# Supplementary material for: In Papyro Comparison of TMM (edgeR), RLE (DESeq2), and MRN Normalization Methods for a Simple Two-Conditions-Without-Replicates RNA-Seq Experimental Design
Source: Front Genet. 2016 Sep 16;7:164. doi: 10.3389/fgene.2016.00164 (PMC5025571; doi:10.3389/fgene.2016.00164)
Supplement: Supplementary file 1 [file DataSheet1.ZIP › Additional file 1.R]

#-----------------------
# Libraries and scripts
#-----------------------

library(edgeR)
library(DESeq2)

source("Additional file 2.R")

#----------------
# Importing data
#----------------

X=read.table("Additional file 3.txt",header=TRUE)

X=as.matrix(X)

N=colSums(X)
N

#------------------------------------------------
# Results of the 3 methods with default settings
#------------------------------------------------
 
calcNormFactors(X)
estimateSizeFactorsForMatrix(X)
mrnFactors(X,rep(1:3,each=3))$normFactors

round(calcNormFactors(X),5)
round(estimateSizeFactorsForMatrix(X),5)
round(mrnFactors(X,rep(1:3,each=3))$normFactors,5)

f1=calcNormFactors(X)
f2=estimateSizeFactorsForMatrix(X)
f3=mrnFactors(X,rep(1:3,each=3))$normFactors

# Simple linear regressions between the normalization factors and the library sizes

reg1=lm(f1~N)
summary(reg1)

reg2=lm(f2~N)
summary(reg2)

reg3=lm(f3~N)
summary(reg3)

# Output figure

par(mar=c(5.6,6.1,1.1,1.1),mgp=c(4,1.5,0))
matplot(N,cbind(f1,f2,f3),type="n",cex.axis=2,cex.lab=2,xlab="Library size (in millions)",ylab="Normalization factor",xaxt="n",yaxt="n")
axis(1,at=13:20*10^6,labels=c(13,14,15,16,17,18,19,20),cex.axis=2)
axis(2,at=seq(0.75,1.35,0.1),labels=seq(0.75,1.35,0.1),cex.axis=2)
abline(reg2,col="blue",lwd=4,lty=2)
abline(reg3,col="red",lwd=4,lty=2)
abline(reg1,col="green",lwd=4,lty=2)
points(N,f2,bg="blue",pch=rep(c(21,22,24),each=3),cex=3,lwd=2)
points(N,f3,bg="red",pch=rep(c(21,22,24),each=3),cex=3,lwd=2)
points(N,f1,bg="green",pch=rep(c(21,22,24),each=3),cex=3,lwd=2)
legend(13200000,1.4,lwd=c(rep(15,3),rep(2,3)),pt.cex=c(rep(1,3),rep(2,3)),lty=c(1,1,1,rep(NA,3)),col=c("green","blue","red",rep("black",3)),pch=c(rep(NA,3),21,22,24),bg="white",legend=c("TMM","RLE","MRN","Bud","Ant","Pos"),bty="n",cex=1.25)

#-----------------------------------
# Proposition 1 (about TMM and MRN)
#-----------------------------------

calcNormFactors(X,refColumn=1,logratioTrim=0.499,sumTrim=0,doWeighting=FALSE)
mrnFactors(X,1:9)$medianRatios

round(calcNormFactors(X,refColumn=1,logratioTrim=0.499,sumTrim=0,doWeighting=FALSE),5)
round(mrnFactors(X,1:9)$medianRatios,5)

#-----------------------------------
# Proposition 2 (about RLE and MRN)
#-----------------------------------

estimateSizeFactorsForMatrix(X[,c(1,2)])
mrnFactors(X[,c(1,2)],c(1,2))$normFactors

estimateSizeFactorsForMatrix(X[,c(3,5)])
mrnFactors(X[,c(3,5)],c(1,2))$normFactors

estimateSizeFactorsForMatrix(X[,c(4,7)])
mrnFactors(X[,c(4,7)],c(1,2))$normFactors

#--------
# Remark
#--------

calcNormFactors(X,method="RLE")
estimateSizeFactorsForMatrix(X)
f=estimateSizeFactorsForMatrix(X%*%diag(1/colSums(X)))
fbis=f/prod(f)^(1/length(f))
fbis

#---------
# The End
#---------
