# Supplementary material for: In Papyro Comparison of TMM (edgeR), RLE (DESeq2), and MRN Normalization Methods for a Simple Two-Conditions-Without-Replicates RNA-Seq Experimental Design
Source: Front Genet. 2016 Sep 16;7:164. doi: 10.3389/fgene.2016.00164 (PMC5025571; doi:10.3389/fgene.2016.00164)
Supplement: Supplementary file 3 [file DataSheet3.ZIP]

Archive with 1 entries (1 files):
- Additional file 3.txt
