# Supplementary material for: In Papyro Comparison of TMM (edgeR), RLE (DESeq2), and MRN Normalization Methods for a Simple Two-Conditions-Without-Replicates RNA-Seq Experimental Design
Source: Front Genet. 2016 Sep 16;7:164. doi: 10.3389/fgene.2016.00164 (PMC5025571; doi:10.3389/fgene.2016.00164)
Supplement: Supplementary file 3 [file DataSheet3.ZIP › Additional file 3.txt]

"Bud1" "Bud2" "Bud3" "Flo1" "Flo2" "Flo3" "Pos1" "Pos2" "Pos3"
0 0 0 0 0 0 0 0 4
0 0 0 0 0 0 0 0 0
0 0 0 0 0 0 0 1 0
306 502 468 324 387 293 454 376 461
0 0 0 0 0 0 0 0 0
0 0 0 0 0 0 0 0 0
0 0 0 0 0 0 0 0 0
0 0 0 0 0 0 0 0 0
0 0 0 0 0 0 0 0 0
0 0 0 0 0 0 0 0 0
0 0 0 0 0 0 0 0 0
0 0 0 0 0 0 0 0 0
0 0 0 0 0 0 0 0 0
0 0 0 0 0 0 0 0 1
0 0 0 0 0 0 0 0 0
0 0 0 0 0 0 0 0 0
0 0 0 0 0 0 0 0 0
0 0 0 0 0 0 0 0 0
0 0 0 0 0 0 0 0 0
0 0 0 0 1 0 0 0 0
0 0 0 0 0 0 0 0 0
0 0 0 0 0 0 1 0 0
0 0 0 0 0 0 0 0 0
0 0 0 0 0 0 0 0 0
0 0 0 0 0 0 0 0 0
0 0 0 0 0 0 0 0 0
422 394 209 582 785 493 679 540 675
0 0 0 0 0 0 0 0 0
0 1 0 2 0 0 0 1 0
0 0 0 0 0 0 0 0 0
0 0 0 0 0 0 0 0 0
0 0 0 0 0 0 0 0 0
0 0 0 0 0 0 0 0 0
0 0 0 0 0 0 0 0 0
0 0 0 0 0 0 0 0 0
0 0 0 0 0 0 0 0 0
0 0 0 0 0 0 0 0 0
0 0 0 0 0 0 0 0 0
0 0 0 0 0 0 0 0 0
0 0 0 0 0 0 0 0 0
18 45 67 8 24 9 70 14 15
0 0 0 0 0 0 0 0 0
533 345 435 413 580 371 495 499 511
0 0 0 0 0 0 0 0 0
0 0 0 0 0 0 0 0 0
0 0 0 0 0 0 0 0 0
0 0 0 0 0 0 0 0 0
0 0 0 0 0 0 0 0 0
0 0 0 0 0 0 0 0 0
0 0 0 0 0 0 0 0 0
0 0 0 0 0 0 0 0 0
0 0 0 0 0 0 2 0 0
0 0 0 0 0 0 0 0 0
0 0 0 0 0 0 0 0 0
0 0 0 0 0 0 0 0 0
0 0 0 0 0 0 0 0 0
0 0 0 0 0 0 0 0 0
0 0 0 0 0 0 0 0 0
13 35 101 6 17 18 69 15 6
0 0 0 0 0 0 0 0 0
2201 1579 1262 2522 3521 2586 2881 2939 3454
135 150 181 84 107 96 228 155 237
700 377 247 533 383 316 160 224 307
1135 597 497 671 946 553 1028 1334 1692
0 0 0 0 0 0 0 0 0
0 0 0 0 0 0 0 0 0
0 0 0 0 0 0 0 0 0
0 0 0 0 0 0 0 0 0
0 0 0 0 0 0 0 0 0
0 0 0 0 0 0 0 0 0
0 0 0 0 2 2 0 4 0
0 0 0 0 0 0 0 0 0
824 754 1818 132 230 156 177 179 151
0 0 0 0 0 0 0 0 0
0 0 0 0 0 0 0 0 0
0 0 0 0 0 0 0 0 0
0 0 0 0 0 0 0 0 0
234 166 161 247 334 145 421 368 442
1434 1227 1410 1437 2065 1476 2323 2084 2163
206 271 712 20 33 37 104 56 44
159 283 373 86 138 91 192 148 177
3336 2155 3580 1871 4533 3016 2147 1718 702
282 101 57 77 126 102 68 259 349
367 227 319 157 218 157 252 354 490
65 100 47 135 148 112 39 44 27
14 3 1 14 13 10 17 38 40
21 7 10 17 32 31 53 66 105
9 0 0 3 5 6 0 3 1
1 1 0 0 0 4 1 1 0
0 0 0 0 0 0 0 0 0
286 279 758 3 5 4 25 7 15
138 137 162 129 150 152 86 60 76
0 0 0 0 0 0 0 0 0
83 83 71 88 91 92 33 31 21
0 0 0 0 0 0 0 0 0
0 0 0 0 0 0 0 0 0
0 0 0 0 0 0 0 0 0
187 154 147 156 227 124 304 353 335
702 890 884 1087 1476 688 1529 1180 883
2 0 3 0 0 0 0 0 0
461 392 181 578 486 591 235 269 342
0 0 0 0 0 0 0 0 0
0 0 0 0 0 0 0 0 0
0 0 0 0 0 0 0 0 0
0 0 0 0 0 0 0 0 0
0 0 0 0 0 2 0 0 0
0 0 0 0 0 0 0 0 0
0 0 0 0 0 0 0 0 0
2 0 0 0 0 0 0 0 0
0 0 0 0 0 0 0 0 0
0 0 0 0 0 0 0 0 0
0 0 0 0 0 0 0 0 0
0 0 0 0 1 4 0 0 0
0 0 0 0 0 0 0 0 0
0 0 0 0 0 0 0 0 0
0 0 0 0 0 0 0 0 0
0 0 0 0 0 0 0 0 0
0 0 0 0 0 0 0 0 0
0 0 0 0 0 0 0 0 0
0 0 0 0 0 0 0 0 0
0 0 0 0 0 0 0 0 0
0 0 0 0 0 0 0 0 0
0 0 0 0 0 0 0 0 0
0 0 0 0 0 0 0 0 0
0 0 0 0 0 0 0 0 0
0 0 0 0 0 0 0 0 0
0 0 0 0 0 0 0 0 0
0 0 0 0 0 0 0 0 0
0 0 0 0 0 0 0 0 0
0 0 0 0 0 0 0 0 0
0 0 0 0 0 0 0 0 0
0 0 0 0 0 0 0 0 0
0 0 0 0 0 0 0 0 0
0 0 0 0 0 0 0 0 0
0 0 0 0 0 0 0 0 0
0 0 0 0 0 0 0 0 0
0 0 0 0 0 0 0 0 0
0 0 0 0 0 0 0 0 0
0 0 0 0 0 0 0 0 0
0 0 0 0 0 0 0 0 0
0 0 0 0 0 0 0 0 0
0 0 0 0 0 0 0 0 0
0 0 0 0 0 0 0 0 0
42 132 284 23 68 34 260 59 56
1212 850 968 894 1284 718 1294 1454 1537
0 0 0 0 0 0 0 0 0
0 0 0 0 0 0 0 0 0
0 0 0 0 0 0 0 0 0
0 0 0 0 0 0 0 0 0
0 0 0 0 0 0 0 0 0
2415 2717 3993 1447 1665 1062 2693 2485 2528
0 1 2 0 2 2 1 4 2
611 906 1272 58 197 127 128 114 67
5 8 13 0 10 4 37 52 53
158 125 83 156 194 97 139 169 157
151 803 642 0 3 0 5 2 2
146 225 195 87 95 50 356 291 320
1 0 2 17 12 4 20 6 14
169 97 85 245 202 97 335 290 325
376 221 143 485 682 606 226 222 330
95 76 99 145 201 247 190 75 74
27 26 6 32 21 30 28 15 18
188 198 267 202 238 188 195 156 185
0 0 0 0 0 0 0 0 0
1 0 0 0 0 0 0 0 0
0 0 0 0 0 0 0 0 0
0 0 0 0 0 0 0 0 0
0 0 0 0 0 0 0 0 0
44 97 141 31 54 27 133 28 30
0 0 0 0 0 0 0 0 0
0 1 1 0 0 0 0 0 0
0 0 0 0 0 0 0 0 0
0 0 0 0 0 0 0 0 0
0 0 0 0 0 0 0 0 0
0 0 0 0 0 0 0 0 0
0 0 0 0 0 0 0 0 0
0 0 0 0 0 0 0 0 0
0 0 0 0 0 0 0 0 0
0 0 0 0 0 0 0 0 0
3 5 5 0 5 0 2 0 0
0 0 0 0 0 0 0 0 0
0 0 0 0 0 0 0 0 0
11 5 7 4 14 7 10 8 9
0 0 0 0 0 0 0 1 0
2 1 1 0 2 2 0 1 1
0 0 0 0 0 0 0 0 0
0 0 0 0 0 0 0 0 0
0 0 0 0 0 0 0 0 0
0 0 0 0 0 0 0 0 0
0 0 0 0 0 0 0 0 0
0 0 0 0 0 0 0 0 0
161 353 554 77 159 90 575 128 110
0 0 0 0 0 0 0 0 0
0 0 0 0 0 0 1 1 0
0 0 0 0 0 0 0 0 0
0 0 0 0 0 0 0 0 0
0 0 0 2 0 2 5 0 4
0 0 0 0 0 0 0 0 0
0 0 0 0 0 0 0 2 1
0 0 0 0 0 0 0 0 0
0 1 1 0 0 0 0 0 0
95 121 134 92 93 54 79 85 77
1439 846 869 1777 2409 2350 637 671 520
0 0 0 0 0 0 0 0 0
0 0 0 0 0 0 0 0 0
6 11 27 4 5 7 17 1 1
18 40 66 13 25 13 77 19 22
0 0 0 0 0 2 2 0 0
0 0 0 0 0 0 0 0 0
0 0 0 0 0 0 0 0 0
0 0 0 0 0 0 0 0 0
0 0 0 0 0 0 0 0 0
0 0 0 0 0 0 0 0 0
0 0 0 0 0 0 0 0 0
0 0 0 0 0 0 0 0 0
0 0 0 0 0 0 0 0 0
0 0 0 0 0 0 0 0 0
0 0 0 0 0 0 0 0 0
0 0 0 0 0 0 0 0 0
0 0 0 0 1 0 0 0 0
13 11 3 6 11 15 41 37 42
0 0 1 1 1 0 1 2 1
4 4 13 3 24 7 26 19 12
1 0 0 2 4 5 6 7 2
2 2 0 2 1 4 3 6 11
1 1 0 0 4 2 1 4 4
3 8 9 2 4 6 5 1 2
0 0 1 0 0 0 0 0 0
0 0 0 0 0 0 0 0 0
0 0 0 0 0 0 0 0 0
0 0 0 0 0 0 0 0 0
0 0 0 0 0 0 0 0 0
0 0 0 0 0 0 0 0 0
0 0 0 0 0 0 0 0 0
0 0 0 0 0 0 0 0 0
0 0 0 0 0 0 0 0 0
2 2 0 0 6 2 1 0 0
2 0 1 0 1 0 2 2 0
0 0 0 0 0 0 0 0 0
0 0 0 1 0 2 0 3 0
8 9 4 10 10 16 20 22 7
0 0 1 1 1 0 0 0 0
1 0 0 0 4 1 4 0 2
0 0 0 0 0 0 0 0 0
0 0 0 0 0 0 0 0 0
0 0 0 0 0 0 0 0 0
0 0 0 0 0 0 0 0 0
0 0 0 0 0 0 0 0 0
0 0 0 0 0 0 0 0 0
2 0 0 3 9 0 2 0 5
0 0 0 0 0 0 0 0 0
0 0 0 0 0 0 0 0 0
0 0 0 0 0 0 0 0 0
0 0 0 0 0 0 0 0 0
0 0 0 0 0 0 0 0 0
0 0 0 0 0 0 0 0 0
0 0 0 0 0 0 0 0 0
0 0 0 0 0 0 0 0 0
0 0 0 0 0 0 0 0 0
0 0 0 0 0 0 0 0 0
0 0 0 0 0 0 0 0 0
0 0 0 0 0 0 0 0 0
0 0 0 0 0 0 0 0 0
0 0 0 0 0 0 0 0 0
0 0 0 0 0 0 0 0 0
0 0 0 0 0 0 0 0 0
0 0 0 0 0 0 0 0 0
0 0 0 0 0 0 0 0 0
0 0 0 0 0 0 0 0 0
0 0 0 0 0 0 0 0 0
0 0 0 0 0 0 0 0 0
0 0 0 0 0 0 0 0 0
0 0 0 0 0 0 0 0 0
0 0 0 0 0 0 0 0 0
0 0 0 0 0 0 0 0 0
0 0 0 0 0 0 0 0 0
0 0 0 0 0 0 0 0 0
0 0 0 0 0 0 0 0 0
0 0 0 0 0 0 0 0 0
0 0 0 0 0 0 0 0 0
0 0 0 0 0 0 0 0 0
0 0 0 0 0 0 0 0 0
0 0 0 0 0 0 0 0 0
0 0 0 0 0 0 0 0 0
0 0 0 0 0 0 0 0 0
0 0 0 0 0 0 0 0 0
0 0 0 0 0 0 0 0 0
2 1 8 2 6 2 4 11 1
8 2 8 3 5 5 14 18 7
0 0 0 1 1 0 0 2 0
0 5 0 2 3 1 17 5 6
2 2 1 1 2 0 3 2 1
2 0 0 2 3 4 3 3 5
2 2 2 1 6 3 4 3 4
0 0 0 0 0 0 1 0 0
1 0 0 0 0 0 1 1 0
2 0 2 1 0 0 1 3 4
3 0 0 2 6 0 1 2 8
0 0 0 0 1 0 0 0 0
2 1 1 18 13 13 25 13 4
0 0 0 0 0 0 0 0 0
25 12 41 15 51 50 30 42 14
2 2 0 10 7 8 0 0 0
0 0 0 0 0 0 0 0 0
0 0 0 0 0 0 0 0 0
0 0 0 0 0 0 0 0 0
0 0 0 0 0 0 0 0 0
0 0 0 0 0 0 0 0 0
0 0 0 0 0 0 0 0 0
0 0 0 0 0 0 0 0 0
0 0 0 0 0 0 0 0 0
0 0 0 0 0 0 0 0 0
0 0 0 0 0 0 0 0 0
0 0 0 0 0 0 0 0 0
0 4 6 10 4 17 24 17 0
0 2 0 8 10 5 6 4 2
0 0 0 0 0 0 0 2 0
0 0 0 0 0 0 0 0 0
0 0 0 0 0 0 0 0 0
0 0 0 1 0 0 0 0 0
0 0 0 2 0 6 0 2 1
17 8 22 18 27 30 27 39 33
24 9 18 41 71 47 66 71 32
0 0 0 0 0 0 0 0 0
0 0 0 0 0 0 0 0 0
0 0 0 0 0 0 0 0 0
0 0 0 0 0 0 0 0 0
0 0 0 0 0 0 0 0 0
0 0 0 0 0 0 0 0 0
0 0 0 0 0 0 0 0 0
0 0 0 0 0 0 0 0 0
0 0 0 0 0 0 0 0 0
1 0 0 0 1 0 0 1 0
0 0 0 0 0 0 0 0 2
0 0 0 0 0 0 0 0 0
0 0 0 0 0 2 0 0 0
0 0 0 0 0 1 2 0 0
0 0 0 0 1 0 0 2 0
0 0 0 0 0 0 0 0 0
0 0 0 0 0 0 0 0 0
0 0 0 0 0 0 0 0 0
0 0 0 0 0 0 0 0 0
0 0 0 0 0 0 0 0 0
787 908 543 1133 1288 1306 1522 1398 2238
1 3 0 3 5 4 2 0 0
0 0 0 0 0 0 0 0 0
0 0 0 0 0 0 0 0 0
0 0 0 0 2 2 0 0 7
0 0 0 0 0 0 0 0 0
0 0 0 0 0 0 0 0 0
0 0 0 0 0 0 0 0 0
4 12 0 7 8 6 13 8 16
0 0 0 0 0 0 0 0 0
2 0 0 1 2 0 2 0 0
0 0 0 0 0 0 0 0 0
0 0 0 0 0 0 0 0 0
0 0 0 0 0 0 0 0 0
0 0 0 0 0 0 0 0 0
0 0 0 0 0 0 0 0 0
0 0 0 0 0 0 0 0 0
0 0 0 0 0 0 0 0 0
2 1 7 1 2 8 0 2 0
0 0 0 0 0 0 0 0 0
0 0 0 0 0 0 0 0 0
0 0 0 0 0 0 0 0 0
0 0 0 0 0 0 0 0 0
0 0 0 0 0 0 0 0 0
0 0 1 2 0 2 2 2 0
0 0 0 0 0 0 0 0 0
0 0 1 0 0 0 0 0 0
0 0 0 0 0 0 0 0 0
0 0 0 0 0 0 0 0 0
0 0 0 0 0 0 0 0 0
0 0 0 0 0 0 0 0 0
658 559 663 546 718 454 623 631 666
0 0 0 0 0 0 0 0 0
0 0 0 0 0 0 0 0 0
0 0 0 0 0 0 0 0 0
0 0 0 0 0 0 0 0 0
0 0 0 0 0 0 0 0 0
0 0 0 0 0 0 0 0 0
0 0 0 0 0 0 0 0 0
0 0 0 0 0 0 0 0 0
0 0 0 0 0 0 0 0 0
0 0 0 0 0 0 0 0 0
0 0 0 0 0 0 0 0 0
0 0 0 0 0 0 0 0 0
0 0 0 0 0 0 0 0 0
0 0 0 0 0 0 0 0 0
0 0 0 0 0 0 0 3 0
1 3 0 3 9 8 2 5 0
0 0 0 0 0 0 0 0 0
0 0 0 0 0 0 0 0 0
0 0 0 0 0 0 0 0 0
0 0 0 0 0 0 0 0 0
56 38 43 95 73 29 137 69 26
0 0 0 0 0 0 0 0 0
0 0 0 0 0 0 0 0 0
0 0 0 0 0 0 0 0 0
0 0 0 0 0 0 0 0 0
11 8 10 24 32 11 410 511 140
9 2 4 2 3 3 6 13 9
0 0 0 0 0 0 0 0 0
0 0 0 0 0 0 0 0 0
56962 41915 114515 35859 93273 66555 52915 27537 5193
225 269 704 159 369 295 395 296 177
2 0 0 1 4 3 2 1 2
0 0 0 0 0 0 0 0 0
0 0 0 0 0 0 0 0 0
0 0 0 0 0 0 0 0 0
0 0 0 0 0 0 0 0 0
0 0 0 0 0 0 0 0 0
0 0 0 0 0 0 0 0 0
0 0 0 0 0 0 0 0 0
0 0 0 0 0 0 0 0 0
0 0 0 0 0 0 0 0 0
0 0 0 0 0 0 0 0 0
0 0 0 0 0 0 0 0 0
0 0 0 0 0 0 0 0 0
0 0 0 0 0 0 0 0 0
0 0 0 0 0 0 0 0 0
0 0 0 0 0 0 0 0 0
0 2 2 0 0 0 0 2 0
0 0 0 0 0 0 0 0 0
0 0 5 0 0 0 0 0 0
88 61 71 71 123 11 547 446 621
0 0 0 0 0 0 0 0 0
0 0 0 0 0 0 0 0 0
0 0 0 0 0 0 0 0 0
0 0 0 0 0 0 0 0 0
0 0 0 0 0 0 0 0 0
0 0 0 0 0 0 0 0 0
0 0 0 0 0 0 0 0 0
0 0 0 0 0 0 0 0 0
0 0 0 0 0 0 0 0 0
0 0 0 0 0 0 0 0 0
0 1 0 1 0 0 0 3 1
0 0 0 2 0 1 0 2 0
0 0 0 0 0 0 0 0 0
0 0 0 0 0 0 0 0 0
0 0 0 0 0 0 0 0 0
0 0 0 0 0 0 0 0 0
0 0 0 0 0 0 0 0 0
0 0 0 0 0 0 0 0 0
0 0 0 0 0 0 0 0 0
0 0 1 0 0 0 0 0 0
16 10 18 28 35 37 44 46 39
0 0 0 0 0 0 0 0 0
0 0 0 0 0 0 0 0 0
0 0 0 0 0 0 2 0 0
0 0 0 0 0 0 0 0 0
0 0 0 0 0 0 0 0 0
0 0 0 0 0 0 0 0 0
0 0 0 0 0 0 0 0 0
0 0 0 0 0 0 0 0 0
0 0 0 0 0 0 0 0 0
0 0 0 0 0 0 0 0 0
0 0 0 0 0 0 0 0 0
2 0 1 0 2 1 0 0 5
5 32 13 4 12 2 52 43 18
0 0 0 0 0 0 0 0 0
11 26 13 8 22 15 31 16 26
0 0 0 0 0 0 0 0 0
1 1 1 0 0 0 0 0 0
2 0 0 0 0 0 1 0 3
0 0 0 0 0 0 0 0 0
0 0 0 0 0 1 0 0 0
0 0 0 0 0 0 0 0 0
0 0 0 0 0 0 0 0 0
0 0 0 0 0 0 0 0 0
4 0 3 4 6 3 6 3 2
666 484 292 490 576 484 1541 1893 2110
3 0 0 0 0 0 0 0 1
0 0 0 2 4 0 0 0 0
0 0 0 3 0 0 56 10 9
4 4 2 2 15 2 1 8 6
0 0 0 0 0 0 1 0 0
140 197 174 119 116 76 180 161 106
0 0 0 0 0 0 0 0 0
0 0 0 0 0 0 0 0 0
0 0 0 0 0 0 0 0 0
0 0 0 0 0 0 0 0 0
178 125 160 151 191 69 332 339 205
73 59 40 31 46 56 427 430 630
0 4 4 2 6 0 1 6 0
0 0 0 0 0 0 0 0 0
0 0 0 0 0 0 0 0 0
155 166 81 59 167 202 34 30 32
116 85 59 64 80 107 103 135 237
0 0 0 0 0 0 0 0 0
0 0 0 0 0 0 0 0 0
0 0 0 0 0 0 0 0 0
0 0 0 0 0 0 0 0 0
0 0 0 0 0 0 0 0 0
0 0 0 0 0 0 0 0 0
0 0 0 0 0 0 0 0 0
15 20 13 10 16 11 28 35 24
0 0 0 0 0 0 0 0 0
1 8 8 2 0 2 2 0 2
0 0 0 0 0 0 0 0 0
0 0 0 0 0 0 0 0 0
0 0 0 0 0 1 0 0 0
9 26 13 22 43 48 82 42 89
2 0 1 0 0 0 0 1 0
75 132 163 55 69 52 86 68 90
29 20 11 28 26 14 17 40 37
0 0 0 0 0 0 0 0 0
0 0 0 0 0 0 0 0 0
0 0 0 0 0 0 0 0 0
0 0 0 0 0 0 0 0 0
0 0 0 0 0 0 0 2 0
0 0 0 0 0 0 0 0 0
0 0 0 0 0 0 0 0 0
0 0 0 0 0 0 0 0 0
0 0 0 0 0 0 0 0 0
0 0 0 0 0 0 0 0 0
0 0 0 0 0 0 0 0 0
0 0 0 0 0 0 0 0 0
0 0 0 0 0 0 0 0 0
0 0 0 0 0 0 0 0 0
2 3 1 0 0 1 0 0 0
6 2 6 0 0 1 0 0 0
0 0 0 0 0 0 0 0 0
0 0 0 1 1 0 1 0 2
757 1955 3551 469 946 544 2986 701 639
1 0 1 0 0 0 0 0 0
0 0 0 0 0 0 0 0 0
0 0 0 0 2 0 0 3 2
0 0 0 0 0 0 0 0 0
6039 4028 2665 2507 2242 1238 267 765 86
0 0 0 0 0 0 0 0 0
0 0 0 0 0 0 0 0 0
0 0 0 0 0 0 0 0 0
212 207 158 206 262 193 751 626 652
1 1 0 0 0 2 0 0 0
0 0 0 0 0 1 1 0 0
0 0 1 0 0 0 0 0 0
0 0 0 0 0 0 0 0 0
0 0 0 0 0 0 0 0 0
0 0 0 0 0 0 0 0 0
0 0 0 0 0 0 0 0 0
0 0 0 0 0 0 0 0 0
0 0 0 0 0 0 0 0 0
691 484 841 654 1082 685 376 192 56
396 219 469 296 577 381 228 141 100
20 4 0 0 7 0 2 20 69
1 0 0 1 0 0 16 7 5
0 0 0 0 0 0 0 0 0
0 0 0 0 0 0 0 0 0
0 0 0 0 0 0 0 0 0
62 44 36 243 259 133 50 44 21
1449 1208 1484 869 993 769 1668 1701 2221
0 0 0 0 0 0 0 1 0
0 0 0 0 0 0 0 0 0
1 0 0 0 0 0 3 4 2
0 1 5 0 0 0 0 1 5
0 0 0 2 0 0 0 0 0
0 0 1 0 0 0 0 0 1
5244 3094 5583 3229 7865 5661 4696 3286 2116
0 0 0 0 0 0 0 0 0
0 0 0 0 0 0 0 0 0
0 0 0 0 0 0 0 0 0
0 0 0 0 0 0 0 0 0
0 0 0 0 0 0 0 0 0
0 0 0 0 0 0 0 0 0
0 0 0 0 0 0 0 0 0
0 0 0 0 0 0 0 0 0
0 0 0 0 0 0 0 0 0
0 0 0 0 0 0 0 0 0
0 0 0 0 0 0 0 0 0
1 1 0 0 0 0 0 0 0
0 0 0 0 0 0 0 0 0
0 0 0 0 0 0 0 0 0
0 0 0 0 0 0 0 0 0
0 0 0 0 0 0 0 0 0
0 0 0 0 0 0 0 2 0
128 147 105 175 175 154 197 176 140
277 285 207 326 269 245 660 691 857
0 0 0 0 0 0 0 0 0
0 0 0 0 0 0 0 0 0
0 0 0 0 0 0 0 0 0
0 0 0 0 0 0 0 0 0
0 0 0 0 0 0 0 0 0
0 0 0 0 0 0 0 0 0
0 0 0 0 0 0 2 0 0
0 0 0 0 0 0 0 0 0
0 0 0 0 0 0 0 0 0
0 0 0 0 0 0 0 0 0
0 0 1 3 0 0 0 3 0
3 0 0 2 1 6 4 6 0
2 0 0 1 0 5 2 0 3
0 0 0 0 0 0 0 0 0
0 0 0 0 0 0 0 0 0
0 0 0 0 0 0 0 0 0
0 0 0 0 0 0 0 0 0
7 9 10 10 10 7 28 31 39
109 69 14 229 351 257 535 433 237
0 0 0 0 0 0 0 0 0
3 2 0 5 6 2 3 8 11
0 0 0 0 0 0 0 0 0
0 0 0 0 0 0 0 0 0
36 40 19 44 53 35 63 63 89
95 89 98 102 123 70 151 145 131
0 0 0 0 0 0 0 0 0
0 0 0 0 0 0 0 0 0
0 0 0 0 0 0 0 0 0
0 0 0 0 0 0 0 0 0
21 11 2 14 16 15 15 48 40
0 0 0 0 0 0 0 0 0
0 3 1 0 0 0 0 0 0
0 0 0 0 0 0 0 0 0
4 8 15 2 4 3 11 0 5
26 23 4 33 58 61 20 81 83
0 0 0 0 0 0 0 0 0
0 0 0 0 0 0 0 0 0
0 0 0 0 0 0 0 0 0
0 0 0 0 0 0 0 0 0
0 0 0 0 0 0 0 0 0
0 0 0 0 0 0 0 0 0
0 0 0 0 0 0 0 0 0
0 0 0 0 0 0 0 0 0
0 0 1 0 0 1 0 1 0
0 0 0 0 0 0 0 0 0
0 0 0 0 2 0 0 0 0
0 0 0 0 0 0 0 0 0
61 39 38 36 54 25 23 50 74
0 0 0 0 0 0 0 0 0
0 0 0 0 0 0 0 0 0
0 0 0 1 5 3 2 0 1
0 0 0 0 0 0 0 0 0
0 0 0 0 0 0 0 0 0
0 0 0 0 0 0 0 0 0
0 0 0 0 0 0 0 0 0
0 0 0 0 0 0 0 0 0
0 0 0 0 0 0 0 0 0
428 206 68 640 675 364 213 370 319
0 0 0 0 0 0 0 0 0
0 0 0 0 0 0 0 0 0
0 0 0 0 0 0 0 0 0
0 0 0 0 0 0 0 2 6
0 0 0 0 0 0 1 8 3
0 0 0 0 0 0 0 0 0
0 0 1 0 0 3 1 1 0
0 0 0 0 0 0 0 0 0
0 0 0 0 0 0 0 0 0
0 0 0 0 0 0 0 0 0
0 0 0 0 0 0 0 0 0
0 0 0 0 0 0 0 0 0
0 0 0 0 0 0 0 0 0
0 0 0 0 0 0 0 0 0
0 0 0 0 0 0 0 0 0
0 0 0 0 0 0 0 0 0
0 0 0 0 0 0 0 0 0
0 0 0 0 0 0 0 0 0
0 0 0 0 0 0 0 0 0
0 0 0 0 0 0 0 0 0
0 0 0 0 0 0 0 0 0
0 0 0 0 0 0 0 0 0
0 0 0 0 0 0 0 0 0
12 2 6 22 21 16 27 30 32
0 0 0 0 0 0 0 0 0
3 2 2 9 5 5 4 5 3
0 0 0 1 0 1 2 3 2
0 0 0 0 0 0 0 0 0
0 0 0 0 0 0 0 0 0
0 0 0 0 0 0 0 0 0
0 0 0 0 0 0 0 0 0
0 0 0 0 0 0 0 0 0
0 0 0 0 1 0 1 0 0
0 0 0 0 0 0 0 0 0
0 0 0 0 0 0 0 0 0
0 0 0 0 0 0 0 0 0
0 0 0 0 0 0 0 0 0
0 0 0 0 0 0 0 0 0
0 0 0 0 0 0 0 0 0
0 0 0 0 0 0 0 0 0
0 0 0 0 0 0 0 0 0
0 0 0 0 0 0 0 0 0
2 2 0 1 2 0 1 0 0
11 5 0 7 8 3 9 8 8
1 2 0 4 6 1 3 10 3
2 0 0 2 2 2 2 1 2
0 1 0 0 1 1 7 4 2
0 0 0 0 0 0 0 0 0
0 0 0 0 0 0 0 0 0
0 0 0 0 0 0 0 0 0
0 0 0 0 0 0 0 0 0
0 0 0 0 0 0 0 0 0
0 0 0 0 0 0 0 1 0
208 288 696 148 252 133 264 195 229
2 2 1 3 6 3 12 7 10
816 891 2114 138 300 279 282 171 125
332 412 400 403 603 359 931 843 803
0 0 0 0 0 0 0 0 0
0 0 0 0 0 0 0 0 0
0 0 0 0 0 0 0 0 0
0 0 0 0 0 0 0 0 0
0 0 0 0 0 0 0 0 0
0 0 0 0 0 0 0 0 0
0 0 0 0 0 0 0 0 0
0 0 0 0 0 0 0 0 0
0 0 0 0 0 0 0 0 0
0 0 0 0 0 0 0 0 0
0 0 0 0 0 0 0 0 0
0 0 0 0 0 0 0 0 2
0 0 0 0 0 0 0 0 0
0 0 0 0 0 0 0 0 0
0 0 0 0 0 0 0 0 0
0 0 0 0 0 0 0 0 0
0 0 0 0 0 0 0 0 0
0 0 0 0 0 0 0 0 0
0 0 0 0 0 0 0 0 0
0 0 0 0 0 0 0 0 0
0 0 0 0 0 0 0 0 0
0 0 0 0 0 0 0 0 0
0 0 0 0 0 0 0 0 0
0 0 0 0 0 0 0 0 0
141 83 112 220 396 176 343 228 160
35 36 11 1105 1577 593 300 465 232
2 2 4 0 2 1 3 1 11
0 0 0 0 0 0 0 0 0
435 136 48 269 326 100 105 264 268
0 0 0 0 0 0 0 0 0
0 0 0 0 0 0 0 0 0
0 0 0 2 2 0 1 1 4
2 0 0 7 2 5 3 4 14
0 0 0 0 0 0 0 0 2
0 0 0 0 0 0 0 0 1
149 79 81 12 22 7 24 20 3
0 1 0 1 0 0 0 0 0
0 0 2 2 1 2 4 4 5
30 19 6 20 45 34 20 15 20
3 14 14 0 4 2 0 2 2
0 0 0 0 0 0 0 0 0
2 2 0 0 0 0 0 0 0
1 0 0 0 0 0 0 0 0
211 163 18 57 51 100 91 261 459
259 116 126 311 798 508 294 207 49
4 3 2 2 9 0 2 2 2
49 85 73 10 28 13 54 30 37
0 0 0 0 0 0 0 0 0
0 0 0 0 0 0 1 0 0
305 182 51 735 845 529 254 320 329
0 0 0 0 0 0 0 0 0
0 0 0 0 0 0 0 0 0
0 0 0 0 0 0 0 0 0
0 0 0 0 0 0 0 0 0
0 0 0 0 0 0 0 0 0
0 0 0 0 0 0 0 0 0
0 0 0 0 0 0 0 0 0
0 0 0 0 0 0 0 0 0
0 0 0 0 0 0 0 0 0
0 0 0 0 0 0 0 0 0
242 233 196 276 252 103 14 29 7
91 83 123 62 88 52 121 107 84
0 0 0 0 0 0 0 10 19
2594 3245 3421 326 840 605 471 243 57
20 26 42 37 54 60 138 81 48
0 2 2 1 0 1 0 0 0
0 0 0 0 0 0 0 0 0
177 73 63 337 355 29 2380 2329 809
547 158 119 1125 1054 75 4333 5381 2398
0 0 0 0 0 1 0 0 0
0 0 0 0 0 0 0 2 0
8 14 8 5 6 4 6 3 4
0 0 0 0 0 0 0 0 0
0 0 0 0 0 0 0 0 0
0 0 0 0 0 0 0 0 0
10 16 6 6 9 3 4 1 2
0 0 0 0 0 0 0 0 0
3 0 2 0 2 1 0 0 2
3 2 0 0 2 1 0 1 1
0 0 0 0 0 0 0 0 0
48 15 4 43 68 27 24 38 62
0 0 0 0 0 0 0 0 0
0 0 0 0 0 0 0 0 0
0 0 0 0 0 0 0 0 0
36793 18716 5658 730 778 299 2636 2917 1082
12 5 10 3 7 19 8 10 5
0 0 0 0 0 0 0 0 0
2 0 0 0 7 5 4 2 4
0 0 0 0 0 0 0 0 0
0 0 0 0 0 0 0 0 0
0 0 0 0 0 0 0 0 0
626 219 26 879 1188 725 517 955 1264
0 0 0 0 0 0 0 0 0
0 0 0 0 0 0 0 0 0
0 0 0 0 0 0 0 0 0
0 0 0 0 0 0 0 0 0
40 26 17 24 67 27 81 49 32
0 0 0 0 0 0 0 0 0
0 0 0 0 0 0 0 0 0
0 0 0 0 0 0 0 0 0
0 0 0 0 0 0 0 0 0
200 167 143 286 250 252 169 171 121
3 0 0 0 0 0 0 0 0
0 0 1 0 0 0 4 2 3
2 3 2 0 0 0 0 0 0
0 0 0 0 0 0 0 0 0
1 0 0 0 0 0 0 0 2
0 0 0 0 0 0 0 0 0
0 0 0 0 0 0 0 0 0
2 0 0 0 2 6 9 3 3
76 76 83 78 89 46 87 57 30
0 0 0 0 0 0 0 0 0
0 0 0 0 0 0 0 0 0
0 0 0 0 0 0 0 0 0
0 0 0 0 0 0 0 0 0
2 0 0 0 0 0 0 2 2
1408 910 740 1790 1906 416 1458 1498 1193
0 0 0 0 0 0 0 0 0
0 0 0 0 0 0 0 0 0
0 0 0 0 2 1 0 0 0
0 2 0 2 2 6 2 3 3
1 0 0 1 2 2 1 1 2
9 11 19 5 23 14 14 3 4
0 0 0 0 0 0 0 0 0
0 0 0 0 0 0 0 0 0
2 2 0 0 2 0 2 0 3
0 0 0 8 5 0 0 0 4
0 0 0 0 0 0 0 0 0
0 0 0 0 0 0 0 0 0
1 0 0 1 0 0 0 0 0
7 4 8 7 7 5 30 19 16
24 4 5 4 11 9 23 23 16
0 0 0 0 0 0 0 0 0
0 0 0 0 0 0 0 0 0
4 0 0 101 130 230 17 17 17
0 0 0 0 0 0 0 0 0
9 9 6 3 11 5 4 13 15
0 0 0 0 0 0 0 0 0
0 0 0 0 0 0 0 0 0
2 4 3 1 16 6 4 4 2
0 0 0 0 0 2 1 2 0
69 34 6 64 69 37 43 71 86
99826 72693 131305 44947 120839 85304 61987 39210 6751
0 0 0 0 0 0 0 0 0
0 0 0 0 0 0 0 0 0
3 2 4 0 1 1 0 0 1
0 0 0 0 0 0 0 0 0
0 0 0 0 0 0 0 0 0
0 0 0 0 0 0 0 0 0
0 0 0 0 0 0 0 0 0
125 42 105 300 297 9 299 160 0
6 16 18 14 29 18 6 17 29
0 0 0 0 0 0 0 0 0
3 11 13 4 5 6 14 7 6
20 11 19 10 11 2 22 1 7
0 1 0 0 0 1 0 0 0
0 0 2 0 0 0 0 0 0
35 21 15 83 113 0 338 190 21
16 2 0 2 2 0 4 3 8
0 0 0 0 0 0 0 0 0
0 0 0 0 0 0 0 0 0
0 0 0 0 0 0 0 0 0
0 0 0 0 0 0 0 0 0
0 0 0 0 0 0 0 0 0
0 0 0 0 0 0 0 0 0
20 16 7 58 65 29 79 86 50
0 0 0 0 4 4 0 1 3
0 0 0 0 0 0 0 0 0
0 0 0 0 0 0 0 0 0
0 0 0 0 0 0 0 0 0
0 0 0 0 0 0 0 0 0
0 0 0 0 0 0 0 0 0
0 0 0 0 0 0 0 0 0
0 0 0 0 0 0 0 0 0
0 0 0 0 0 0 0 0 0
0 0 0 0 0 0 0 0 0
0 0 0 0 0 0 0 0 0
0 0 0 0 0 0 0 0 0
0 0 0 0 0 0 0 0 0
16 8 2 15 32 14 36 25 36
0 0 0 0 0 0 0 0 0
0 0 0 0 0 0 0 0 0
0 1 0 0 0 0 10 11 13
0 0 0 0 0 0 0 0 0
3 11 13 3 0 9 5 8 1
0 0 0 0 0 0 0 0 0
0 0 0 0 0 0 0 0 0
0 0 0 0 0 0 1 9 5
3 8 4 3 7 3 8 12 11
2 1 1 0 0 0 1 1 0
0 0 0 0 0 0 0 0 0
0 0 0 0 0 0 0 0 0
86 72 26 37 58 43 33 47 32
0 0 0 0 0 2 0 0 0
1409 944 711 420 916 606 1341 1462 2355
45 41 38 20 50 64 131 132 103
1403 728 817 1112 1560 790 1363 1520 1700
1007 686 661 490 755 337 770 615 806
3 0 1 4 4 4 26 10 2
1117 1619 3925 560 1207 953 821 431 88
45 63 69 68 104 82 336 284 395
539 466 590 1066 2576 2091 1331 969 184
653 321 191 773 979 743 361 391 570
0 0 0 0 0 0 0 0 0
157 108 141 129 214 109 223 178 179
227 359 735 103 169 132 151 122 87
1377 846 628 2890 4015 4800 676 575 736
105 92 91 94 136 47 168 118 80
1 1 0 43 70 2 631 897 153
21 26 21 11 13 8 19 19 27
0 0 0 2 29 0 4 7 0
0 0 0 1 2 0 0 1 0
6 1 2 10 9 9 5 3 8
2 5 2 2 10 6 8 11 2
2 0 4 2 2 4 0 0 1
852 439 236 1439 1891 760 958 1316 950
81 50 48 199 340 169 86 141 79
6 6 0 10 9 6 43 30 8
728 596 827 579 941 647 878 899 840
680 517 554 442 486 300 1321 1402 1623
52 39 66 24 45 20 85 80 64
33 27 20 66 70 42 119 102 107
93 87 77 86 116 63 65 54 56
25 25 47 61 49 2 28 25 10
1399 202 757 2088 2740 26 1818 857 32
1591 1597 4009 48 124 105 101 60 10
0 2 1 0 13 2 89 87 243
914 591 404 730 930 583 1796 2208 2634
352 245 160 473 646 180 427 478 367
101 69 98 178 185 47 232 102 61
1323 2923 4566 32 27 3 37 3 5
103 134 187 101 161 65 164 215 84
148 88 79 99 127 68 366 319 370
6 14 18 1 16 8 6 6 7
33 27 36 39 47 13 49 35 37
24 30 33 59 114 25 172 145 32
82 67 68 83 115 29 110 157 80
1921 1575 2872 1483 3051 2178 1703 1176 383
6447 5738 3858 3976 5663 2616 4545 5466 5231
79 79 60 53 137 46 132 139 110
76 134 99 70 73 67 238 207 250
113 113 126 179 267 42 231 128 27
173 126 64 113 198 70 302 334 377
0 3 9 2 3 3 2 2 0
143112 106940 227956 68094 184773 122771 99113 58172 10177
322 430 245 474 534 644 571 535 919
114 82 47 143 152 105 104 121 170
102 92 55 127 111 71 258 267 318
1390 1211 710 1710 2248 1355 3599 3607 4366
1952 1716 2661 1754 2331 1387 1711 1186 725
165 205 181 195 179 127 234 181 165
352 424 354 432 579 465 615 527 662
193 183 146 326 362 707 205 174 267
1304 978 1522 1413 1926 1569 1248 1010 999
6 5 2 7 9 3 12 4 2
5336 6002 6921 3268 3843 3317 7516 7029 8735
0 0 0 0 0 0 0 0 1
266 235 150 238 309 214 309 310 387
8 32 17 0 0 0 0 0 0
12 7 4 22 25 17 27 30 22
134 81 83 120 155 100 228 137 198
0 4 3 1 2 2 11 8 3
899 522 223 786 814 536 833 1304 1689
394 239 210 320 445 246 407 445 589
41 11 1 20 18 12 4 3 21
176 107 83 108 129 126 68 72 96
225 141 61 184 217 272 64 75 161
2 4 21 1 3 0 5 0 2
0 0 0 0 0 0 0 0 0
553 407 144 656 982 1162 425 461 994
7 7 0 7 9 5 9 12 6
30 6 0 2 1 8 6 3 21
84 45 12 75 97 30 57 86 172
194 179 332 8 41 28 12 11 6
216 282 339 197 320 203 586 450 485
976 902 1022 975 1389 848 2944 2200 2159
167 167 111 122 130 57 651 803 1015
129 126 162 180 237 123 185 174 154
10 2 0 0 3 2 2 2 3
0 0 0 2 0 1 2 0 0
1032 618 189 556 763 561 94 160 122
21 7 1 5 5 2 0 0 0
0 0 0 0 0 0 0 0 0
55 31 35 41 38 29 25 46 35
301 295 308 357 357 190 437 363 329
174 109 91 109 157 36 140 123 86
285 190 221 798 921 161 454 297 119
0 0 0 0 1 0 0 0 0
743 739 940 452 631 478 656 672 909
3155 1766 2732 1771 3048 2016 2309 2030 1570
345 160 73 159 196 113 135 182 225
253 259 173 205 379 160 391 424 473
784 881 665 483 460 350 712 693 787
366 262 393 220 311 211 363 361 400
282 94 83 198 333 143 340 396 508
643 347 644 736 1223 118 1492 903 340
77 37 23 98 134 73 71 85 101
122 37 18 150 159 71 62 110 143
276 106 79 183 335 235 16 13 8
10 14 6 6 2 4 24 33 35
13 0 1 5 4 0 0 0 2
0 0 0 0 0 0 2 1 0
67 87 78 40 71 64 367 299 330
74 34 26 34 49 24 220 345 445
732 723 858 645 842 694 863 801 873
1845 998 999 1988 2733 2226 1529 1684 2129
71 81 40 123 113 81 137 143 168
24 28 6 10 21 21 52 55 174
288 210 208 494 833 247 604 572 402
512 565 782 332 416 262 1919 1352 1288
160 164 158 121 159 125 1164 1110 1060
106 73 64 119 163 65 211 270 306
982 813 1118 894 1479 901 1796 1307 1193
170 282 499 151 208 84 235 200 173
22 33 21 24 29 11 148 108 166
26 10 17 18 24 21 39 56 60
540 418 408 553 798 518 882 822 735
67 122 151 34 56 38 99 67 95
3 7 6 6 5 3 11 8 2
47 53 89 21 39 46 78 68 59
0 0 0 0 0 0 0 0 0
3259 1829 2320 5191 6083 3036 2874 3510 3390
985 963 884 554 782 442 805 1395 1498
323 379 206 535 600 305 708 1013 773
0 0 0 0 0 0 0 0 0
181 312 267 130 140 176 312 334 435
31 26 38 36 26 38 138 137 159
157 157 62 175 283 165 130 195 152
1112 708 1023 844 1278 743 1369 1348 1351
187 57 16 151 155 101 53 170 189
2969 1293 1048 1943 2935 1135 3781 5403 6047
37 17 5 9 17 19 13 26 39
549 359 244 114 230 113 7872 5490 2009
30330 19177 13180 12113 14144 5053 33986 41568 34375
0 0 0 0 0 0 0 0 0
0 0 0 0 0 0 2 0 0
31344 19525 27018 33532 49953 26838 19987 16826 17821
640 747 1764 3 1 2 0 6 1
413 400 400 146 162 79 632 660 731
2 2 2 0 2 1 0 0 0
0 0 0 0 0 0 0 0 0
181 197 164 174 216 136 333 373 360
236 151 143 215 257 138 228 238 289
172 120 82 249 336 191 200 231 302
771 621 598 869 967 589 776 688 729
141 64 71 183 235 125 220 233 243
0 0 0 0 0 0 19 43 10
1898 1339 1566 3020 3166 1287 3026 1128 839
63 54 18 65 153 66 125 85 77
1073 1043 760 584 599 513 504 299 421
0 0 0 0 0 0 0 0 0
2 2 0 6 2 0 8 29 8
2 0 0 2 0 0 0 2 0
0 0 0 0 0 2 0 0 0
0 0 0 0 0 0 0 0 0
2 3 5 2 6 6 9 6 4
401 415 543 185 266 128 501 398 479
0 0 2 0 0 8 0 0 0
171 59 51 126 185 104 50 53 58
85 39 38 79 62 45 86 134 162
141 36 84 113 163 30 157 84 34
223 90 282 174 265 42 400 235 103
473 362 206 571 639 546 314 340 433
304 261 307 201 334 227 770 767 912
329 180 231 250 435 225 425 484 502
361 253 121 401 620 805 433 444 986
663 457 903 745 2065 1449 924 630 122
91 87 68 54 113 75 113 92 118
7170 8027 21142 6733 15714 12369 10651 6453 1102
344 296 413 732 1937 1502 1182 731 118
0 0 0 0 0 0 0 0 0
334 293 500 284 696 513 325 210 49
956 868 2222 563 1549 1152 982 571 117
382 370 357 358 494 339 712 617 537
519 424 698 284 487 261 524 433 374
1265 643 169 617 644 394 863 1420 1680
708 422 298 636 688 314 1165 1187 1339
8 5 0 2 4 1 1 1 1
58 28 22 38 62 22 110 113 70
121 169 165 146 159 80 200 162 213
842 565 368 882 1074 764 392 393 388
696 217 116 501 744 413 244 390 489
722 557 1004 248 482 323 588 589 689
3657 4512 4061 2894 4189 1850 10826 8698 9840
2 0 0 3 3 8 0 8 4
28 9 7 31 24 15 22 71 49
96 64 41 84 150 39 160 127 95
491 523 349 432 480 307 881 977 1309
9 19 6 177 434 6 136 186 36
606 464 580 372 577 309 568 628 729
423 232 229 278 534 261 506 457 668
696 641 926 298 398 220 1064 998 1225
704 502 584 436 705 450 441 531 678
0 0 0 0 0 2 2 4 0
2 0 1 2 2 2 0 7 0
2 6 0 6 4 0 0 6 2
0 0 0 2 1 0 4 6 0
0 0 0 0 0 0 0 0 0
2 0 0 0 0 2 0 2 4
315 218 242 272 318 123 411 461 397
1722 679 492 2830 3896 2062 2107 1816 2395
0 1 0 1 1 4 2 6 1
0 0 0 1 3 0 2 0 0
421 318 314 386 705 770 598 592 934
1630 1654 2182 1425 3103 2490 2413 1795 1164
233 179 149 231 341 206 443 376 413
597 391 179 745 921 466 675 905 1204
127 88 112 66 102 62 156 163 137
3107 1761 1344 1474 2033 1181 2477 3591 4664
19 12 8 5 2 4 36 56 98
36 13 12 20 11 15 244 372 291
64 60 108 48 67 32 62 31 26
62 76 43 58 83 95 72 57 34
78 48 55 43 159 89 143 189 158
208 197 313 336 776 530 272 247 36
1951 1403 1022 1195 1709 789 828 704 376
173 210 230 122 222 147 360 264 267
1521 1481 3188 1749 4506 3543 2720 1705 286
114 118 108 105 157 85 373 361 381
115 89 40 128 163 91 109 97 175
0 0 0 0 0 0 0 1 0
4 6 9 2 4 4 29 24 20
12 31 64 3 1 7 18 9 11
5 9 32 8 9 5 15 7 7
1 1 7 3 4 7 18 13 8
3189 2434 2908 1200 3418 3374 12417 12450 14999
149 343 467 91 207 144 529 128 178
6 13 8 4 6 2 9 7 7
2 2 6 1 0 0 6 0 0
1 0 8 2 0 0 7 1 3
4 8 0 4 4 3 8 10 7
1 3 2 0 0 4 9 2 2
0 0 0 0 0 0 0 0 0
4 4 2 1 5 1 9 7 2
6 5 3 9 6 4 11 8 7
0 0 0 0 0 0 0 0 0
0 0 1 0 1 0 0 3 1
1 4 2 4 5 2 8 2 2
0 1 0 1 1 0 2 2 2
0 3 9 8 6 6 6 15 5
0 2 0 0 2 2 1 0 8
2 0 1 1 2 1 2 1 3
65 32 51 40 58 58 147 103 91
26 41 56 21 64 33 74 49 49
0 0 0 0 0 0 0 0 0
0 8 2 5 3 3 10 9 4
4 28 11 2 10 4 9 3 8
2 3 4 1 2 2 1 2 5
0 0 0 0 0 0 0 0 0
0 0 5 0 0 0 1 2 0
0 0 1 0 1 0 5 2 1
0 2 2 1 2 1 2 8 8
0 0 0 0 0 0 0 0 0
3 10 4 2 3 6 15 15 20
20 26 27 2 28 21 93 82 86
0 0 0 0 0 0 0 0 0
217 188 162 188 298 334 603 1005 1063
35 5 24 13 16 18 36 29 16
0 1 0 0 0 0 1 2 1
147 119 69 134 149 127 158 193 234
389 445 548 379 513 412 1064 572 625
0 0 0 0 0 0 0 0 0
639 1256 1845 427 796 440 1722 499 595
0 0 0 0 0 0 0 0 0
206 417 649 163 215 146 578 167 189
23 36 29 17 31 15 78 60 75
110 230 321 87 145 85 344 106 111
607 587 562 558 782 424 886 820 945
117 73 65 87 149 107 211 224 296
77 73 51 47 100 70 174 178 280
45 37 47 32 125 98 144 96 112
63 22 31 22 56 27 74 69 65
93 81 176 65 92 52 126 87 97
10 15 17 15 20 34 59 83 78
99 112 77 40 26 42 57 77 94
2 1 1 0 3 2 6 2 3
0 0 0 0 3 2 1 0 1
629 601 1009 377 559 300 558 440 377
454 120 38 403 519 280 167 301 395
1474 1669 2246 1419 2067 1152 3363 2123 1995
137 86 85 33 46 33 140 110 166
98 56 44 139 202 85 160 187 168
91 55 37 54 79 60 181 233 275
206 241 449 119 187 178 320 265 221
1504 1523 2173 559 740 512 1591 1517 1438
285 224 212 325 344 202 222 201 204
184 115 127 224 298 150 320 232 235
1 2 10 0 0 0 0 0 0
14171 11460 24920 12192 28804 21584 15954 10733 2054
0 0 0 19 21 1 29 38 4
0 1 0 0 0 0 4 3 4
32 15 9 9 19 2 57 24 2
93 69 23 114 168 99 173 173 253
986 925 1179 969 1374 1021 1262 991 1113
861 565 684 1465 1822 1304 295 200 302
975 814 1004 1375 1363 453 1339 1352 863
0 0 0 0 0 0 0 0 0
97 96 233 26 43 36 19 25 2
2094 2056 3975 594 1582 1156 880 428 121
543 438 366 531 638 388 598 693 658
343 276 287 650 756 375 546 393 284
882 1367 1934 678 1050 687 3887 2697 2610
404 580 801 300 409 288 2657 1773 1765
683 821 804 531 606 308 1283 1018 1203
7414 9693 3519 6033 9435 4589 30046 34268 52353
1394 531 332 1083 1505 959 879 1251 1695
123 63 61 795 1208 499 259 177 119
791 490 290 948 1365 909 777 966 1162
0 0 0 0 0 0 0 0 0
410 346 228 363 478 259 995 989 918
907 607 589 788 1247 713 1018 1135 1237
384 231 160 335 433 161 484 487 412
120 65 35 98 145 93 66 107 125
115 90 131 128 150 93 165 125 116
82 60 90 12 21 12 58 28 31
36 34 29 8 19 6 6 15 23
1102 888 650 1038 1211 827 1557 1846 2079
54539 53174 98925 31271 71993 52870 38301 24803 4295
327 478 401 397 475 445 665 668 999
111 180 218 129 179 108 191 138 169
115 115 101 64 68 51 206 203 213
626 424 496 615 822 431 588 632 609
117 160 142 78 84 40 197 198 212
49 33 19 104 104 2 42 44 20
283 143 172 253 350 185 326 393 473
386 188 211 384 585 341 304 392 484
853 816 876 412 440 277 743 993 1140
169 172 189 64 96 51 341 285 317
160 204 216 151 244 146 399 301 341
59 77 102 49 75 51 189 117 100
740 740 841 664 907 634 1506 1283 1355
0 1 0 2 0 0 1 2 0
81 34 102 53 90 49 232 119 86
2 0 2 0 0 0 0 0 0
32 18 36 19 32 13 133 46 27
187 115 205 62 145 110 68 36 18
1 0 0 0 1 2 0 0 1
1987 1447 2922 1638 4261 2971 2029 1467 380
0 2 0 0 2 0 2 0 4
80 118 225 79 107 59 211 121 127
446 446 657 294 290 273 397 372 422
187 82 8 178 245 135 86 143 169
153 143 116 111 173 69 206 180 149
7 4 11 12 11 12 24 7 8
0 0 0 3 1 1 21 10 97
9 4 3 12 17 3 11 7 16
1169 1385 3086 124 176 143 410 308 308
0 0 0 3 7 11 20 24 37
2467 2725 2513 1853 2522 1325 3773 3253 3406
261 231 210 355 527 355 353 342 245
0 0 0 0 0 0 0 0 0
3 4 3 0 2 0 0 0 0
24 16 65 2 4 0 3 0 0
196 130 32 95 142 72 690 1008 1332
302 815 798 1655 3360 2364 290 64 29
149 55 38 107 351 88 728 440 441
0 2 0 0 0 0 0 0 0
44 44 119 12 19 8 16 19 12
39 61 48 36 58 38 121 125 158
753 676 557 1341 1267 641 950 480 270
222 200 437 78 170 151 100 73 6
1 0 0 0 0 0 2 0 0
154 178 163 146 221 117 381 365 307
0 0 0 0 0 0 1 0 0
0 1 0 0 0 0 2 5 14
138 152 114 168 242 127 218 178 150
312 274 422 98 163 146 98 68 19
0 0 0 0 0 0 0 0 0
40 61 90 34 29 26 98 79 52
594 362 240 439 574 415 674 826 932
478 485 385 664 872 783 849 538 717
631 274 357 253 361 62 920 982 752
213 143 62 174 221 109 250 266 316
238 215 314 295 451 253 487 369 351
334 439 490 226 292 226 542 537 530
93 68 59 92 174 107 171 113 115
303 336 329 337 441 315 409 507 463
261 161 106 451 641 433 361 425 285
0 0 0 0 0 0 0 2 0
0 0 0 0 0 0 0 0 0
0 2 0 2 1 3 0 0 0
234 151 130 261 399 317 301 300 388
47 40 36 47 79 47 100 134 108
80 86 55 236 401 239 260 253 225
20 22 14 49 70 80 99 52 107
116 126 92 99 153 113 228 239 396
10 15 14 5 3 4 11 5 4
5024 5865 8837 4139 6377 4952 8834 6880 6566
4034 2580 2469 2413 3828 2194 5042 5459 6744
4232 2120 1107 4153 6019 3469 4646 5756 7439
112 116 142 94 147 89 141 81 110
410 465 658 274 503 346 465 383 379
466 413 348 538 700 385 862 771 1045
583 504 366 733 907 454 639 690 985
1641 2085 3023 1343 1604 1105 1502 906 1050
286 181 211 192 256 125 380 416 439
98 69 95 33 48 18 954 1116 910
388 230 212 353 463 256 487 485 527
835 619 747 810 1355 894 920 933 810
796 573 463 537 695 479 420 216 299
102 198 81 157 161 334 144 150 329
952 484 456 923 1238 793 1253 1475 1580
384 709 950 277 340 274 1975 1479 1505
105 101 103 127 178 111 154 126 115
17 5 6 25 37 14 13 15 15
0 0 0 0 0 0 0 0 0
0 0 0 0 0 0 0 0 0
386 353 629 151 218 115 374 420 450
20 28 15 75 76 61 56 64 57
2230 1255 852 4384 5925 3757 2209 2128 1727
727 517 406 696 902 601 907 873 950
1 1 4 0 2 2 3 1 0
53 105 101 43 61 40 106 74 113
0 0 0 0 0 0 0 0 0
27 49 33 18 36 22 49 16 33
282 97 43 263 319 176 384 594 719
8971 6965 16526 939 2213 1851 1447 716 154
157 126 222 150 322 266 207 138 41
2 4 0 0 2 4 7 1 2
2 4 4 5 25 10 15 9 2
463 227 172 495 634 417 341 529 546
312 274 273 312 475 249 528 486 553
1362 720 948 1189 1749 1123 1263 1216 1207
396 305 141 382 510 231 766 891 962
0 0 0 2 4 0 0 2 1
0 0 0 2 4 0 0 0 0
17 16 8 14 15 16 185 162 159
0 0 0 0 0 0 2 2 0
0 0 0 0 0 0 0 0 0
16 2 10 25 10 10 7 13 10
237 229 271 192 257 73 219 259 238
199 119 104 200 230 187 273 261 206
0 0 0 0 0 0 0 0 0
0 0 0 0 2 0 0 0 1
1751 1553 1324 1206 1403 912 3223 2907 3241
1577 1036 732 2441 2933 2414 1611 1118 779
12 18 22 0 0 0 0 0 0
795 691 1153 472 809 609 876 640 721
0 0 0 0 0 0 0 0 0
0 0 0 0 0 0 0 0 0
398 312 618 572 1654 1358 1005 700 89
0 0 0 0 0 0 0 0 0
112 91 71 141 153 125 191 179 192
0 0 0 0 0 0 0 0 0
1116 1623 1741 717 698 598 3122 2766 3140
0 0 0 0 0 0 0 0 0
0 0 0 0 0 0 0 0 0
0 0 0 0 0 0 0 3 0
0 1 0 0 0 0 0 6 0
54 113 84 117 138 77 166 96 63
0 3 1 0 2 0 0 0 0
13 5 11 0 0 0 0 0 0
2812 1843 4125 1275 3180 2208 1715 1021 201
140 181 185 104 149 104 388 274 378
89 117 130 72 100 34 286 237 221
198 217 257 193 223 117 488 388 465
0 0 0 0 0 0 0 2 4
0 0 0 0 0 0 0 0 0
0 0 0 0 0 0 0 0 0
9 8 11 13 18 18 50 62 41
51 30 20 24 28 28 30 26 17
19 6 1 29 55 49 21 17 55
18 3 0 9 14 15 18 13 39
1 3 1 6 3 5 0 0 6
4 2 7 11 19 7 20 20 28
0 0 0 0 0 0 0 0 0
0 0 0 0 0 0 0 0 0
873 882 1093 869 1175 830 1319 1200 1189
24 29 23 36 44 39 97 42 49
32 40 50 8 21 23 195 200 282
290 394 458 394 602 511 344 316 274
0 0 0 0 0 0 0 3 0
0 0 0 0 0 0 0 0 0
3 0 0 4 3 0 7 1 0
499 316 307 709 1260 741 527 584 422
0 0 0 0 0 2 2 3 0
0 0 0 0 0 0 0 0 0
406 636 831 344 470 305 962 858 734
656 733 594 1547 2270 1551 2745 2021 1072
515 506 1289 114 271 219 211 122 134
87 75 201 18 72 39 27 18 0
2 8 0 0 0 0 5 0 5
6 6 7 32 24 3 5 6 2
0 3 0 0 2 2 2 2 2
31 45 50 4 15 5 0 2 2
4 0 0 0 2 0 4 11 8
0 0 0 0 0 0 0 0 0
0 0 0 0 0 0 0 0 0
2 0 0 2 2 2 2 0 1
219 183 192 140 179 96 308 308 355
0 0 0 0 0 0 0 0 0
1191 1318 1263 995 1098 864 3369 3004 3451
117 103 101 159 199 193 161 172 321
1 3 1 3 2 4 0 1 2
338 374 820 187 291 224 157 129 51
203 91 58 177 245 157 252 335 498
0 0 1 0 0 0 0 0 0
1 0 0 1 0 0 3 1 0
20 20 26 60 149 21 88 52 16
0 0 0 0 0 0 0 0 0
4 1 2 3 3 0 19 15 3
0 0 0 0 0 0 0 0 0
0 0 0 0 0 0 0 0 0
0 0 0 0 0 0 0 0 0
0 0 0 0 0 0 0 0 0
1104 342 286 3280 4376 1088 411 472 306
0 1 0 0 0 0 0 1 0
717 542 470 735 1030 597 73 92 52
0 0 0 0 0 0 0 0 0
0 0 0 0 0 0 0 0 0
144 154 131 193 257 118 714 601 597
191 194 199 234 355 210 607 465 533
1096 1233 1036 1430 2037 1198 3636 2829 3370
0 0 0 0 0 0 0 0 0
134 258 143 129 216 201 550 451 617
283 362 350 294 487 268 1151 914 825
0 0 0 0 0 0 1 0 0
187 168 163 177 210 72 308 286 237
2 0 0 0 0 0 0 0 0
418 565 533 346 402 274 797 682 884
264 185 300 192 445 304 210 143 25
232 178 151 269 320 136 254 281 232
0 0 0 0 0 0 2 5 6
239 274 162 109 90 101 624 596 652
0 0 0 0 0 0 0 0 0
0 0 0 0 0 0 0 0 0
0 1 0 0 0 0 0 0 0
22 35 10 0 0 0 0 0 0
1581 2071 3118 149 292 242 89 87 25
687 616 1072 110 173 92 297 264 297
0 0 3 0 4 3 6 2 0
181 137 143 103 76 75 118 164 151
0 0 0 0 0 0 0 0 0
101 155 123 28 36 32 16 32 36
0 2 0 2 2 1 9 13 6
639 525 307 383 395 264 394 696 401
557 456 404 496 717 373 1076 1124 1160
0 0 0 0 0 0 0 0 0
49 14 6 49 73 30 72 103 124
28 14 40 16 32 8 95 88 56
392 121 163 589 793 46 994 392 37
0 0 0 0 0 0 0 2 0
368 544 422 0 2 2 5 4 1
72 28 43 28 57 13 49 87 61
192 106 90 170 193 117 270 248 329
4 0 3 1 2 0 0 0 0
1344 1901 1952 814 1097 836 4446 4146 4595
0 0 0 0 0 0 0 0 0
222 164 167 202 336 209 372 354 358
1812 2432 2571 1321 1976 1351 6382 5083 5483
117 154 172 120 101 73 208 216 188
41 39 21 57 55 51 3 5 0
0 0 0 0 0 0 0 0 0
0 0 0 0 0 0 0 0 0
296 228 223 317 415 495 296 262 380
1201 1277 2479 697 1431 1022 1060 713 530
211 225 168 252 375 250 286 307 293
0 0 0 0 0 0 0 0 0
4 2 18 2 2 0 4 0 1
0 0 0 2 0 2 0 0 0
587 695 1122 295 392 282 422 409 553
27 21 29 23 30 19 25 53 76
2 0 0 2 0 0 0 0 0
0 0 0 0 0 0 0 0 0
2068 1397 2859 548 1159 937 654 347 83
3676 2065 2333 3747 5298 3028 3251 2772 3260
2487 3537 5712 1372 1826 1703 2260 1888 2108
15 9 35 33 59 30 165 45 11
445 319 310 489 690 367 667 563 622
0 0 0 0 0 0 0 0 0
0 0 0 0 0 0 0 0 0
42 55 74 61 88 39 190 116 134
1292 756 937 1204 1586 1083 1532 1432 1748
63 85 136 46 68 65 113 83 105
0 0 0 0 0 0 0 0 0
0 0 0 0 0 0 0 0 0
780 658 892 795 999 722 618 399 347
722 373 285 664 814 526 854 939 1017
1067 698 1749 1470 3444 2525 2042 1342 288
167 157 332 103 274 237 178 81 20
1 0 1 0 1 0 1 0 0
26 25 19 11 7 6 11 6 5
44 32 61 13 8 10 26 31 30
42 50 47 12 15 15 21 41 41
403 402 336 387 565 358 613 571 504
709 785 1486 627 1269 990 862 517 232
3 7 18 2 4 1 19 26 19
157 55 36 218 288 227 112 128 92
0 0 0 0 0 0 0 0 0
408 345 373 179 285 131 339 336 398
1105 1480 2023 1142 1311 1117 3711 2614 2061
12 22 22 1 5 5 7 12 4
0 0 0 0 0 0 0 0 0
1650 1615 2963 680 1479 945 895 634 458
995 1161 1543 444 636 397 1160 1150 1256
50624 52338 105573 30403 84165 58522 49467 29710 5392
0 0 0 0 0 0 0 0 0
0 0 0 0 0 0 0 0 0
42 20 31 46 73 37 34 38 76
100 23 2 131 145 21 41 86 93
717 316 337 719 1115 280 865 948 584
0 0 0 0 0 0 0 0 0
0 0 0 0 0 0 0 0 0
0 0 0 0 0 0 0 0 0
0 0 0 0 0 0 0 0 0
1 0 0 0 1 0 0 0 2
4 1 0 4 6 1 2 1 3
2 2 5 2 2 0 5 8 5
5 0 1 5 13 7 6 9 10
0 0 0 2 1 2 3 2 0
0 0 0 0 0 0 0 0 0
0 0 0 0 0 0 0 0 0
0 0 0 0 0 0 0 0 0
0 0 0 0 0 0 0 0 0
0 0 0 0 0 0 0 0 0
0 0 0 0 0 0 0 0 0
0 2 0 0 0 0 0 0 0
0 0 0 0 0 0 0 0 0
0 0 0 0 0 0 0 0 0
0 0 0 0 0 0 0 0 0
956 753 927 737 1031 650 988 998 1042
414 340 332 324 367 248 550 558 886
0 0 0 0 0 0 0 0 0
1080 943 1827 1023 2816 2017 1446 877 140
0 0 0 0 0 0 0 0 0
1 0 0 0 0 1 0 1 0
0 0 0 0 0 0 0 0 0
120 52 39 18 13 21 12 11 12
1 2 1 2 0 1 2 3 4
0 0 0 0 0 0 0 0 0
0 0 0 0 0 0 0 0 0
0 0 0 0 0 0 0 0 0
6 3 3 0 0 0 0 0 0
0 0 0 0 0 0 0 0 0
1392 1146 829 2200 1863 1959 340 316 439
0 0 0 0 0 0 0 0 0
0 0 0 0 0 0 0 0 0
0 0 0 0 0 0 0 0 0
0 0 0 0 0 0 0 0 0
0 0 0 0 0 0 0 0 0
0 0 0 0 0 0 0 0 0
0 0 0 0 0 0 0 0 0
0 0 0 0 0 0 0 0 0
0 0 0 0 0 0 0 0 0
0 0 0 0 0 0 0 0 0
0 0 0 0 0 0 0 0 0
0 0 0 0 0 0 0 0 0
0 0 0 0 0 0 0 0 0
0 0 0 0 0 0 0 0 0
0 0 0 0 0 0 0 0 0
0 0 0 0 0 0 0 0 0
0 0 0 0 0 0 0 0 0
0 0 0 0 0 0 0 0 0
0 0 0 0 0 0 0 0 0
0 0 0 0 0 0 0 0 0
0 0 0 0 0 0 0 0 0
0 0 0 0 0 0 0 0 0
0 0 0 0 0 0 0 0 0
0 0 0 0 0 0 0 0 0
0 0 0 1 0 0 0 0 0
6 4 5 15 11 6 1 0 6
0 0 0 0 0 0 0 0 0
0 0 0 0 0 0 0 0 0
0 0 0 0 0 0 0 0 0
0 0 0 0 0 0 0 0 0
0 0 0 0 0 0 0 0 0
0 0 0 0 0 0 0 0 0
0 0 0 0 0 0 0 0 0
0 0 0 0 0 0 0 0 0
0 0 0 0 0 0 0 0 0
0 0 0 0 0 0 0 0 0
0 0 0 0 0 0 0 0 0
0 0 0 0 0 0 0 0 0
0 0 0 0 0 0 0 0 0
4 10 2 12 11 10 1 5 2
10 17 31 47 11 5 2 0 8
0 0 0 0 0 0 0 0 0
0 0 0 0 0 0 0 0 0
0 0 0 0 0 0 0 0 0
0 0 0 0 0 0 0 0 0
0 0 0 0 0 0 0 0 0
0 0 0 0 0 0 0 0 0
0 0 0 0 0 0 0 0 0
0 0 0 0 0 0 0 0 0
0 0 0 0 0 0 0 0 0
0 0 0 0 0 0 0 0 0
0 0 0 0 0 0 0 0 0
0 0 0 0 0 0 0 0 0
0 0 0 0 0 0 0 0 0
1 1 1 0 0 0 0 0 0
0 0 0 0 0 0 0 0 0
0 0 0 0 0 0 0 0 0
0 0 0 0 0 0 0 0 0
0 0 0 0 0 0 0 0 0
0 1 0 1 2 0 0 0 0
13 4 16 7 23 15 169 185 133
12 8 9 5 20 18 26 22 34
56 31 16 54 105 91 77 112 185
0 0 0 0 0 0 0 0 0
3 10 7 6 9 13 16 19 13
0 0 0 0 2 0 0 2 0
4 1 0 3 5 1 5 1 4
0 0 0 0 0 0 1 0 0
3618 2877 3609 3838 5175 2449 4760 3310 2639
0 0 0 0 0 0 0 0 0
7 13 9 6 1 6 10 12 9
0 0 0 0 0 0 0 0 0
0 0 0 0 0 0 0 0 0
436 266 211 422 578 404 370 363 402
0 0 0 0 0 0 0 0 0
126 78 95 130 233 115 62 86 91
0 0 0 0 0 0 0 0 0
52 80 100 82 94 46 126 92 119
19 2 0 16 21 20 5 4 6
1 0 0 3 3 5 0 0 0
0 0 0 0 0 0 0 0 0
0 0 0 0 0 0 0 0 0
58 129 85 0 4 0 4 7 8
18 56 75 0 1 2 4 2 1
0 0 0 0 0 0 0 0 0
0 0 0 0 0 0 0 0 0
0 0 0 0 0 0 0 0 0
0 0 0 0 0 0 0 0 0
30 19 8 32 62 65 48 56 68
0 1 0 0 0 0 0 0 0
0 0 0 0 0 0 0 0 0
0 0 0 0 0 0 0 0 0
0 0 0 0 0 0 0 0 0
0 0 0 0 0 0 0 0 0
0 0 0 0 0 0 0 0 0
0 0 0 0 0 0 0 0 0
0 0 0 0 0 0 0 0 0
0 0 2 0 5 0 18 26 4
565 357 293 484 657 491 373 450 449
141 70 57 127 168 84 148 241 271
0 0 0 0 0 0 0 0 0
0 0 0 0 0 0 0 0 0
0 0 0 0 1 0 2 0 0
109 122 50 164 211 121 88 68 39
0 0 0 0 0 0 0 0 0
1 0 0 1 0 0 0 1 0
19 17 21 61 46 6 58 73 30
0 0 0 0 0 0 0 0 0
0 0 0 0 0 0 0 0 0
0 0 0 0 0 0 0 0 0
0 0 0 0 0 0 0 0 0
3 0 2 7 6 1 2 9 1
0 0 0 0 0 0 0 0 0
0 0 0 0 0 0 0 0 0
0 0 0 0 0 0 0 0 0
0 0 0 0 0 0 0 0 0
0 0 0 0 0 0 0 0 0
0 0 0 0 0 0 0 0 0
3 0 0 0 4 0 0 0 0
3 2 2 0 2 0 5 2 2
0 0 0 0 0 0 0 0 0
0 0 0 0 0 0 0 0 0
0 0 0 0 0 0 0 0 0
0 1 0 1 0 0 1 0 1
0 0 0 0 0 0 0 0 0
0 0 0 0 0 0 0 0 0
0 0 0 0 0 0 0 0 0
0 0 0 0 0 0 0 0 0
0 0 0 0 0 0 0 0 0
0 0 0 0 0 0 0 0 0
0 0 0 0 0 0 0 0 0
33 8 8 26 71 17 56 84 104
404 386 372 313 469 240 978 811 830
0 0 0 0 0 0 0 0 0
0 0 1 0 0 0 0 0 0
147 133 311 65 136 88 124 40 10
0 0 0 0 0 0 0 0 0
0 0 0 0 0 0 0 0 0
0 16 4 0 2 0 0 5 0
0 0 0 0 0 0 0 0 0
3 0 1 3 0 1 2 1 1
0 0 0 0 0 0 0 0 0
0 0 0 0 0 0 0 0 0
0 0 0 0 0 0 0 0 0
0 0 0 0 0 0 0 0 2
0 0 0 0 0 0 0 0 0
0 0 0 0 0 0 0 0 0
45 76 107 51 72 44 82 64 45
0 0 0 0 0 0 0 0 0
1107 625 460 1114 1617 1334 874 973 1063
0 0 0 0 0 0 0 0 0
0 0 0 0 0 0 0 0 0
0 0 0 0 0 0 0 0 0
0 0 0 0 0 0 0 0 0
0 0 0 0 0 0 0 0 0
0 0 0 0 0 0 0 0 0
0 0 0 1 0 0 0 0 0
0 0 0 0 0 0 0 0 0
0 0 0 0 0 0 0 0 1
0 0 0 0 0 0 0 0 0
0 0 0 0 0 0 0 0 0
0 0 0 0 0 0 0 0 0
0 0 0 0 0 0 0 0 0
0 0 0 0 0 0 0 0 0
0 0 0 0 0 0 0 0 0
0 0 0 0 0 0 0 0 0
0 0 0 0 0 0 0 0 0
0 0 0 0 0 0 0 0 0
0 0 0 0 0 0 0 0 0
0 0 0 0 0 0 0 0 0
0 0 0 0 0 0 0 0 0
0 0 0 0 0 0 0 0 0
34 29 1 34 33 15 22 6 19
0 0 0 0 0 0 0 0 0
0 0 0 0 0 0 0 0 0
0 0 0 0 0 0 0 0 0
0 0 0 0 0 0 0 0 0
0 0 0 0 0 0 0 0 0
0 0 0 0 0 0 1 0 0
0 0 0 0 0 0 0 0 0
0 0 0 0 0 0 0 0 0
0 0 0 0 0 0 0 0 0
0 0 0 0 0 0 0 0 0
0 0 0 0 0 0 0 0 0
0 0 0 1 0 0 0 0 2
14 8 5 12 42 17 4 2 12
199 176 468 17 58 29 41 19 2
317 256 309 55 88 70 49 20 8
0 0 0 3 2 0 1 0 0
154 119 197 106 164 105 97 102 77
0 2 0 0 0 0 0 0 0
0 0 0 0 0 0 0 0 0
0 0 0 0 0 0 0 0 0
244 342 466 200 199 212 1194 887 675
0 2 2 0 1 0 0 0 0
0 0 0 0 0 0 0 0 0
0 0 0 0 0 0 0 0 0
0 0 0 0 1 2 1 0 0
0 0 0 0 0 0 0 0 0
0 0 0 0 0 0 0 0 0
13 5 1 18 19 14 3 13 37
33 11 18 32 67 60 60 42 92
0 0 0 0 0 0 0 0 0
0 0 0 0 0 0 0 0 0
0 0 0 0 0 0 0 0 0
0 0 0 0 0 0 0 0 0
0 0 0 0 0 0 0 0 0
0 0 0 0 0 0 0 0 0
0 0 0 0 0 0 0 0 0
5 10 10 0 1 2 2 0 0
0 0 0 0 0 0 0 0 0
0 0 0 0 0 0 0 0 0
0 0 0 0 0 0 0 0 0
0 0 0 0 0 0 0 0 0
0 0 0 0 0 0 0 0 0
0 0 0 0 0 0 0 0 0
9 15 35 5 17 16 6 9 1
0 0 0 0 0 0 0 0 0
0 0 0 0 0 0 0 0 0
0 0 0 0 0 0 0 0 0
0 0 0 0 0 0 0 0 0
0 0 0 0 0 1 0 0 1
1 0 0 0 0 2 0 0 0
0 0 0 0 0 0 0 0 0
0 0 0 0 0 0 0 0 0
0 1 2 0 3 0 1 1 0
0 0 0 0 0 0 0 0 0
0 0 0 0 0 0 0 0 0
0 0 0 0 0 0 0 0 0
0 0 0 0 0 0 0 0 0
0 0 0 0 0 0 0 0 0
0 0 0 0 0 0 0 0 0
0 0 0 0 0 0 0 0 0
0 0 0 0 0 0 0 0 0
0 0 0 0 0 0 0 0 0
0 0 0 0 0 0 0 0 0
0 0 0 0 0 0 0 0 0
0 0 0 0 0 0 1 0 0
0 0 0 0 0 0 0 0 0
0 0 0 0 0 0 0 0 0
0 0 0 0 0 0 0 0 0
15 4 1 61 56 105 3 0 0
0 0 0 0 0 0 0 0 0
0 0 0 0 0 0 0 0 0
0 0 0 0 0 0 0 0 0
0 0 0 0 0 0 0 0 0
0 0 0 0 0 0 0 0 0
0 0 0 0 0 0 0 0 0
0 0 0 0 0 0 0 0 0
0 0 0 0 0 0 1 0 0
0 0 0 0 0 0 0 0 0
0 0 0 0 0 0 0 0 0
1 0 0 0 0 0 0 0 0
0 2 2 0 0 2 3 2 0
0 0 0 0 0 0 0 0 0
0 0 0 0 4 0 0 0 0
0 0 0 0 0 0 0 0 0
0 0 0 0 0 0 0 0 0
0 0 0 0 0 0 0 0 0
0 0 0 0 0 0 0 0 0
0 0 0 0 0 0 0 0 0
0 0 0 0 0 0 0 0 0
0 0 0 0 0 0 0 0 0
0 0 0 0 0 0 0 0 0
0 0 0 0 0 0 0 0 0
0 0 0 0 0 0 0 0 0
0 0 0 0 0 0 0 0 1
0 0 0 0 0 0 0 0 0
0 0 0 0 0 0 0 0 1
0 0 0 0 0 0 0 0 0
0 0 0 0 0 0 0 0 0
0 0 0 0 0 0 0 0 0
0 0 0 0 0 0 0 0 0
0 0 0 0 0 0 0 0 0
1 0 0 0 0 1 0 0 0
0 0 0 0 0 0 0 0 0
3 2 0 0 0 2 0 0 0
0 0 0 0 0 0 0 0 0
1 1 2 0 1 0 1 2 1
1 3 2 0 1 3 3 4 3
0 0 0 0 0 0 0 0 0
0 0 0 0 0 0 0 0 0
0 0 0 0 0 0 0 0 0
0 0 0 0 0 0 0 0 0
0 0 0 0 0 0 0 0 0
0 0 1 0 1 0 0 0 0
0 0 0 0 0 0 0 0 0
0 0 0 0 0 0 0 0 0
0 0 0 0 0 0 0 0 0
0 0 0 0 0 0 0 0 0
0 0 0 0 0 0 0 0 0
0 0 0 0 0 0 0 0 0
0 0 0 0 0 0 0 0 0
0 0 0 0 0 0 0 0 0
0 0 0 0 0 0 0 0 0
0 0 0 0 0 0 0 0 0
0 0 0 0 0 0 0 0 0
1 0 2 2 3 0 10 0 3
0 0 0 0 0 0 0 0 0
0 0 0 0 0 0 0 0 0
2 0 0 1 2 0 0 0 0
0 0 0 0 0 0 0 0 0
0 0 0 0 0 0 0 0 0
0 0 0 0 0 0 0 0 0
624 880 714 1104 1343 942 2043 1885 2173
0 0 0 0 0 0 0 0 0
0 0 0 0 0 0 0 0 0
0 0 0 0 0 0 0 0 0
0 0 0 0 0 0 0 0 0
0 0 0 0 0 0 0 0 0
0 0 0 0 0 0 0 0 0
0 0 0 0 0 0 0 0 0
0 0 0 0 0 0 0 0 0
0 0 0 0 0 0 0 0 0
0 0 0 0 0 0 0 0 0
0 0 1 1 5 3 2 1 0
1 0 3 0 1 1 1 3 0
1 2 1 1 2 3 3 0 0
0 0 0 0 0 0 0 0 0
2 4 8 0 2 4 3 2 0
0 0 0 0 0 0 0 0 0
0 0 0 0 0 0 0 0 0
0 0 0 0 0 0 0 0 0
0 0 0 0 0 0 0 0 0
0 0 0 0 0 0 0 0 0
0 0 0 0 0 0 0 0 0
0 0 0 0 0 0 0 0 0
0 0 0 0 0 0 0 0 0
0 1 1 0 0 1 0 1 1
0 0 0 0 0 0 0 0 0
17 10 4 13 17 3 2 7 17
0 0 5 0 0 2 5 2 2
0 0 0 0 0 0 0 0 0
0 0 0 0 0 0 0 0 0
0 0 0 0 0 0 0 0 0
0 0 0 0 0 0 0 0 0
0 0 0 0 0 0 0 0 0
0 0 0 0 0 0 0 0 0
0 0 0 0 0 0 0 0 0
0 0 0 0 0 0 0 0 0
0 0 0 0 0 0 0 0 0
0 0 0 0 0 0 0 0 0
0 0 0 0 0 0 0 0 0
0 0 0 0 0 0 0 0 0
0 0 0 0 0 0 0 0 0
0 0 0 0 0 0 0 0 0
238 82 52 613 680 330 19 31 4
0 0 0 0 0 0 0 0 0
0 0 0 0 0 0 0 0 0
0 0 0 0 0 0 0 0 0
0 0 0 0 0 0 0 0 0
0 0 0 0 0 0 0 0 0
0 0 2 0 2 0 0 0 1
0 0 0 0 0 0 0 0 0
0 0 0 0 0 0 0 0 0
0 0 0 0 0 0 0 0 0
0 0 0 0 0 0 1 0 0
0 0 0 0 0 0 0 0 0
6 5 0 7 7 4 6 5 5
2 1 1 0 1 2 3 2 1
1 3 3 1 2 1 2 5 1
0 0 0 0 0 0 0 0 0
0 0 0 0 0 0 0 0 0
0 0 0 0 0 0 0 0 0
4 7 8 3 7 9 5 6 2
0 0 1 0 0 0 1 0 0
0 0 0 0 0 0 0 0 0
8 3 2 7 7 6 6 9 6
5 1 7 3 10 4 3 5 7
175 240 238 179 261 147 411 361 410
0 0 0 0 0 0 0 0 0
0 0 0 0 0 0 0 0 0
3 0 0 0 0 0 0 0 0
0 0 0 0 0 0 0 0 0
0 0 0 0 0 0 0 0 0
0 0 0 0 0 0 0 0 0
0 0 0 0 0 0 0 0 0
42 39 63 43 45 40 98 77 67
0 0 0 0 0 0 0 0 0
13 10 0 25 13 7 10 32 23
0 0 0 0 0 0 0 0 0
0 0 0 0 0 0 0 0 0
0 0 0 0 0 0 0 0 0
0 1 1 0 0 0 0 0 0
0 0 0 0 0 0 0 0 0
0 0 0 0 0 0 0 0 0
4 1 7 0 0 0 0 0 0
0 0 0 0 0 0 0 0 0
85 88 98 63 104 53 307 374 328
0 0 0 0 0 0 0 0 0
0 0 0 0 0 0 0 0 0
0 0 0 0 0 0 0 0 0
0 0 0 0 0 0 0 0 0
0 0 0 0 0 0 0 0 0
0 0 0 0 0 0 0 0 0
0 0 0 0 0 0 0 0 0
22 26 15 36 56 21 64 58 69
0 0 0 0 0 0 0 0 0
0 0 0 0 0 0 0 0 0
0 0 0 0 0 0 0 0 0
0 0 0 0 0 0 0 0 0
0 0 0 0 0 0 0 0 0
0 0 0 0 0 0 0 0 0
0 0 0 0 0 1 0 0 0
8 2 0 6 25 8 37 43 54
0 0 0 3 2 0 0 0 0
0 0 0 0 0 0 0 0 0
0 0 0 0 0 0 0 0 0
90 61 70 94 142 55 112 119 140
0 0 0 0 0 0 0 0 0
0 0 0 0 0 0 0 0 0
990 864 984 828 1290 788 828 654 777
0 0 0 1 0 0 0 0 1
3 5 12 2 1 0 0 0 0
0 0 0 0 0 0 0 0 0
0 0 0 0 0 0 0 0 0
0 0 0 0 0 0 0 0 0
2 0 4 4 4 5 6 10 0
411 484 432 276 313 241 518 491 631
125 86 61 103 171 81 132 250 243
1419 1599 2681 834 1028 628 1548 1187 963
0 0 0 0 0 0 0 0 0
0 0 0 0 0 0 0 0 0
1 3 1 0 0 2 0 2 0
0 0 0 0 0 0 0 0 0
250 351 204 70 98 46 44 87 87
4173 2709 1519 2676 3511 2635 8315 11119 14105
356 313 295 395 558 311 607 373 415
0 0 0 0 0 0 0 0 0
0 1 0 0 0 0 0 0 0
3657 1758 1555 2854 4351 3166 5158 5446 7118
170 157 155 180 248 118 398 401 532
0 0 0 0 0 0 0 0 0
0 0 0 0 0 0 0 0 0
732 650 581 1000 1220 801 529 508 512
0 0 0 0 0 0 0 0 0
0 0 0 0 0 0 0 0 0
143 203 343 108 195 126 173 182 140
0 0 0 0 0 0 0 0 0
0 0 0 0 0 0 0 0 0
0 0 0 0 0 0 0 0 0
0 0 0 0 0 0 0 0 0
0 0 0 0 0 0 0 0 0
31 28 17 35 31 30 30 53 80
0 0 0 0 0 0 0 0 0
0 0 0 0 0 0 0 0 0
0 0 0 0 1 4 0 3 0
503 522 573 354 470 311 614 758 830
0 0 0 0 0 0 0 0 0
21 15 2 8 16 5 11 17 10
0 0 0 0 0 0 0 0 0
0 1 0 0 0 0 0 0 0
0 0 0 0 0 0 0 0 0
25 17 12 68 59 6 18 29 18
0 0 0 0 0 0 0 0 0
0 0 0 0 0 2 0 0 0
0 0 0 0 0 0 0 0 0
0 0 0 0 0 0 0 0 0
0 0 0 0 0 0 0 0 1
0 0 0 0 0 0 0 0 0
128 62 73 155 231 174 141 122 121
0 0 0 0 0 0 0 0 0
0 0 0 0 0 0 0 0 0
0 0 0 0 0 0 0 0 0
0 0 0 0 0 0 0 0 0
0 0 0 0 0 0 0 0 0
0 0 0 0 0 0 0 0 0
0 0 0 0 0 0 0 0 0
0 0 0 0 0 0 0 0 0
0 0 0 0 0 0 0 0 0
0 0 0 0 0 0 0 0 0
140 70 123 263 525 239 772 550 321
5 0 7 2 9 4 3 4 2
436 360 300 457 672 334 437 547 708
1 1 6 0 0 0 0 0 0
0 0 0 0 0 0 0 0 0
0 0 0 0 0 0 0 0 0
0 0 0 0 0 0 0 0 0
60 22 3 46 74 36 29 34 50
351 217 242 333 471 335 283 290 377
1540 719 413 1268 1756 1064 1809 2927 3841
0 5 1 4 9 4 10 5 4
2 0 0 0 0 0 0 0 0
0 0 0 0 0 0 0 0 0
0 0 0 0 0 0 0 0 0
0 0 0 0 0 0 0 0 0
3 2 1 1 0 0 3 0 13
0 0 0 0 0 0 0 0 0
0 0 0 0 0 0 0 0 0
0 0 0 0 0 0 0 0 0
0 0 0 0 0 0 0 0 0
27 15 19 16 27 19 18 23 25
136 184 330 114 184 116 248 201 203
0 0 0 0 0 0 0 0 0
0 0 0 0 0 0 0 0 0
0 1 2 2 0 0 0 1 0
2 0 2 0 0 1 2 0 1
0 0 0 0 0 0 0 0 0
0 0 0 0 0 0 0 0 0
1 2 3 3 3 1 59 38 47
0 0 0 0 0 0 0 0 0
0 0 0 0 0 0 0 0 0
1 1 0 0 1 2 2 6 4
8 25 32 5 17 5 56 11 15
0 0 0 0 0 0 0 0 0
0 0 0 0 0 0 0 0 0
0 0 0 0 0 0 0 0 0
0 0 0 0 0 0 0 0 0
0 0 0 0 0 0 0 0 0
3977 4465 5214 1331 1951 1238 3122 2837 3925
0 0 0 0 0 0 0 0 0
0 0 0 0 0 0 0 0 0
899 892 1266 626 893 601 1273 869 1017
486 304 222 361 452 290 292 457 575
0 0 0 0 0 0 0 0 0
0 0 0 0 0 0 0 0 0
0 0 0 0 0 0 0 0 0
0 0 0 0 0 0 0 0 0
0 0 0 0 0 0 0 0 0
13 10 19 0 1 0 0 0 0
89 69 86 75 127 107 236 109 171
0 0 0 0 0 0 0 0 0
0 0 0 0 0 0 0 0 0
0 0 0 0 0 0 0 0 0
84 60 85 21 31 15 54 64 67
6 2 0 2 0 0 0 4 7
0 0 0 0 0 0 0 0 0
0 0 0 0 1 0 0 0 1
0 0 0 0 0 0 0 0 0
0 0 0 0 0 0 0 0 0
62 31 95 78 145 7 84 49 13
1993 2276 2825 1470 1717 1212 2005 1912 2158
31 23 29 38 54 20 48 46 67
0 0 0 0 0 0 0 0 0
1 0 0 7 4 4 8 14 10
3 5 0 5 8 5 3 5 3
0 0 0 0 0 0 0 0 0
433 480 855 403 598 368 549 403 503
2 1 1 1 2 2 4 2 1
266 275 611 123 306 190 189 96 15
0 0 0 0 0 0 0 0 0
28 21 0 38 55 22 33 44 56
13 8 3 5 11 3 9 8 7
0 0 0 0 0 0 0 0 0
176 126 102 197 299 135 233 251 227
0 0 0 0 1 2 0 0 1
2 1 0 0 0 1 0 0 0
250 238 307 146 251 178 235 258 224
0 0 0 0 0 0 0 0 0
167 127 307 9 20 20 17 7 0
0 0 0 0 0 0 0 0 0
0 0 0 0 0 0 0 0 0
0 0 0 0 0 0 0 0 0
0 0 2 0 0 2 1 0 0
87 65 130 15 34 27 13 11 4
0 0 0 0 0 0 0 0 0
0 0 0 0 0 0 0 0 0
0 0 0 0 0 0 0 0 0
0 0 1 3 4 2 1 3 5
10 2 0 6 7 2 4 5 8
275 219 610 12 7 14 10 0 1
0 0 0 0 0 0 0 0 0
0 0 0 0 0 0 0 0 0
176360 138173 253164 76154 194679 133346 104793 61770 11331
8 1 5 11 5 9 3 1 5
0 0 0 0 0 0 0 0 0
217 160 199 186 282 162 192 185 206
3 2 2 3 9 4 4 12 13
1732 3520 6713 158 316 333 290 108 24
1 2 7 0 1 2 0 0 2
3 3 15 0 0 0 1 0 0
1 9 14 0 1 0 0 0 0
0 0 0 0 0 0 0 0 0
1 7 7 0 0 0 0 0 0
0 0 0 0 0 0 0 0 0
16 12 26 0 0 0 0 0 0
9 19 25 0 0 0 0 0 0
18 28 41 0 0 0 0 0 0
1 2 1 3 3 1 0 0 0
0 0 0 0 0 0 0 0 0
19 14 3 21 18 7 8 11 25
0 0 0 0 0 0 0 0 0
0 0 0 0 0 0 0 0 0
254 148 181 207 267 143 250 310 294
0 0 0 0 0 0 0 0 0
0 0 0 0 0 0 0 0 0
0 0 0 0 0 0 0 0 0
1015 478 488 905 1172 616 842 924 1154
276 283 297 80 139 98 33 28 25
0 2 0 0 1 0 1 1 0
27 12 7 17 34 17 21 29 37
10 3 3 11 8 4 0 6 9
126 94 109 120 132 71 220 169 187
0 0 0 0 0 0 0 0 0
0 0 0 0 0 0 0 0 0
13 24 25 0 4 0 0 0 0
0 0 1 0 2 0 1 1 0
0 0 0 0 0 0 0 0 0
318 239 235 302 371 274 254 336 418
0 0 0 0 0 0 0 0 0
0 0 0 0 0 0 0 0 0
527 436 676 697 1133 666 955 665 547
8 2 3 19 12 10 6 4 7
24 7 12 56 41 21 21 25 21
10 5 4 8 12 8 17 19 7
37 26 13 34 42 17 39 21 41
7 6 11 6 12 4 13 13 6
294 358 368 254 246 183 1258 936 1288
16 36 17 22 13 8 10 23 28
17 33 45 15 14 6 30 31 24
19 21 34 13 29 3 41 47 39
0 0 0 0 1 0 0 2 0
9 6 2 7 7 6 8 10 19
0 0 0 0 0 0 0 0 0
155 203 187 87 116 71 153 147 207
4 0 0 5 2 6 0 2 7
0 0 0 0 0 0 0 0 0
0 0 0 0 0 0 0 0 0
0 0 0 0 0 0 0 0 0
0 0 0 0 0 0 0 0 0
0 0 0 0 0 0 0 0 0
0 1 0 0 0 0 1 1 3
4662 5925 7035 2813 3067 2267 20424 14836 16358
0 0 0 0 0 0 0 0 0
0 0 0 0 0 0 0 0 0
0 0 0 0 0 0 0 1 0
69 44 66 49 67 36 39 48 65
22 9 10 7 8 4 76 86 66
34 51 30 53 78 43 103 102 94
203 228 395 6 0 2 2 0 0
102 53 33 96 83 85 91 107 136
1 0 0 0 0 0 0 0 0
265 237 281 225 312 200 410 349 371
0 0 0 0 0 0 0 0 0
0 0 0 0 0 0 0 0 0
0 0 0 0 0 0 0 0 0
278 268 378 250 418 243 395 367 326
0 0 0 0 0 0 0 0 0
0 0 0 0 0 0 0 0 0
0 0 0 0 0 0 0 0 0
0 0 0 0 0 0 0 1 0
0 0 0 0 0 0 0 0 0
7 3 0 2 0 0 0 1 1
9 3 1 9 6 4 8 5 4
0 0 0 0 1 0 0 0 0
0 0 0 0 0 0 0 0 0
227 382 555 4 6 4 2 4 0
149 127 117 265 221 146 275 280 391
680 668 564 808 981 935 708 744 1240
1795 1129 1920 992 2474 1945 1603 794 169
0 0 1 0 0 0 0 0 0
0 0 0 0 0 0 0 0 0
22 18 20 31 21 25 16 7 12
35 27 17 40 52 32 37 43 42
2 0 2 0 5 3 3 3 6
0 0 0 2 0 0 11 23 19
69 32 18 55 56 105 440 739 845
20 3 0 8 2 7 24 97 126
0 0 2 0 0 0 0 0 0
5 6 6 2 6 3 9 7 3
0 0 0 0 0 0 0 1 0
0 0 0 0 0 0 0 0 0
0 0 0 0 0 0 0 0 0
0 0 0 0 0 0 0 0 0
25 23 28 9 5 16 7 6 2
0 0 0 0 0 0 0 0 0
0 0 0 0 0 0 0 0 0
0 0 0 0 0 0 0 0 0
0 0 0 0 0 0 2 1 0
2 3 0 2 2 0 0 0 0
0 0 0 0 0 0 0 0 0
43 68 84 94 85 65 90 63 41
0 0 0 0 0 0 0 0 0
2 0 0 2 0 0 0 0 1
10 15 32 13 21 9 12 3 6
0 0 0 0 0 0 0 0 0
0 0 0 0 0 0 0 0 0
307 188 107 299 412 214 572 646 959
0 0 2 0 0 0 0 0 0
0 0 0 0 0 0 0 0 0
0 0 0 0 0 0 0 0 0
0 0 0 0 0 0 0 0 0
116 121 162 121 190 89 225 206 213
49 24 15 42 45 19 52 65 111
0 0 0 0 0 0 1 0 0
1 8 3 1 3 3 4 1 3
0 0 0 0 0 0 0 0 0
0 0 0 0 0 0 0 0 0
0 0 0 0 0 0 0 0 0
0 0 0 0 0 0 0 0 0
0 0 0 0 0 0 0 0 0
0 0 0 0 0 0 0 0 0
0 0 0 0 0 0 0 0 0
29 31 32 12 11 0 3 3 0
1 0 0 0 0 0 0 0 0
1 0 0 0 0 0 0 0 0
0 0 0 0 0 0 0 0 0
0 0 0 0 0 0 0 0 0
0 0 0 0 0 0 0 0 0
0 0 0 0 0 0 0 0 0
0 0 0 0 2 0 0 2 0
1053 362 283 1058 1323 897 978 1379 1978
312 212 148 196 234 154 887 1122 1109
442 270 161 376 595 435 706 689 945
0 0 0 0 0 0 0 0 0
0 0 0 0 0 0 0 0 0
0 0 0 0 0 0 0 0 0
0 0 0 0 0 0 0 0 0
743 610 417 938 876 587 1837 1982 2829
273 184 235 236 359 227 381 353 405
215 82 39 155 223 126 100 199 292
0 0 0 0 0 0 0 0 0
1 0 1 0 1 1 1 0 0
0 0 0 0 1 0 0 0 0
0 0 0 0 0 0 0 0 0
563 243 286 491 612 346 423 553 564
3 7 1 12 21 8 64 60 14
0 0 0 0 0 0 0 0 0
0 0 0 0 0 0 0 0 0
2 0 0 0 0 0 0 0 0
0 0 0 0 1 0 0 0 0
0 0 0 0 0 0 0 0 0
0 0 0 0 0 0 0 0 0
0 0 0 0 0 0 0 0 0
0 0 0 0 0 2 1 0 2
180 109 45 115 246 117 101 169 150
157 87 131 115 197 70 170 101 129
0 4 0 0 0 0 0 0 2
0 0 0 0 0 0 0 0 0
0 0 0 0 0 0 0 0 0
0 0 0 0 0 0 2 0 4
0 0 0 0 0 0 2 2 3
0 0 0 0 0 0 0 0 0
0 0 0 0 0 0 0 0 0
10 11 7 0 2 1 30 35 42
0 0 0 0 0 0 0 0 0
0 0 0 0 0 0 0 0 0
448 223 151 665 826 495 463 565 711
0 0 0 0 0 0 0 0 0
68 7 7 46 65 26 50 83 101
67 23 21 36 52 31 51 59 110
171 129 129 189 238 173 379 347 380
0 0 0 0 1 0 0 0 0
129 134 80 90 104 117 48 38 70
0 0 0 0 0 0 0 0 0
0 0 0 0 0 0 0 0 1
0 0 0 0 0 0 0 0 0
0 5 0 7 8 0 8 2 2
640 474 247 690 938 794 912 820 1004
180 116 109 92 125 97 158 203 284
622 905 1531 459 629 458 1118 738 740
0 0 0 0 0 0 0 0 0
0 0 0 0 0 0 0 0 0
0 0 0 0 0 0 0 0 0
494 451 614 470 712 368 780 676 569
0 0 0 0 0 0 0 0 0
0 0 0 0 0 0 0 0 0
0 0 0 0 0 0 0 0 0
0 0 0 0 0 0 0 0 0
0 0 0 0 0 0 0 0 0
0 0 0 0 0 0 0 0 0
555 456 493 523 738 311 415 476 441
0 1 0 0 0 0 0 0 0
0 0 0 0 0 0 0 0 0
0 0 0 0 0 0 0 0 0
5 15 28 4 17 20 7 2 0
0 0 0 0 0 0 0 0 0
324 228 136 318 505 268 400 517 578
0 0 0 0 0 0 0 0 0
15 18 3 14 22 12 17 25 32
0 0 0 0 0 0 0 0 0
0 0 0 0 0 0 0 0 0
177 497 861 110 206 118 692 173 160
0 0 0 1 1 0 0 0 1
49 32 43 25 32 29 79 40 64
22 24 16 22 47 17 51 53 75
2 6 2 4 8 0 10 2 4
0 0 0 0 0 0 0 0 0
0 0 0 0 0 0 0 0 0
0 0 0 0 0 0 0 0 0
0 0 0 0 0 0 0 0 0
0 0 0 0 0 0 0 0 0
0 0 0 0 0 0 0 0 0
0 0 0 0 0 0 0 0 0
0 0 0 0 0 0 0 0 0
0 0 0 0 0 0 0 0 0
0 0 0 0 0 0 0 0 0
0 0 0 0 0 0 0 0 0
0 0 0 0 0 0 0 0 0
871 666 631 737 1236 616 1387 1242 1550
0 0 0 0 0 0 0 0 0
0 0 0 0 0 0 0 0 0
0 0 0 0 0 0 0 0 0
0 0 0 0 0 0 0 0 0
221 377 252 606 1280 1329 800 455 324
1325 787 909 734 1101 693 964 1211 1499
1 0 0 0 0 0 0 0 0
0 0 0 0 0 0 0 0 0
0 0 0 0 0 0 0 0 0
3 1 0 0 0 1 0 2 0
0 0 0 0 0 0 0 0 0
0 0 0 0 0 0 0 0 0
0 0 0 0 0 0 0 0 0
0 0 0 0 0 0 0 0 0
0 0 0 0 0 0 0 0 0
588 677 1043 405 521 302 554 446 493
0 0 0 0 0 0 0 0 1
0 0 0 0 0 0 0 0 0
563 309 142 589 774 395 460 748 993
1004 430 110 1118 1311 1309 898 1559 2950
1869 1665 2477 1184 1472 1416 934 932 1245
0 0 0 0 0 0 0 0 0
141 356 718 6 18 14 16 6 4
413 226 290 579 1359 1089 763 409 94
72 86 56 58 75 46 171 213 289
1711 1733 1663 2600 3160 1847 1665 1181 1055
4392 3105 7325 1422 3536 2618 1960 1030 238
2 0 1 2 11 3 8 4 14
0 0 0 0 0 0 0 0 0
0 0 0 4 9 0 0 0 0
82 9 41 96 161 56 730 1161 304
0 0 0 0 0 0 0 0 0
0 0 0 0 0 0 0 0 0
0 0 0 0 0 0 0 0 0
0 0 0 0 0 0 0 0 0
711 680 790 724 1089 735 1383 1003 1086
477 265 253 303 460 272 368 437 541
44 15 6 28 30 18 4 23 41
1273 2626 4677 36 61 54 60 55 59
461 247 273 336 498 345 533 501 463
1 0 0 0 0 1 0 0 0
0 0 0 0 0 0 0 0 0
2 2 2 1 11 3 2 0 0
0 0 0 0 0 0 0 0 0
503 720 554 323 340 210 983 733 789
956 610 358 994 1442 1126 1220 1303 2165
28 26 5 35 38 41 21 46 72
0 0 0 0 0 0 0 0 0
74 31 10 82 130 81 50 90 233
326 355 197 428 640 526 910 805 976
0 0 0 3 0 0 0 0 0
12 6 3 8 24 13 5 8 5
16 11 12 20 24 11 32 23 21
5 3 5 0 1 0 0 0 0
0 0 0 0 0 0 0 0 0
499 545 813 466 545 312 295 181 92
19 11 1 14 20 8 16 18 27
2 1 6 4 3 0 7 23 7
0 0 0 0 0 0 2 0 0
235 151 202 235 265 174 259 214 271
0 0 3 0 0 0 0 0 0
0 3 2 0 1 0 0 0 0
0 0 0 0 0 0 0 0 0
0 0 0 0 0 0 0 0 0
0 0 0 0 0 0 0 0 0
4 0 0 0 2 0 0 0 0
3 2 4 2 8 6 1 1 7
0 0 0 0 0 0 0 0 0
0 0 0 0 0 0 0 0 0
0 0 0 0 0 0 2 1 2
0 0 0 0 0 0 0 1 7
0 0 0 0 0 0 0 0 0
83 36 32 33 24 19 571 840 722
3 14 8 3 0 0 16 17 28
0 0 0 0 0 0 0 0 0
0 0 0 0 0 0 0 0 0
16 19 19 6 5 2 17 7 20
8 10 7 5 13 9 26 16 15
1100 805 752 1004 1400 973 2457 2551 2702
0 0 0 0 0 0 0 0 0
2 4 5 0 3 2 25 19 23
110 117 127 174 195 150 210 135 161
331 136 102 130 265 138 231 312 384
739 639 523 150 220 193 871 962 1697
0 0 0 0 0 0 0 0 0
722 344 248 546 524 370 1230 1576 1470
809 411 249 531 740 332 444 563 640
457 448 810 408 870 598 477 311 228
166 96 69 174 229 131 213 235 293
118 220 452 0 12 1 8 1 6
285 207 181 233 310 238 846 828 851
0 0 0 0 0 0 0 0 0
0 0 0 0 0 0 0 0 0
2 0 1 1 1 0 0 0 0
0 0 0 0 0 0 0 0 0
0 0 0 0 0 0 0 0 0
0 0 0 0 0 0 0 0 0
0 0 0 0 0 0 0 0 0
0 0 0 0 0 0 0 0 0
0 0 0 0 0 0 0 0 0
6 9 0 17 37 17 37 35 58
160 77 57 156 245 214 481 284 268
7 1 2 27 20 48 20 41 120
48 40 65 25 50 29 96 77 72
651 378 395 713 1004 653 374 433 374
65 94 89 54 53 22 61 86 101
22 26 24 40 25 24 47 27 36
0 0 0 0 0 0 0 0 0
1 2 0 1 0 0 1 0 0
0 0 0 0 0 0 0 0 0
0 0 0 0 2 0 0 0 0
0 0 0 0 0 0 0 0 0
0 0 0 0 0 1 0 1 0
0 0 0 0 0 0 0 0 0
2 3 1 0 0 0 0 0 0
384 270 279 407 524 256 471 484 544
0 0 0 0 0 0 0 0 0
0 0 0 0 0 0 0 0 0
0 0 0 0 0 0 0 0 0
0 0 0 0 0 0 0 0 0
0 0 0 0 0 0 0 0 0
0 0 0 0 0 0 0 0 0
78 59 21 1 0 0 0 0 0
0 0 0 0 2 2 0 0 0
0 0 2 0 0 0 0 1 0
0 0 0 0 0 0 0 0 0
0 0 0 0 0 0 0 0 0
0 0 0 0 0 0 1 0 0
0 0 0 0 0 0 0 0 0
830 763 628 971 1566 819 4812 3809 6919
0 0 0 0 3 0 0 0 0
0 1 0 0 0 0 0 0 0
0 0 0 0 1 0 0 0 0
147 84 43 19 15 7 2 0 14
0 0 0 0 0 0 0 0 0
0 0 0 0 4 2 26 3 0
1969 1264 1399 1373 1909 1459 1666 1959 2215
171 138 198 93 160 92 309 292 333
2204 1774 3638 2869 6935 5253 3811 2409 402
0 0 0 0 0 0 0 0 0
0 0 0 0 0 0 0 0 0
2 0 0 2 0 0 0 0 0
0 0 0 0 0 0 0 0 0
0 0 0 0 0 0 0 0 0
0 0 0 0 0 0 0 0 0
0 0 0 0 0 0 0 0 0
0 0 0 0 0 0 1 0 0
0 0 0 2 0 0 4 0 0
0 0 0 0 0 0 0 0 0
0 0 1 0 0 0 0 0 0
0 0 0 0 0 0 0 0 0
0 1 0 0 0 0 11 4 1
0 0 0 0 0 0 0 0 0
0 0 0 0 0 0 0 0 0
0 0 0 0 0 0 0 0 0
0 0 0 0 0 0 0 0 0
0 0 0 0 0 0 0 0 0
0 0 0 6 0 0 2 4 0
4 6 2 4 11 0 35 27 2
0 0 0 0 0 0 0 0 0
12 20 14 16 43 24 148 82 26
0 0 0 0 0 0 0 0 0
614 310 323 632 921 489 564 582 590
0 0 0 0 0 0 0 0 0
0 0 0 0 0 0 0 0 0
127 104 117 96 202 123 96 57 44
0 0 0 0 0 0 0 0 0
37862 30266 61277 17948 45462 31471 24401 16717 2988
54 55 191 31 86 65 50 36 8
3167 2172 3420 2396 5877 4171 2855 2161 380
0 0 0 0 0 0 0 0 0
2 1 13 3 1 2 4 2 0
0 4 5 21 59 15 21 19 1
92226 73487 128828 58404 139857 102050 74614 50776 8766
308 241 215 490 820 156 537 457 211
159 140 182 184 213 69 239 226 144
21 43 23 34 40 32 59 29 19
588 407 222 142 121 70 82 104 100
191 158 49 69 77 43 176 280 137
260 281 345 201 290 176 370 297 379
1 2 1 2 2 1 1 2 2
4 9 4 3 5 4 1 8 8
80 73 85 12 39 14 11 31 39
1357 816 679 1141 1621 692 519 542 487
0 0 0 0 0 0 0 0 0
2951 1282 1228 2927 3906 2605 160 115 102
140 99 162 149 246 64 872 651 505
0 0 0 0 0 0 0 0 0
580 491 661 929 1367 552 1060 643 649
0 0 0 0 0 0 0 0 0
52 8 8 22 36 20 114 216 349
26 15 7 46 49 14 58 91 82
0 0 0 0 0 0 0 0 0
391 336 227 266 347 253 985 1097 1267
0 0 0 0 0 0 0 0 0
0 0 0 0 0 0 0 0 0
0 0 0 0 0 0 0 0 0
75 82 75 116 115 104 259 115 71
510 355 502 394 540 377 935 839 887
1101 1233 3378 37 31 32 41 15 11
1740 1593 2117 48 59 38 57 22 7
483 664 637 536 638 529 813 576 632
81 52 97 56 86 81 57 66 28
972 558 211 657 1000 652 855 1634 2627
0 0 0 0 0 0 0 0 0
137 104 144 77 106 35 810 587 542
478 354 532 609 1315 981 929 802 539
0 0 1 2 1 1 2 0 1
0 1 0 0 0 1 1 0 0
21598 26896 52969 15122 36402 27041 21324 14307 2426
239 175 295 118 229 143 117 78 47
146 54 46 100 171 110 113 198 211
699 1259 1585 479 623 533 3396 2418 2521
29 42 35 16 29 28 13 28 56
214 432 399 134 220 141 497 354 458
533 615 1200 146 196 205 175 168 280
60 63 60 102 128 115 202 124 83
2 2 4 0 0 0 0 0 0
30 51 51 23 40 23 468 403 383
90 164 48 66 97 250 864 1201 2433
0 0 0 0 0 0 0 0 0
62 74 60 86 166 58 243 184 153
0 0 0 0 0 0 0 0 0
0 0 0 0 0 0 0 0 0
95 126 168 265 379 254 46 19 10
0 0 0 0 0 0 0 0 0
5 0 0 1 3 8 2 6 7
620 469 423 1006 1064 765 385 396 265
432 388 323 461 501 435 123 153 94
23 35 30 33 125 38 132 96 95
33 20 14 26 42 25 69 55 84
61 45 35 40 30 26 76 101 130
0 0 0 0 0 0 0 0 0
0 0 0 0 0 0 0 0 0
2162 2090 4317 1245 2924 2162 1808 1080 478
182 232 424 98 154 92 186 129 126
251 83 40 204 286 195 160 261 443
1461 976 1115 1429 2147 1131 1274 1227 1213
0 0 0 0 0 0 0 0 0
3 6 3 6 10 11 13 11 35
2 1 6 2 4 4 38 7 8
2 0 2 5 2 2 0 2 1
0 0 0 0 0 0 0 0 0
8 26 36 4 10 12 9 9 14
0 0 0 0 0 0 0 0 0
9 6 13 8 8 1 15 16 11
3 0 0 0 1 0 0 2 0
2 0 0 3 3 0 0 0 3
6 3 3 8 14 9 10 15 14
0 0 0 0 0 1 0 0 1
3 0 0 0 1 0 0 1 1
4 6 6 9 21 9 4 17 19
0 0 0 0 0 0 0 0 0
0 0 0 1 0 0 2 0 0
10 6 5 8 12 11 12 3 10
168 171 179 224 281 205 262 182 152
555 565 314 412 426 421 1136 1499 2168
72 42 86 156 251 70 2026 1790 596
0 0 0 0 0 0 0 0 0
0 0 0 0 0 0 0 0 0
2 0 4 0 2 0 3 3 6
5 0 1 2 0 0 0 0 0
2 0 2 2 0 0 0 0 0
54 42 62 53 85 33 44 45 12
1911 1394 3000 2670 7144 5614 4420 2645 473
288 205 330 283 487 239 350 349 175
1038 530 426 1044 1440 860 1142 1477 2011
750 492 281 833 1076 704 843 1094 1278
0 1 0 3 13 12 15 20 15
13 6 3 4 36 10 17 21 4
0 0 0 0 0 0 0 0 0
23 18 12 22 56 21 89 41 23
0 0 0 0 0 0 0 0 0
147 229 171 198 379 206 140 118 30
135 88 67 77 113 59 267 328 404
193 173 188 172 203 119 343 352 336
859 673 996 688 1171 786 1017 1007 909
211 228 99 77 85 42 595 817 1272
1247 804 1518 125 335 268 148 79 13
169 55 26 149 228 132 243 429 631
0 0 0 0 0 0 0 0 0
954 466 432 470 703 300 567 721 872
334 198 184 231 443 305 303 535 568
271 115 113 312 454 218 190 185 201
85 125 105 68 113 96 166 187 204
463 354 432 439 564 385 515 540 638
1392 433 206 1215 1673 1166 440 932 1187
190 91 201 156 237 193 262 169 156
57 36 24 204 237 209 108 101 83
79 54 39 71 80 35 97 156 189
460 246 171 354 500 298 623 752 1090
0 0 0 0 0 0 0 0 0
3189 2793 2779 4724 7289 14993 4047 4167 3843
64 57 155 47 119 25 149 53 31
269 110 58 284 440 70 163 203 217
65 55 140 24 39 42 90 78 57
56 56 69 30 52 20 46 54 57
590 413 502 464 657 489 853 826 969
79 93 106 61 96 61 115 81 89
5319 6964 8924 1763 1968 1560 5241 3988 3734
2847 4133 5042 2277 2954 2901 5002 3636 3784
1110 653 688 829 1012 831 841 903 1104
0 0 1 2 1 0 4 0 1
0 0 0 0 0 0 0 0 0
21 15 7 0 6 1 5 20 12
251 94 63 121 156 100 150 309 565
304 215 185 220 327 125 467 496 648
0 0 0 0 0 0 0 0 0
110 145 191 80 130 55 171 142 128
166 156 173 120 229 127 266 224 305
2 0 0 11 15 7 6 2 2
1 6 1 5 7 2 2 0 0
0 0 0 0 0 0 0 0 2
0 0 0 0 0 0 0 0 0
4 0 0 0 0 0 14 19 26
3437 2165 1011 4525 6951 3783 3222 3420 4413
807 1138 690 1219 1365 1445 1595 1692 2251
8 11 22 0 2 2 5 3 0
0 0 0 0 0 0 0 0 0
1103 574 339 653 835 489 677 973 1425
886 823 1080 553 671 434 1043 939 1116
0 0 0 0 0 1 0 0 0
0 0 0 0 0 0 0 0 0
0 0 0 0 0 0 0 0 0
0 0 0 0 0 0 0 0 0
0 0 0 0 0 0 0 0 0
272 211 200 397 512 281 453 491 450
0 0 0 0 0 0 0 0 0
156 134 123 130 231 80 212 223 247
195 149 112 266 259 80 167 136 173
0 4 1 0 0 2 2 4 0
97 74 59 95 72 63 187 173 225
176 217 418 351 447 255 417 267 196
133 52 46 107 171 70 187 277 296
86 85 78 102 153 139 166 143 207
0 0 0 0 0 0 0 0 0
4260 1715 1172 3294 4453 2790 2845 3808 4738
50706 42722 66919 30211 75347 52270 36932 25161 4332
47937 42567 121433 27918 71899 50502 45665 24826 4196
822 514 347 1125 1391 1111 848 730 927
60 22 44 61 39 31 30 41 80
77 101 138 63 93 79 257 156 182
776 613 494 530 773 581 821 930 1020
245 152 192 212 290 185 247 246 221
138 85 62 123 148 83 116 207 175
142 168 154 135 153 123 200 167 156
462 317 391 334 475 279 691 757 905
540 280 289 536 800 494 597 579 765
0 0 0 0 0 0 0 0 0
757 632 437 593 879 502 816 1022 1099
48 30 15 29 15 46 199 173 221
156 60 33 130 176 98 225 301 612
948 521 483 1002 1230 663 998 1157 1389
294 159 174 165 190 93 493 826 802
159 92 49 163 234 124 220 223 266
0 2 0 0 0 0 0 2 4
289 188 83 22 39 49 63 93 124
411 278 186 359 556 330 452 744 776
21 14 5 5 5 7 27 61 52
15 15 19 3 18 4 52 45 59
80 48 22 35 72 37 94 113 169
43 44 21 48 97 50 50 59 57
1548 1733 787 91 130 20 20 16 4
1026 647 671 933 1480 918 1054 1108 1190
312 327 402 314 371 220 704 537 490
468 1067 1001 9 1 6 13 108 106
0 0 0 0 0 0 0 0 0
2 0 0 1 2 0 30 75 114
0 0 1 1 2 4 8 8 6
93 127 256 64 116 71 166 86 104
1046 518 334 2251 3294 1210 1832 1655 1049
36 45 39 58 69 49 82 79 130
1080 419 278 956 1321 659 1109 1619 1935
24 26 4 21 36 19 40 48 31
456 450 484 109 173 103 93 131 107
6 10 11 2 5 2 6 4 0
0 0 0 0 0 0 0 0 1
2356 4017 4430 1431 1657 1227 9413 8066 8364
31 22 32 35 32 5 225 245 281
3 0 0 0 0 0 8 3 10
265 520 260 509 761 1011 727 739 1416
170 141 134 171 235 146 299 263 290
0 0 0 0 0 0 0 0 0
0 0 0 0 0 0 0 0 0
1076 575 449 925 1371 730 749 895 1195
273 304 278 207 318 217 338 264 385
149 216 198 390 732 722 46 35 18
530 337 691 203 289 214 279 247 290
4252 5295 2353 2773 2974 849 39947 37154 50877
1288 1529 2145 839 1211 765 1705 1430 1573
176 167 170 463 621 253 283 204 103
2 1 0 14 41 22 5 6 5
271 349 258 182 255 284 447 543 730
5489 7610 10064 4127 4864 4026 5827 6830 6884
98 45 48 55 86 42 214 307 262
323 371 651 170 246 211 320 287 275
67 59 29 130 184 141 490 466 151
203 123 87 175 224 92 177 221 222
870 1408 2508 363 487 218 701 580 589
1138 497 137 1171 1637 1115 873 1482 2483
0 0 0 0 0 2 5 4 8
319 285 259 299 428 302 452 382 386
27 30 23 4 3 4 18 8 23
0 0 0 0 1 0 0 0 0
0 0 0 0 0 0 0 0 0
2 0 0 3 45 0 8 11 4
0 0 0 3 26 0 0 2 0
0 2 0 0 13 2 4 2 12
0 0 0 0 0 0 0 0 0
1 0 2 2 23 2 7 4 3
423 323 292 448 652 448 460 418 542
1 2 6 6 10 6 11 6 2
5 2 8 10 32 6 21 28 11
459 372 379 322 525 346 324 344 407
22 12 10 35 67 43 87 127 92
211 130 177 111 166 143 220 271 279
100 104 76 82 120 39 92 86 107
299 258 316 312 413 229 417 448 480
638 344 344 912 1135 850 455 588 784
434 262 170 480 635 377 405 509 609
0 0 0 0 0 0 0 0 2
0 0 0 0 0 0 0 0 0
19 2 0 26 38 13 14 22 19
1024 1148 1255 480 448 222 5779 5168 6294
657 434 403 448 667 380 857 889 1192
98 87 73 131 150 112 198 206 219
632 554 380 1531 1588 846 2495 2366 2487
0 0 0 0 0 0 0 0 0
0 0 0 0 0 0 0 0 0
0 0 0 0 0 0 0 0 0
34 23 14 34 42 40 48 79 56
90 91 100 85 115 54 173 138 149
16 11 13 10 17 2 126 212 334
816 561 682 556 773 287 1232 1394 1586
3 19 11 5 0 3 210 283 213
975 1429 1457 467 444 250 5125 4530 5769
0 0 0 0 0 0 0 0 0
11 14 19 3 4 2 29 20 23
8 10 2 6 10 11 24 24 38
578 775 216 706 1201 3165 864 987 2751
3 7 6 3 5 3 2 5 19
19 24 14 34 37 87 5 7 71
15 20 8 2 0 1 20 21 51
0 0 0 0 0 0 0 0 2
3 0 2 7 5 2 0 21 6
191 219 188 229 270 198 331 300 360
240 257 219 293 428 264 300 182 261
1593 1074 1081 1410 2099 1291 1614 1941 2600
3081 1817 1369 2642 3950 2604 3288 3959 4627
108 108 49 89 123 95 203 170 242
31 39 40 10 35 52 4 1 1
0 0 0 0 1 0 0 0 0
25 49 40 26 23 22 44 32 17
46 36 39 24 63 59 265 256 93
163 165 260 127 176 71 227 240 188
91 77 57 69 115 38 224 210 199
1023 572 630 731 996 668 824 1005 1058
731 460 409 555 747 406 1038 1220 1539
1021 763 956 908 1703 839 963 820 750
212 179 169 272 440 139 468 438 272
11 10 8 0 0 6 1 11 13
0 0 0 0 0 0 0 2 0
650 411 448 479 764 232 478 438 528
162 140 93 55 76 59 263 332 512
850 1182 846 466 667 363 1502 1527 1974
1966 2888 3347 2067 2296 1799 3780 2793 3036
86 31 19 58 115 63 88 119 180
7 3 2 1 4 3 2 8 9
1852 750 633 1832 2361 886 1647 1816 1912
10 11 23 2 8 9 12 12 14
322 224 814 983 1119 117 3876 738 230
905 848 827 1067 1325 1083 1343 1234 1051
278 238 401 86 141 86 205 285 303
233 188 115 168 180 220 825 1092 1663
1540 649 718 1087 1905 1045 1204 1301 1279
138 54 15 88 121 85 213 418 778
6 5 8 14 21 10 63 35 29
3325 3705 5484 2211 3633 2730 5182 4478 4857
25 16 25 17 44 20 34 30 12
0 0 0 0 0 0 1 6 2
363 264 133 87 110 96 607 932 1186
418 204 192 216 254 164 1732 2278 3010
1769 1816 1598 1851 2369 1771 2249 1651 2315
616 280 377 423 572 227 734 785 420
793 894 1258 250 344 246 1123 1062 1184
66 121 67 45 68 51 233 154 248
108 101 88 77 127 76 212 133 152
90 85 93 76 147 66 90 80 56
48 17 8 51 68 36 108 124 113
6 14 3 20 30 8 49 65 67
8 7 14 18 8 6 28 8 6
887 804 491 720 958 643 2287 2666 2963
478 342 391 358 605 431 607 621 818
33 19 6 33 42 18 21 52 67
209 179 193 244 369 198 567 584 465
559 401 677 541 784 562 300 255 201
0 0 0 0 0 0 0 0 0
119 125 337 81 156 122 125 75 19
162 143 137 95 140 79 567 696 574
303 270 214 388 467 207 533 556 599
175 165 217 86 128 73 188 175 165
833 1027 850 689 899 543 1361 1138 1329
107 152 83 118 96 109 302 332 567
30 26 21 51 85 36 93 72 79
564 591 1007 208 424 259 501 409 394
651 1086 1479 583 689 511 1196 1039 1192
7 22 12 11 5 2 8 7 5
678 661 624 508 726 424 976 869 921
84 74 53 79 117 31 149 150 128
202 181 169 265 386 239 350 270 299
2227 1384 938 5274 6787 3757 1722 1568 1723
4898 3804 3431 8183 11511 8451 5526 3037 3163
0 0 2 0 0 0 0 0 0
0 0 0 0 0 0 0 0 0
0 0 0 0 0 0 0 0 0
0 1 0 0 2 0 0 0 0
2 0 0 6 25 0 2 4 4
71 73 25 89 394 48 221 247 74
54 52 24 46 64 30 181 182 135
0 1 0 0 0 0 0 1 0
0 0 0 0 0 0 0 0 0
271 174 129 96 103 94 414 584 676
0 0 0 0 0 0 0 0 0
6 13 17 10 27 2 8 8 18
307 191 181 269 308 72 1249 1762 468
1617 941 963 1049 2006 362 2436 2906 1673
0 0 2 0 0 2 0 9 1
115 141 219 67 95 56 115 100 121
2 3 3 5 0 6 6 4 0
0 0 0 0 0 0 0 0 0
2223 735 745 1134 1486 612 1958 2424 2875
410 266 288 408 735 349 497 423 410
155 87 65 170 237 125 90 117 140
4 6 4 5 11 3 2 2 7
351 427 632 250 326 233 547 432 447
13 2 7 8 18 5 25 60 31
667 417 248 476 480 442 628 940 1361
171 214 234 131 168 99 328 340 339
371 229 223 1187 2305 1202 195 105 63
407 371 403 353 359 387 250 231 248
324 279 296 310 493 264 352 335 441
200 141 170 138 208 134 192 172 226
120 48 82 114 135 52 197 274 215
649 308 249 315 515 295 525 575 812
87 55 75 108 154 56 88 99 83
59 68 70 114 155 65 198 150 45
0 0 0 0 0 0 0 0 0
2288 1357 944 2310 3031 2642 2258 2474 2660
1538 996 1084 1303 1899 1416 1333 1656 1596
952 273 200 272 154 76 228 271 200
471 311 405 468 830 489 541 505 441
1641 1789 938 1725 2052 2467 3155 2930 5227
42 48 54 17 31 28 62 75 59
108 56 24 84 111 58 102 96 132
241 117 113 155 235 107 132 206 315
1 3 5 3 5 0 5 4 4
4267 4172 6061 3277 5567 4400 4519 3498 2837
356 274 177 359 424 353 330 296 324
159 114 174 60 65 49 113 128 141
289 181 97 314 371 176 196 334 391
375 214 326 641 2010 1348 881 561 127
13 12 10 9 11 5 49 31 61
0 0 0 0 0 0 0 0 0
652 490 634 410 893 598 564 561 460
185 251 353 237 359 227 240 157 134
0 0 0 0 0 0 0 0 0
3084 2245 2664 2081 3104 2098 1290 1315 1358
0 0 0 0 0 0 0 0 0
111 71 18 108 182 76 105 188 270
739 389 116 3318 3189 2429 1181 1782 2115
104 91 124 116 203 105 317 265 256
257 282 193 8 8 2 13 23 12
346 170 181 157 66 51 21 38 26
1094 1319 994 3609 4916 5321 2053 2033 1776
148 135 108 196 198 201 153 134 138
3528 2412 4780 2811 7025 5273 3666 2388 465
457 646 957 195 322 199 563 555 626
344 681 869 301 443 212 644 371 242
45 68 228 3 17 2 9 1 3
0 0 0 0 1 0 0 0 2
1 0 1 20 16 2 52 28 2
15 5 7 15 13 16 41 40 71
235 346 471 258 338 251 322 284 319
271 347 320 198 212 86 2449 2220 2545
0 3 3 1 0 0 6 10 7
592 435 374 450 644 386 472 595 664
0 0 0 0 0 0 0 0 0
6948 3465 1303 5898 7608 3878 8492 13889 18395
65 37 80 55 69 58 139 127 105
20 19 10 13 18 21 28 25 40
1247 629 853 1246 2240 1318 1516 1311 953
221 189 178 51 47 10 278 365 193
307 201 204 372 513 244 306 338 331
211 284 241 117 158 76 326 336 486
0 0 0 0 0 0 0 0 0
170 128 80 93 113 71 192 231 198
0 0 0 0 0 2 2 1 0
62 64 112 39 64 24 1771 1927 1441
210 134 63 185 207 125 337 292 406
366 188 146 253 319 207 755 986 1123
310 118 119 244 337 204 505 480 694
39 17 49 9 7 3 8 6 12
4 4 4 0 5 0 0 5 9
348 226 233 274 361 229 473 624 826
0 0 0 3 4 0 1 0 7
139 125 184 134 160 112 184 145 143
422 217 119 470 675 448 606 729 1155
2007 927 891 1170 1814 1069 1563 1855 2319
751 683 789 593 907 504 862 738 766
140 145 50 525 532 682 1477 1665 642
220 347 286 164 217 161 739 680 715
27 26 20 61 83 107 243 195 347
945 696 541 599 1033 268 2552 2544 2253
38 68 117 0 2 1 0 0 0
374 372 472 415 519 315 390 329 332
403 457 539 433 478 324 566 483 418
2050 2895 6578 65 70 63 57 15 2
0 2 0 3 1 5 3 8 0
549 263 264 4817 6522 6400 8 7 8
0 0 0 0 0 0 0 0 0
43 21 31 89 86 290 3 8 0
22 72 28 10 37 23 50 18 35
4754 2754 2136 3275 4846 2982 5205 6448 7550
15 9 9 32 49 6 43 50 44
733 548 451 575 818 425 710 834 978
43 21 33 8 17 13 20 35 53
370 137 46 395 581 402 208 371 396
1137 831 710 2163 2587 1255 1629 1725 640
800 476 547 558 820 445 586 694 751
0 0 0 2 0 0 0 3 0
7 2 1 1 0 3 19 25 22
1 1 2 2 0 0 0 0 0
20 17 22 27 34 8 34 44 41
167 274 309 38 89 39 156 149 121
400 347 293 11 10 7 0 0 0
15 14 8 2 0 0 6 0 0
216 262 328 238 365 204 834 680 666
0 3 2 3 8 9 4 1 6
1 1 0 12 4 3 5 5 0
0 0 0 0 0 0 0 0 0
452 660 718 308 435 277 660 349 298
163 229 415 112 164 84 205 148 142
28 40 25 7 21 10 37 52 36
0 0 0 0 0 0 0 0 0
670 566 1425 343 768 621 563 253 66
55 13 6 30 43 18 52 97 71
50 332 205 90 116 61 67 27 54
0 0 0 0 0 0 0 0 0
32 47 38 58 41 29 224 167 74
5 9 19 6 13 1 7 11 8
284 124 114 249 358 244 209 295 263
97 117 106 103 84 82 295 329 374
190 128 178 149 277 165 606 386 383
226 104 41 161 295 166 152 255 444
1 0 0 1 2 3 3 1 4
112 147 132 1183 1296 515 228 133 83
2 4 0 0 0 0 0 0 6
0 1 9 9 13 12 14 5 6
40 52 85 10 15 15 23 20 36
60 72 73 64 86 35 146 147 173
1238 1286 1207 946 1232 430 2512 2626 1866
125 113 97 144 162 66 228 220 223
129 110 84 103 251 187 117 114 77
17 2 0 11 18 12 0 10 17
1255 395 239 994 1379 825 808 1081 1312
376 293 208 554 570 516 442 457 437
477 643 832 498 638 741 678 500 362
21 21 14 25 50 32 58 42 87
235 253 404 119 177 129 244 208 277
11 45 20 49 46 143 76 68 128
289 205 129 349 398 200 638 722 912
981 865 510 1063 1426 934 1745 1725 1817
130 99 95 129 166 51 145 148 140
433 354 287 258 290 233 603 705 839
3 0 1 1 0 1 1 2 2
133 79 39 91 146 133 301 360 739
0 0 0 0 0 0 0 0 0
27 32 11 47 40 17 74 107 102
709 501 322 649 784 506 1469 1758 2152
94 136 192 3 4 4 8 0 0
0 0 0 0 0 0 1 1 0
3 2 2 50 70 24 467 525 226
346 207 192 245 333 210 569 558 745
126 49 31 31 20 10 15 53 40
282 402 716 27 128 123 54 26 9
8 6 7 17 20 6 112 100 138
200 100 59 619 659 577 400 508 622
220 188 204 130 196 184 266 331 365
23 50 33 16 29 62 146 152 66
34 71 74 30 33 53 279 240 104
9 6 14 8 23 9 128 61 57
28 16 4 18 18 10 97 141 211
14 0 0 15 8 7 8 4 15
223 106 94 215 265 146 506 705 647
101 31 13 26 109 41 79 104 142
2 8 4 12 18 6 32 81 28
170 165 164 149 225 163 370 296 365
1701 1033 850 1163 1608 980 2154 2818 3197
1 0 0 0 0 0 2 3 2
0 0 0 0 0 0 0 0 0
0 0 0 0 0 0 0 0 0
0 0 0 0 0 0 0 0 0
0 0 0 0 0 0 0 0 0
448 212 146 773 1010 629 403 394 473
1032 1077 1230 536 559 296 6445 5652 5977
6 4 1 2 0 0 0 0 0
1 3 5 10 15 6 3 4 2
1146 1084 2353 529 1063 812 692 394 162
288 303 552 276 462 198 482 296 230
269 154 122 428 550 262 754 810 521
0 0 0 0 0 0 0 0 0
1617 1184 1321 1776 2594 2019 1689 1699 1885
128 116 169 81 102 35 198 157 196
3 4 2 5 3 3 1 2 3
2144 1754 1129 1616 1829 899 2053 2395 3341
123 74 41 62 111 29 402 476 647
196 88 31 172 246 200 129 235 270
269 231 228 246 353 229 360 306 375
1420 1320 1643 1831 2626 1863 2269 1784 1527
1781 2039 2298 2405 3239 2151 3143 2224 1929
715 548 611 505 912 600 578 640 639
998 526 499 838 1234 692 1192 1452 1883
16 12 17 8 12 6 11 5 2
0 0 0 0 0 0 0 0 0
288 790 1268 22 18 22 139 97 100
1911 1771 2339 1295 2611 1731 1185 921 321
386 260 253 434 551 389 689 662 922
6 10 2 2 7 7 4 21 26
6 11 10 14 9 12 17 29 21
11954 17331 30596 145 161 172 266 175 68
18 30 29 14 15 21 710 691 517
158 212 268 327 435 549 433 246 301
3526 3188 5264 1827 2236 1501 3460 2997 3383
16 11 7 0 10 4 7 12 27
9 31 18 2 17 9 105 118 171
295 216 170 68 25 62 9 24 28
1570 943 922 1159 2019 1484 1980 1786 1911
800 263 28 626 937 692 417 758 1033
0 3 4 2 1 8 155 131 73
326 306 209 521 461 516 198 184 312
301 151 74 264 353 171 248 253 268
8370 4371 3897 3868 4730 3297 6743 8322 13655
442 315 329 400 582 377 586 498 607
178 185 205 202 329 164 363 256 329
282 188 216 197 298 142 298 283 344
854 740 641 1152 1470 1242 754 592 1028
0 0 0 0 0 0 0 0 0
0 0 0 0 0 0 0 0 2
104 85 120 134 141 95 168 177 260
77 70 68 70 85 48 164 130 137
164 82 65 285 373 185 165 167 203
2 1 0 3 3 1 0 1 1
0 0 0 0 0 0 0 0 0
11 2 0 10 13 4 17 12 13
3 3 3 5 4 2 4 0 8
3 2 4 1 7 2 3 5 5
98 44 91 76 147 55 173 109 104
30 13 4 24 37 16 26 31 28
68 32 6 54 71 26 26 30 70
217 100 103 290 392 261 354 272 279
75 21 4 81 102 61 22 56 59
176 125 74 149 200 100 219 216 242
444 239 171 487 678 365 457 612 583
960 656 442 685 1759 1265 626 557 133
7277 5334 10402 5190 14385 10200 6477 4371 1054
3 3 5 3 14 13 6 1 1
191 235 252 208 319 271 549 494 534
0 0 2 0 1 2 2 1 0
1033 610 674 1268 1997 1103 1529 1415 1522
320 162 152 163 177 104 2666 4056 3781
0 0 0 0 0 0 0 0 0
1379 1372 1500 2109 2270 1499 1678 1386 1604
892 584 632 534 758 514 628 755 750
549 401 355 420 425 303 3308 3263 3219
406 481 607 505 609 503 487 287 334
747 954 1756 366 560 563 641 508 473
238 499 654 345 454 362 1292 973 1007
0 3 4 8 18 2 9 8 0
117 100 112 125 109 171 61 89 104
1142 727 460 667 880 522 873 1206 1542
398 233 230 301 470 222 526 565 695
1142 1539 1975 1839 2641 1503 2006 1335 1061
0 0 2 0 1 0 3 2 1
319 333 348 279 321 169 425 349 332
768 656 841 474 659 417 737 750 843
15 13 15 3 7 4 17 9 18
569 354 196 405 644 362 991 1230 1369
184 115 149 377 429 100 334 190 64
21 22 26 24 34 19 35 16 31
1 0 2 2 2 0 2 0 1
66 64 61 97 109 42 74 31 29
235 111 115 157 260 148 196 299 353
962 1101 1140 1227 1759 1380 2476 2122 3036
98 92 32 272 563 375 117 191 235
177 148 74 114 176 147 209 271 409
7 1 3 4 12 8 11 8 9
61 35 11 33 57 50 56 70 102
2256 1348 1180 2535 3270 1196 1060 2070 1423
427 165 240 347 560 52 506 498 215
126 24 61 105 294 30 391 206 27
42 18 10 14 34 6 69 85 47
254 89 111 370 409 138 1188 1025 703
0 10 4 4 6 2 6 3 6
31 15 22 75 55 16 101 109 71
2160 1023 525 878 837 202 2745 1814 2880
79 83 67 65 86 63 49 38 48
531 500 557 230 312 165 425 520 501
75 116 126 38 35 42 200 149 123
1675 864 821 1114 1603 683 910 882 718
1031 1154 1213 1026 1388 860 2438 1901 1662
99 88 82 138 206 114 177 150 160
0 0 3 0 0 2 8 12 15
5 0 0 2 0 1 1 2 3
0 2 0 0 5 2 49 44 28
0 2 0 2 22 13 98 210 232
0 0 2 0 0 1 0 2 0
373 386 156 177 146 162 231 348 563
124 129 94 253 237 100 509 694 235
1207 1286 2365 1047 2153 1820 1284 770 380
176 185 173 171 308 283 225 322 419
1 10 2 0 0 0 0 0 0
3939 1899 2409 2008 2890 1676 2374 3149 3777
34 71 119 69 85 44 63 52 44
411 609 784 402 472 317 675 450 429
317 276 307 271 451 408 226 205 277
165 67 46 202 255 101 155 173 190
14 8 0 34 13 7 5 14 10
877 746 581 626 798 516 2182 2534 2804
557 400 185 1457 1566 1964 692 565 537
2021 998 286 1858 2603 1712 1803 2743 3771
0 0 0 0 0 0 0 0 0
0 0 4 0 0 0 2 1 0
12 17 19 8 12 4 51 22 12
151 138 213 218 249 162 361 255 240
230 123 115 196 223 176 344 360 471
171 118 77 48 98 97 183 183 159
1255 385 251 974 1344 1166 914 1293 1734
0 0 0 0 0 0 0 0 0
0 0 0 0 0 0 0 0 0
0 0 0 0 0 0 0 0 0
0 0 0 0 0 0 0 0 0
0 0 0 0 0 0 0 0 0
0 0 0 0 0 0 0 0 0
411 361 359 318 398 286 539 431 437
665 580 339 533 737 524 713 664 731
12 19 19 34 16 12 57 15 6
0 1 3 2 6 6 3 2 2
0 0 0 0 0 0 0 0 0
0 0 0 0 0 0 0 0 0
52 57 21 138 207 144 156 84 44
340 170 137 165 230 125 479 582 644
0 0 0 0 0 0 0 0 0
0 0 0 0 0 0 0 0 0
0 0 0 0 0 0 0 0 0
240 311 517 157 211 152 281 220 236
8 4 2 4 4 4 4 2 1
2848 2372 2548 2066 2631 1958 4541 4774 5541
50 16 5 17 26 18 71 128 279
122 102 65 122 88 78 394 328 507
4670 2864 1460 3986 4596 1957 1769 2492 2023
199 271 235 29 13 22 9 11 3
27 26 35 21 15 20 21 13 23
339 231 255 406 424 217 371 152 157
71 61 62 66 79 46 67 81 51
38 37 52 25 41 12 52 40 39
219 148 118 183 321 102 320 330 371
161 208 200 153 193 98 385 261 240
916 1061 1501 264 387 336 429 388 432
10 20 15 7 18 12 44 59 43
4 7 2 8 1 0 87 91 70
643 466 278 540 621 552 1510 1742 1699
191 80 15 150 203 178 241 474 574
244 280 260 256 295 251 286 268 329
0 0 0 0 0 0 0 0 0
1053 856 1661 614 1323 742 820 604 434
509 459 628 311 441 282 664 625 705
1083 1647 2328 532 724 480 1735 1398 1413
27 63 95 43 105 54 14 8 4
378 520 1108 187 254 176 204 92 130
194 242 181 185 265 156 607 636 710
439 791 647 293 356 390 1978 1667 2310
62 91 43 40 57 45 477 443 501
113 60 52 111 133 40 10 7 10
152 125 61 274 345 215 254 281 237
446 306 363 122 196 121 397 391 529
2512 3562 3302 1511 2107 1177 2637 2056 2746
79 42 4 70 80 63 86 195 228
17 6 7 3 14 1 24 21 27
586 394 333 585 804 474 302 278 239
5354 2206 1744 4137 5649 3653 3739 5161 6752
310 244 335 204 413 282 273 244 246
159 134 116 129 281 169 280 297 334
581 553 808 484 800 503 567 503 445
534 438 465 421 575 415 493 524 447
109 62 24 95 118 90 73 137 202
261 180 184 368 442 223 427 266 104
110 183 203 116 124 96 168 94 124
9 23 21 18 14 6 64 60 81
23 37 33 24 49 14 70 35 45
978 376 332 925 1221 611 715 950 1050
45 21 55 36 26 36 41 32 47
727 516 934 479 1102 713 659 459 271
0 0 2 2 11 0 5 5 4
0 0 0 0 0 0 0 0 0
0 0 1 0 0 2 6 1 3
446 518 519 305 226 210 1025 1006 1424
273 271 338 285 401 208 441 346 381
293 216 170 324 436 257 883 818 1049
100 163 139 103 163 124 242 157 226
13 31 9 62 100 27 55 42 38
64 58 90 75 93 48 125 100 66
88 43 33 68 135 156 150 168 158
7 6 2 0 1 0 0 1 0
2 0 4 3 11 13 11 10 8
0 0 0 0 0 0 0 0 0
29 17 20 22 61 31 57 46 44
6 24 15 11 32 18 74 45 73
1872 2420 2680 1471 1924 1197 7964 6681 6039
2117 1748 3189 1713 3691 2516 1847 1224 821
12 12 23 5 12 15 3 6 4
0 0 0 0 0 0 1 0 1
0 0 0 0 0 0 0 0 0
0 0 0 0 0 0 0 0 0
0 0 1 1 4 0 0 1 0
12 16 14 21 27 14 17 24 23
48 38 89 29 75 55 74 75 53
0 0 0 0 0 0 0 0 0
0 0 0 0 0 0 0 1 0
0 0 0 0 0 0 0 0 0
0 0 0 0 0 0 0 0 0
0 0 0 0 0 0 0 1 0
0 0 0 0 0 0 0 0 0
74 46 39 37 32 45 107 105 74
3 1 1 0 0 0 0 1 2
9 5 6 1 13 2 10 7 20
0 0 0 0 0 0 0 0 0
16 15 5 9 8 6 10 6 10
472 537 962 343 501 331 580 396 429
486 565 259 355 442 176 356 393 476
2316 1656 1346 2077 2844 1906 2857 2643 3302
261 145 203 256 353 173 430 469 625
50 37 42 33 33 28 80 41 62
211 172 161 203 308 187 216 211 222
329 242 314 390 506 293 393 319 280
387 269 208 176 178 135 537 613 747
72 22 1 60 108 38 36 81 90
146 81 44 119 203 138 166 206 240
1189 477 235 939 1244 651 805 1159 1363
148 146 224 172 188 154 238 254 260
254 221 300 237 289 196 361 348 357
4 0 0 0 2 0 9 22 16
0 0 3 0 0 0 30 28 28
0 2 0 0 0 0 9 24 7
10 10 1 14 28 6 13 16 20
264 636 136 221 418 193 2221 2204 3582
1 1 0 2 1 1 5 6 1
0 0 0 0 0 0 5 0 0
0 0 0 0 0 0 0 0 0
98 115 163 106 127 56 169 143 151
23 10 0 45 66 15 17 74 71
33 34 60 11 28 16 78 50 38
97 107 120 44 42 34 91 93 105
473 282 332 416 595 395 507 473 492
339 147 84 303 453 233 274 393 536
277 197 91 108 179 139 414 523 859
117 100 177 129 146 83 181 154 145
10 5 4 22 29 23 57 64 76
147 198 104 79 150 93 262 267 260
171 77 66 150 243 128 174 203 189
101 38 24 66 92 55 92 111 189
192 250 284 213 251 141 318 213 223
25 13 11 27 42 10 47 61 47
0 0 0 0 0 0 0 5 2
30 54 84 7 14 6 12 13 3
0 0 0 0 0 0 0 0 0
735 602 636 688 919 650 693 511 576
62 95 27 50 127 36 264 338 347
0 0 0 0 0 0 0 0 0
0 0 0 0 0 3 2 0 0
496 405 474 436 590 410 229 230 241
1 2 9 0 0 0 0 2 0
0 0 0 0 0 1 1 7 1
0 0 0 0 0 0 0 1 0
3 5 9 1 1 2 17 19 20
17 18 16 11 27 21 48 36 36
28 17 16 29 27 28 32 49 57
0 0 0 0 0 0 1 4 4
338 114 87 216 290 165 614 693 1065
142 71 142 346 526 81 445 192 52
475 313 294 490 655 333 705 866 855
1144 839 981 867 1409 481 710 615 386
1241 2631 2699 34 67 45 53 37 24
110 91 139 77 135 87 131 140 123
78 95 54 96 119 49 924 853 815
1934 2177 2084 2614 2672 1206 428 351 149
715 667 851 451 598 331 1761 1709 1658
170 100 152 150 188 65 123 101 116
331 330 527 155 226 119 470 374 428
1554 498 476 1224 1893 1040 925 1304 1580
140 109 34 141 248 200 397 324 403
34 82 21 62 73 57 39 59 50
1 1 2 1 8 8 16 29 14
1 1 4 0 0 2 0 0 0
873 588 1433 26 85 88 61 26 10
132 162 169 154 249 120 85 60 65
434 261 361 225 408 233 286 322 329
779 203 80 602 915 479 179 497 761
11 23 5 2 5 0 13 0 4
312 306 347 266 294 205 374 318 285
1 3 0 3 0 0 6 14 8
480 398 554 637 707 565 286 262 247
283 309 269 336 412 315 526 440 434
13 23 16 13 25 19 25 26 39
376 261 278 327 441 222 306 305 351
1418 597 557 1330 1730 1176 946 797 914
0 0 0 0 0 0 0 0 0
29 94 34 34 30 34 196 241 275
0 0 0 0 0 0 0 2 0
271 357 666 224 284 205 404 302 257
23 15 4 45 71 41 96 102 97
529 416 351 637 904 905 198 218 88
1486 1725 4380 348 513 400 635 446 408
65 107 94 154 237 189 289 147 118
59 63 66 99 152 121 237 182 199
367 228 137 481 368 269 701 910 522
10 2 3 8 11 8 9 7 10
119 107 125 116 131 100 276 280 230
294 169 186 182 214 106 559 681 682
72 36 14 38 55 26 77 172 230
0 0 0 0 4 4 10 6 5
0 0 0 0 0 0 0 2 0
1823 1656 1280 1937 2749 1867 2421 2276 2431
193 137 75 246 298 243 165 196 259
38 47 32 26 22 15 42 41 43
1 1 0 1 3 1 1 0 4
757 871 593 623 641 410 508 523 407
2429 4118 2005 1246 1904 939 1931 2632 1479
2 6 2 0 5 0 32 19 59
2671 1805 1240 1798 2081 2582 1684 1968 2369
971 680 787 414 650 590 935 997 1095
146 193 303 144 173 134 191 142 142
465 664 911 260 369 224 1816 1400 1373
371 185 135 200 464 331 967 1438 1514
110 73 74 73 117 50 185 197 247
0 0 0 3 0 0 27 9 3
153 533 201 152 301 643 596 654 3241
203 221 252 163 278 286 332 282 413
1147 1064 1832 675 1313 907 1036 777 558
38 36 41 6 7 6 2 3 2
310 226 383 25 59 48 39 21 4
413 480 575 266 387 209 599 626 661
7027 8430 9858 4930 12504 8775 17248 15323 19297
37 47 26 36 46 36 128 142 193
127 75 46 100 138 84 241 305 478
256 182 139 165 269 150 413 497 446
74 85 50 21 14 13 74 67 82
186 113 112 361 455 95 1235 1090 833
50 29 32 48 56 21 179 200 177
382 165 132 419 649 342 302 415 449
4 6 1 0 4 0 0 0 0
2150 2714 5834 48 95 66 83 12 5
28 12 3 3 11 5 5 24 9
3 1 1 0 2 0 2 1 1
0 0 0 2 4 1 0 3 0
152 79 38 116 130 75 184 229 249
4552 2563 3594 2071 2959 1282 2736 3671 4580
4 0 2 6 7 5 2 3 1
172 85 62 103 149 77 188 219 308
7 13 16 11 11 6 60 21 7
235 142 125 283 322 207 309 381 472
271 153 125 321 416 242 351 476 499
496 526 385 484 718 526 936 770 809
3154 2571 1334 1132 1145 1304 6854 7974 12395
1 4 2 2 11 8 61 59 66
133 161 203 156 235 149 318 222 298
53 109 151 14 23 7 9 4 0
54 65 51 69 64 64 149 107 185
85 82 54 123 127 77 174 215 318
39 67 142 20 29 10 30 17 20
309 242 184 258 366 232 414 345 390
20 7 4 24 32 4 24 37 70
1339 883 1246 1053 2345 1498 1584 1361 1019
1453 611 369 1850 2216 1487 804 941 1266
1373 880 951 665 731 306 1422 1784 2247
1005 1035 1323 684 900 651 1297 1267 1406
0 1 1 6 0 3 19 21 17
82 59 51 164 131 76 131 66 51
0 0 0 0 1 0 0 0 0
481 304 265 327 530 270 227 234 215
173 187 372 80 174 163 95 120 119
409 315 531 199 346 234 380 461 471
63 78 72 88 109 65 140 112 130
1377 1365 1617 1312 1767 1168 1464 1091 1196
939 670 435 902 1259 1025 850 1006 1047
443 342 460 342 470 288 619 561 617
0 0 0 0 0 0 1 2 0
47 54 43 74 65 56 123 91 103
77 68 85 115 128 45 149 129 113
50 19 35 23 50 19 66 55 66
98 77 92 90 124 73 284 259 261
2 2 2 2 1 0 0 0 0
108 66 92 112 122 79 233 160 151
0 2 1 8 5 2 6 5 2
173 228 263 208 423 197 176 99 84
327 367 761 55 114 75 120 65 80
119 93 72 108 141 115 193 173 185
29 53 49 8 3 50 4 7 17
420 309 306 404 471 383 581 491 570
102 167 209 125 139 81 337 263 208
211 171 235 285 328 114 222 212 239
655 381 370 396 555 321 289 420 528
304 212 99 649 795 713 436 363 607
98 25 26 100 97 52 41 50 62
94 73 53 81 118 69 120 131 161
2118 1165 2212 1640 3891 2840 1973 1421 701
5 23 16 8 4 7 12 2 4
223 281 259 176 238 193 185 153 128
1377 891 1375 463 673 527 837 921 1138
39 46 11 6 2 6 6 9 8
211 134 147 161 190 65 240 240 312
1078 533 496 1200 1730 501 950 1079 1044
632 606 616 614 823 418 376 329 505
314 94 78 311 449 87 354 444 774
449 327 372 382 526 315 755 779 876
293 297 238 186 302 176 556 498 596
972 286 42 491 573 311 120 534 801
1820 954 1217 862 1371 841 1020 1425 1571
67 47 93 109 122 45 174 74 28
252 174 123 342 386 165 413 411 365
22 12 24 23 43 12 27 18 9
4 0 0 0 1 1 0 0 0
1 0 0 6 13 9 0 0 0
1 1 0 0 3 0 3 0 0
0 0 0 0 0 2 0 2 0
0 0 0 0 0 2 0 3 2
228 239 179 252 321 178 239 245 212
5 5 4 0 10 2 0 0 0
191 194 125 169 217 260 520 583 1208
1 1 0 0 2 1 2 0 3
121 102 104 93 97 48 194 275 293
748 582 690 645 735 465 1164 988 978
34 82 7 58 103 213 155 77 274
339 319 262 995 1377 1079 270 186 295
4 2 7 2 3 7 7 6 6
58 42 47 63 109 10 82 74 35
482 568 331 591 827 226 1049 1178 1207
203 198 99 232 276 76 367 468 487
6 6 6 14 9 6 15 19 32
159 136 103 180 220 126 647 586 575
1395 513 372 1782 2277 583 985 1493 1802
0 0 0 0 0 0 0 0 0
0 0 0 0 0 0 0 0 0
2645 3547 7459 1788 4709 3522 2723 1834 308
102 57 72 75 106 50 129 135 136
441 243 249 763 973 521 458 359 459
332 172 76 268 403 239 389 602 703
49 51 39 33 31 17 52 64 72
602 684 723 575 681 467 849 675 937
1 4 2 2 13 2 6 5 7
48 121 176 2 2 2 0 0 0
3147 3508 8582 779 1519 1343 1313 563 108
1267 686 323 1559 2411 1510 972 1350 1597
965 585 380 981 1238 790 928 1248 1433
0 4 0 0 0 0 1 0 0
2 2 6 0 0 2 0 0 2
0 0 0 0 0 0 0 1 2
277 232 231 249 305 189 569 639 776
153 270 367 149 179 144 598 357 402
555 462 750 555 847 493 1065 726 690
67 53 65 46 116 85 88 66 63
185 200 166 212 237 81 336 358 365
5 8 9 0 7 4 6 6 4
324 263 301 212 208 170 256 243 290
86 55 68 102 86 49 136 95 80
199 119 47 143 168 102 339 470 748
383 348 475 160 274 179 351 303 310
163 301 297 120 185 150 515 431 514
148 103 76 127 177 108 215 208 248
639 411 421 354 549 327 523 686 902
20 38 16 36 42 38 22 28 25
12 9 8 14 28 17 16 40 38
45 57 54 15 37 13 91 60 92
1234 486 409 1064 1550 1040 911 1072 1249
201 138 158 160 330 189 362 256 294
895 557 301 600 942 472 1086 1268 1499
4 7 5 0 0 1 10 8 10
522 209 194 524 827 351 496 426 465
381 280 200 318 405 288 468 473 601
668 504 427 526 735 399 739 865 934
677 678 472 555 566 486 2263 2506 4038
4678 3681 3936 2183 2690 2320 1743 1808 2667
0 0 0 0 0 0 0 0 0
638 463 283 538 580 552 695 1009 1820
14 3 4 1 2 1 0 0 0
516 329 178 129 86 135 116 236 310
70 53 28 63 60 40 271 373 477
448 346 277 538 693 412 422 433 360
257 239 439 76 97 128 114 99 85
204 170 111 363 461 340 864 818 941
2592 897 738 2073 3023 2056 1769 2498 3042
92 115 101 150 220 108 379 280 210
286 235 425 149 258 231 267 229 269
1524 918 1618 535 850 243 597 920 676
62 50 56 96 131 54 134 79 67
39 47 21 24 18 10 37 41 43
218 117 54 184 242 99 135 123 133
333 215 366 56 81 10 87 79 126
1352 754 802 544 1101 604 768 988 1090
1080 786 432 1693 2319 3245 759 873 1979
639 258 47 35 48 25 6 3 8
7214 4889 3914 437 462 425 88 59 72
1377 993 1083 1278 1726 1556 1263 1333 1582
625 717 898 540 669 484 1101 924 966
579 278 242 527 702 375 920 948 1191
6165 4812 4671 14946 18659 4190 7627 6877 5888
260 174 129 241 245 131 445 439 627
685 279 249 561 624 418 156 151 88
0 3 1 1 4 0 6 7 1
33 28 24 6 4 5 11 11 14
82 134 112 155 196 237 232 151 268
69 63 72 40 60 39 51 78 89
2265 1004 1158 1654 3256 1974 1188 1259 1071
141 182 159 172 274 723 197 190 508
1685 1013 1801 825 1674 1087 1520 1385 1590
994 1452 2190 1048 1589 1092 1730 1118 1189
40 32 19 29 35 33 28 31 32
1245 1313 993 1369 1979 1313 653 605 877
5 11 7 52 312 26 36 50 38
39 35 38 35 57 29 91 105 109
27 42 18 42 84 64 58 44 32
66 32 46 59 99 63 166 296 258
227 141 118 122 162 67 245 274 288
25 37 71 22 22 9 69 52 78
66 32 64 62 81 41 144 120 69
1316 1402 1411 1295 1445 953 1344 1052 1268
28 12 12 34 24 9 66 92 86
69 56 37 129 169 69 148 181 123
401 228 254 369 349 215 211 206 224
13 12 8 4 3 8 24 18 6
1310 1212 1067 1649 1922 1494 2175 1764 1837
695 411 479 542 740 492 595 563 692
29 54 52 37 39 26 58 46 76
62 49 21 39 75 49 81 76 140
142 322 148 44 73 61 83 97 95
4 28 8 4 17 15 25 17 25
0 4 0 6 12 4 7 5 3
219 153 216 622 918 97 650 405 123
508 410 456 380 407 328 334 253 358
221 149 138 161 172 84 253 371 415
1018 526 254 1065 1164 652 755 1109 1270
4 15 22 14 9 9 4 3 3
1292 524 69 4779 3919 2921 882 1196 2303
111 58 17 362 321 265 175 137 204
8 9 8 30 44 39 25 9 16
4 4 5 5 1 2 0 2 8
88 101 51 32 27 28 139 209 306
665 422 284 321 438 341 376 350 451
0 0 0 0 0 0 0 0 0
59 45 30 42 91 81 119 84 162
1057 604 300 1562 1912 1211 955 1043 1154
9996 12266 12711 14191 17355 10689 15758 10010 8712
372 429 349 240 289 240 694 702 739
439 543 539 409 575 472 1046 726 1036
273 285 545 374 962 732 479 289 49
24 26 43 3 13 4 361 624 585
549 587 443 409 715 458 705 525 703
206 219 146 176 220 186 572 740 845
31 32 16 13 23 10 60 67 70
242 265 601 206 313 314 300 149 102
66 150 85 56 70 37 45 56 51
133 149 205 88 177 89 93 99 89
68 318 330 18 27 18 27 25 19
485 1925 549 1232 1820 3175 3065 2203 4080
230 207 220 114 161 113 200 213 332
457 306 598 149 399 311 250 182 30
30 46 25 33 40 32 47 32 18
880 969 1201 264 426 753 773 772 1455
503 402 303 443 662 682 528 574 599
647 305 165 627 880 438 805 1255 1634
22 13 5 18 27 7 31 48 36
104 70 63 32 35 43 64 70 70
1668 1304 646 619 1060 684 2135 2366 2476
316 205 145 259 399 232 345 339 211
1 0 0 0 0 0 0 0 0
0 4 2 2 0 0 9 17 11
0 0 0 0 0 0 0 0 0
398 353 136 379 497 525 539 820 1447
120 92 126 149 207 103 257 266 262
58 32 26 76 105 48 71 145 158
474 416 525 523 786 293 850 639 687
388 138 52 445 602 323 241 423 465
160 107 56 58 57 35 27 33 33
1899 897 926 1333 1859 1299 695 907 1001
494 200 208 375 516 193 796 889 953
5 4 5 4 5 7 22 41 52
7 12 22 11 25 10 12 8 8
3 4 5 6 5 10 17 21 33
0 10 8 0 4 0 2 3 12
1134 806 650 1261 1969 1227 1545 1365 1527
327 228 122 264 329 225 332 386 542
3 4 5 4 4 2 5 7 6
0 0 0 0 0 0 0 0 0
6 1 2 2 0 0 2 0 0
49 24 45 7 17 22 2 0 0
0 0 0 0 0 0 0 0 0
0 0 0 0 0 0 4 2 2
3 3 1 0 0 0 0 0 0
0 0 0 0 2 0 0 0 0
313 191 176 214 285 233 187 212 294
577 236 152 508 638 427 758 929 1259
0 0 1 1 2 3 0 2 0
169 207 314 81 212 177 154 106 10
52 39 11 18 16 11 21 49 33
7 7 13 2 3 1 30 11 6
0 0 0 0 0 0 0 0 0
394 179 93 222 263 139 51 46 19
935 791 1590 231 309 268 599 625 544
172 129 119 116 143 108 244 252 427
5780 4488 5294 6792 13837 9531 6341 5000 2260
291 290 246 174 229 96 512 450 455
563 192 74 529 674 334 410 741 935
506 391 495 416 747 489 581 390 310
260 179 139 247 336 249 218 229 243
7111 2621 2899 11105 15128 2394 6127 6997 5521
1216 535 367 779 816 412 301 302 375
836 403 197 583 797 518 1094 1697 2139
321 268 301 130 163 55 378 492 548
198 159 155 279 352 164 704 604 678
556 793 1619 403 532 329 880 572 653
1161 712 720 1007 1133 196 1837 1740 1192
1000 386 178 729 1026 591 418 773 981
14 9 9 18 18 0 77 91 42
461 402 504 586 753 347 556 371 316
119 98 35 236 500 413 39 37 60
298 266 291 158 205 63 552 430 510
624 226 183 633 886 362 392 445 521
2302 1674 2974 1625 4386 3125 2044 1450 265
164 175 292 156 220 151 209 191 185
1312 778 489 952 867 793 762 1150 1505
424 188 130 260 511 222 461 758 763
266 123 88 199 344 208 142 237 357
146 180 94 113 96 45 1354 1222 2040
1223 713 539 1383 2009 455 320 283 256
876 781 689 883 907 486 1985 2061 2829
166 57 82 135 268 68 303 224 362
465 286 199 1116 1572 545 217 182 106
1462 1669 1999 2018 2308 1410 2931 2270 2087
16 10 6 30 29 8 69 75 78
986 1537 2113 684 903 699 3928 3086 3040
76 53 42 71 87 56 108 68 63
0 0 0 0 0 0 0 0 0
10 35 12 16 17 34 273 114 102
10 7 10 5 20 8 16 8 11
735 988 684 2268 2806 2085 608 341 262
343 215 136 417 554 370 421 391 542
692 420 357 652 611 250 559 602 724
101 91 49 145 245 88 887 1056 1305
93 128 256 17 76 35 34 24 9
992 226 204 612 729 398 541 1129 1713
44 40 69 50 78 10 125 52 36
880 677 823 189 269 260 163 266 426
37 17 52 217 243 3 774 419 68
557 724 1251 403 554 168 913 656 527
43 6 0 57 97 18 44 98 66
3473 1606 1291 1103 1364 485 28497 32934 29884
300 225 192 508 709 302 291 255 192
863 543 424 910 1453 974 513 490 693
208 134 186 171 215 115 598 522 556
1630 564 394 1665 1895 1159 881 1262 1618
1335 679 787 1238 1719 1000 943 1021 1282
13 8 0 31 74 12 162 174 69
192 282 294 273 347 180 647 536 506
224 364 424 164 189 124 232 184 180
271 150 118 193 349 108 394 559 631
114 65 60 115 125 80 441 526 531
17 13 11 12 24 6 28 55 59
4080 3422 3639 4441 6148 2714 3339 3049 3224
523 968 1386 305 413 382 2727 2001 1704
882 1581 1812 621 725 609 4414 3557 3311
246 170 159 205 320 175 409 291 451
177 211 219 231 261 220 326 230 270
95 69 17 108 153 289 74 117 333
0 0 0 0 0 0 0 0 0
11 18 14 23 22 48 18 12 37
21 12 12 21 22 7 28 26 25
789 1432 685 1303 1422 2962 1547 1147 2687
727 688 235 410 511 402 1072 1140 1909
53 37 35 19 12 9 175 217 249
51 26 54 52 74 64 54 31 3
5577 3571 3082 5009 8384 4289 4961 5158 5655
1112 962 922 918 1296 872 1453 1148 1274
130 77 80 3 4 2 0 0 0
315 268 397 108 139 103 333 279 404
70 53 42 22 63 31 43 52 59
22 3 4 16 39 18 94 180 266
150 171 203 128 138 132 413 321 285
2 0 4 3 4 3 4 6 6
622 453 612 620 756 612 1509 1537 1513
22 23 37 27 43 13 100 16 20
124 94 111 111 135 76 420 366 322
3866 2130 1574 4743 6993 3896 2918 2218 1562
3 3 0 2 1 1 4 11 2
1533 977 1301 929 1258 668 1339 1565 1704
33 28 54 22 36 41 481 537 400
329 127 45 289 435 239 160 318 419
5 1 2 3 4 2 0 9 10
395 408 307 416 479 295 623 622 800
795 473 352 1696 2748 2687 266 327 519
114 121 165 117 120 79 189 184 221
176 114 134 131 169 79 468 547 522
228 155 120 205 281 146 210 247 313
268 190 154 209 396 168 650 647 626
303 133 98 357 409 263 278 307 270
412 211 87 499 446 371 991 1359 2497
161 108 50 113 178 95 231 305 362
150 103 108 95 121 61 164 95 92
28 29 15 16 21 7 34 25 45
72 54 77 57 92 49 77 48 79
507 397 461 415 675 373 729 603 649
578 318 360 265 346 52 935 1100 875
758 466 498 709 1025 621 1518 1360 1366
897 1647 2987 733 740 602 1463 1055 1012
769 428 409 715 963 635 625 839 1073
637 430 181 466 668 529 303 342 392
3023 4525 8676 299 744 662 490 230 44
315 427 386 0 6 3 0 0 0
76 88 94 7 22 21 178 206 227
23 28 13 22 16 15 36 13 37
0 1 0 0 3 0 0 0 0
0 0 0 0 0 0 0 2 2
221 25 15 7 13 7 39 102 149
3330 2135 2684 1492 2431 1409 1672 1729 1918
410 206 148 262 408 197 556 582 759
337 517 653 287 387 352 408 289 345
60 52 83 76 131 24 127 91 47
202 125 65 191 269 164 266 402 470
587 846 1186 280 498 292 579 464 463
2486 2420 5043 2276 5313 3992 2880 1963 363
195 165 108 193 286 326 400 387 594
1 1 0 8 17 6 0 6 4
2 1 6 4 10 5 6 2 3
2 10 8 4 7 7 9 7 7
1541 1178 2478 1338 3313 2331 1984 1150 352
68 64 38 285 317 80 1464 1025 271
421 373 439 300 472 313 474 379 499
8 7 3 7 9 3 2 5 2
622 305 342 680 1000 328 1677 1551 868
43 38 61 97 130 97 206 131 56
1022 1171 561 1989 2063 1684 1956 1913 2712
367 523 692 242 345 219 851 598 638
825 851 725 789 917 690 2018 1826 2038
958 406 384 718 1265 740 562 707 758
250 222 268 247 309 200 349 362 393
985 1549 884 532 568 1487 2376 2950 9035
314 320 235 305 430 273 906 713 601
160 225 241 212 284 166 667 421 502
1 4 0 0 4 0 0 0 0
0 0 1 0 0 1 1 0 1
52 57 51 22 36 18 145 201 230
26 21 7 59 56 7 50 49 46
0 0 0 0 0 0 0 0 0
6 10 17 28 21 7 7 18 11
78 49 20 25 33 12 35 66 18
533 361 356 509 680 353 518 588 718
0 0 2 0 0 0 1 1 0
1962 1856 1471 2520 2878 2643 2864 2637 4151
31 23 11 32 21 16 42 49 28
0 2 0 1 1 1 0 1 0
2 0 0 1 0 2 0 3 0
928 515 632 682 1086 516 2372 2362 2558
359 395 301 225 261 107 804 661 432
1488 1426 897 569 683 193 3129 2683 1914
1 1 0 1 0 0 0 0 0
244 240 335 195 200 143 197 163 167
2 1 0 0 4 3 0 2 5
0 0 1 0 0 1 3 4 1
0 4 4 2 8 3 12 4 7
0 0 0 0 0 0 0 0 0
65 37 29 51 60 26 156 157 151
36 22 5 39 53 25 69 124 109
358 326 237 355 430 278 656 534 558
5 4 1 2 8 3 0 1 0
16 17 11 20 33 18 10 6 10
263 129 59 184 291 162 709 1007 1129
81 54 34 295 371 666 302 218 159
8 2 3 7 11 48 9 5 6
51 15 21 33 28 8 132 116 84
2 0 0 0 0 0 0 1 4
4 0 0 5 6 1 11 18 29
0 0 0 0 2 0 2 0 0
7 2 1 0 4 8 26 34 46
5 0 4 8 3 2 7 21 17
235 161 137 136 251 144 125 177 246
712 823 1157 436 525 402 1243 1027 1027
1 9 2 0 0 0 0 0 0
1434 1818 1783 1024 1163 858 6017 5328 5620
360 382 76 400 643 814 503 858 2012
0 0 0 0 0 0 0 0 0
319 262 199 286 340 227 326 317 341
197 141 121 143 239 127 284 278 339
1422 962 806 2769 2924 1992 834 764 1007
63 47 40 65 84 39 31 19 22
352 168 139 423 607 300 149 138 162
469 244 161 557 694 350 513 477 554
0 2 1 10 15 4 3 12 5
275 296 304 382 553 308 790 605 649
971 1367 1858 773 1030 703 3384 2942 2782
983 1220 1624 981 1299 1312 1422 1125 671
717 525 459 600 869 543 577 613 632
0 0 0 0 0 0 0 0 0
429 458 371 473 617 435 729 507 621
357 275 192 174 242 195 79 83 61
68 87 43 71 60 32 54 44 45
3 1 0 1 2 1 0 3 3
39 29 20 26 35 8 204 266 337
2212 3024 6453 331 710 629 419 186 39
27 29 42 26 28 18 193 171 258
613 255 295 532 837 378 416 413 563
53 79 152 20 45 35 53 48 47
265 383 433 119 164 112 1015 868 800
22 27 16 20 32 10 23 14 11
99 130 168 208 290 169 364 247 135
578 452 561 394 583 317 957 880 831
846 762 805 489 673 426 1164 1305 1499
0 1 2 2 0 0 2 0 0
6 0 0 0 0 0 2 2 0
2 0 0 0 0 0 1 0 4
502 301 369 440 585 381 350 309 310
823 606 677 868 1281 808 669 795 877
425 610 527 438 493 392 1182 1055 1004
5801 2477 2245 9710 9075 4364 225 206 136
229 67 24 418 684 348 281 386 275
142 90 117 303 499 308 535 306 203
115 108 103 359 423 331 95 69 47
121 71 50 126 141 87 280 366 378
855 524 348 873 1149 900 941 1092 1233
516 235 115 371 546 280 302 450 630
593 446 413 451 750 359 689 852 822
468 198 256 549 883 249 1128 890 684
667 652 1089 384 748 539 449 460 331
91 123 126 125 156 106 129 134 115
0 0 0 0 0 0 0 0 0
200 166 147 159 219 158 306 280 303
22 1 6 11 19 6 7 12 17
975 548 418 833 1164 758 887 1256 1473
0 1 1 1 0 1 0 0 0
4 17 27 5 8 10 8 5 0
5 5 2 3 8 11 4 8 10
1 0 0 2 2 2 0 1 0
125 67 118 6 43 38 17 9 2
0 0 0 0 0 0 0 0 0
79 103 71 86 102 37 328 290 281
2 0 0 0 0 1 6 3 8
460 208 156 359 567 232 398 514 680
353 195 149 378 637 256 532 559 511
0 0 0 0 0 0 0 0 0
11 23 14 14 19 4 8 7 6
241 207 206 141 176 105 815 834 876
227 148 106 375 583 317 208 168 99
328 411 366 281 429 121 430 381 349
164 130 43 173 177 139 61 84 122
0 0 0 0 0 0 0 0 0
1398 624 477 1833 2248 1621 755 814 881
225 167 340 40 122 74 52 29 5
239 81 17 255 342 199 135 222 342
241 221 202 271 386 263 320 308 320
6 16 16 6 20 7 26 23 28
38 34 39 27 67 28 89 147 91
9 10 21 5 9 8 80 70 22
239 380 360 310 520 459 641 607 767
2 7 16 7 2 3 13 3 2
0 0 0 0 2 0 1 0 1
7 5 1 9 11 10 6 11 12
11 8 4 12 21 8 16 10 12
509 604 627 392 554 353 790 845 789
77 60 58 43 79 37 181 165 186
21 20 6 27 36 15 22 29 41
397 288 254 164 207 127 534 446 399
290 316 175 402 540 357 1390 753 504
675 1311 1988 204 232 129 450 435 504
477 441 282 453 622 416 578 635 896
25 47 32 8 21 20 24 22 31
46 67 79 34 44 16 130 132 131
1010 998 771 972 1083 908 2028 1847 2764
383 255 232 387 318 187 559 516 748
0 0 0 0 0 0 0 0 0
6 0 5 0 0 0 0 5 3
35 42 86 0 3 0 2 0 0
42 21 11 37 42 11 72 159 118
62 35 20 61 60 27 157 179 245
83 53 53 84 116 69 129 131 141
91 46 35 92 76 12 156 194 259
149 108 97 271 353 113 355 267 192
641 574 283 548 692 351 632 747 773
119 68 72 193 254 131 132 150 123
2232 1071 727 2532 3672 1528 3187 3121 2856
12 7 0 6 13 1 21 32 18
432 613 849 366 449 329 1182 865 825
63 37 23 25 61 12 44 50 67
377 245 248 265 373 203 305 466 598
77 100 84 98 102 76 407 488 427
47 37 27 32 31 39 8 5 30
100 86 100 69 137 73 182 102 138
504 518 454 317 441 288 862 866 1125
0 3 3 0 4 0 1 0 4
4 5 0 10 2 4 7 5 0
2258 1331 1410 1396 1990 1246 1499 1770 2375
603 641 615 611 669 452 1877 1720 1798
0 0 0 0 0 0 0 0 0
574 730 964 272 337 274 739 600 649
1213 1262 1385 627 944 608 511 517 406
1216 817 923 889 1322 645 1424 1344 1398
46 39 94 93 154 39 267 155 112
44 72 43 23 56 20 6 9 5
76 64 66 89 135 123 114 114 175
0 2 0 0 0 2 2 1 0
0 0 0 2 6 6 2 6 7
97 96 80 55 74 33 668 899 830
209 218 260 279 362 308 516 344 521
27 12 33 34 54 23 105 105 63
26 32 17 66 91 41 47 53 6
119 122 114 73 66 36 143 161 156
50 85 24 21 33 18 164 140 187
2 9 5 16 42 40 53 28 10
24 42 59 1 1 3 4 2 7
1 1 0 1 0 0 0 0 2
0 1 0 0 0 1 1 0 0
4 2 2 2 4 3 12 8 6
1012 481 307 969 1424 510 1319 1869 2355
393 323 548 313 424 296 496 439 377
519 278 185 623 764 351 478 596 689
171 58 66 100 109 63 319 344 418
480 377 490 512 796 669 443 460 514
108 138 121 108 116 94 230 221 184
2077 1201 482 2130 2499 2595 418 489 312
5986 2367 645 5572 5884 6356 354 533 508
0 2 2 0 0 4 2 4 0
157 132 114 267 291 220 343 376 384
372 140 120 1657 2591 2035 23 30 14
40 60 18 21 25 18 50 97 136
78 60 14 15 17 0 37 80 70
647 283 244 724 986 581 417 569 577
171 108 96 186 309 115 378 407 463
391 265 289 400 597 291 580 572 540
12 4 6 3 6 7 4 8 13
198 188 155 284 314 164 344 286 363
21 4 16 17 18 11 238 344 287
478 381 604 253 362 238 494 528 574
68 140 122 26 33 28 295 231 238
325 228 364 282 438 264 335 340 362
69 93 118 110 183 103 108 108 99
0 4 5 0 0 0 0 0 0
4 2 2 8 16 7 30 19 37
79 68 51 155 225 135 482 330 339
828 797 1290 287 456 259 878 901 1062
850 307 170 770 1021 748 558 882 1158
1373 1646 3290 385 693 400 562 401 199
142 110 117 235 570 314 345 269 143
1059 650 1367 1203 3014 2244 1726 1111 197
408 321 466 518 883 585 688 519 429
3133 3646 4263 1539 1482 700 16342 14541 15447
4 3 0 9 12 6 2 5 2
0 1 0 2 1 0 2 4 0
2 2 0 8 10 5 3 2 5
12 21 13 19 33 25 53 32 18
124 141 77 45 76 64 84 181 247
93 72 141 40 34 40 95 84 122
0 0 0 2 1 1 3 0 3
0 0 0 0 0 0 0 0 0
0 0 0 1 0 3 5 3 3
0 0 0 0 0 0 1 0 0
409 484 390 505 493 466 906 718 599
76 24 9 84 82 43 78 145 151
6 0 2 0 0 0 0 2 0
3 6 0 2 10 18 8 4 18
0 0 0 0 3 3 0 0 0
29 22 26 44 53 50 44 55 21
188 350 330 216 327 147 303 202 140
548 387 266 870 1450 888 711 702 975
0 0 0 0 0 0 0 0 0
11 17 4 17 19 15 16 54 30
1812 1350 764 4194 4300 4840 5307 5248 7850
13 36 36 14 17 7 31 27 22
308 91 157 94 119 20 412 512 692
59 55 25 25 32 9 38 25 43
1881 1983 2055 1299 1692 1248 7505 6089 6504
1990 1785 2277 2217 2876 2084 2442 1817 1962
636 488 488 902 1073 657 851 702 812
364 281 304 301 420 236 535 523 589
1256 993 1951 724 1027 564 1019 814 831
524 493 767 290 596 337 507 477 511
74 125 158 108 131 85 184 159 134
188 237 305 273 300 182 652 486 619
44 33 48 72 119 27 223 201 106
1562 1343 1370 1607 2226 1342 3157 2656 2772
11067 16468 20036 10904 16776 10396 21163 15570 16480
3631 4752 6349 2926 4580 3169 4323 3676 4001
2317 1821 1662 1458 2252 1629 1850 1879 2254
162 198 333 299 531 346 637 407 227
24 24 23 50 64 38 38 26 19
4478 6002 15581 2440 6306 5559 4525 2779 442
2394 4253 4861 1538 1777 1548 10048 8084 7952
889 864 920 1669 2795 1533 3065 1798 1290
368 377 351 285 399 192 338 337 351
1420 1086 1977 1281 2698 1976 1434 1119 475
19 29 11 5 7 11 37 55 40
194 140 86 805 1343 915 102 47 51
118 164 302 102 99 86 362 228 240
2980 3620 4106 2030 2583 1849 13684 9994 10158
180 169 152 127 137 84 78 110 107
2 2 2 0 2 0 5 0 4
538 554 602 592 894 546 848 648 609
9504 6155 8964 8688 23024 16182 10880 7312 1315
125 70 207 10 6 1 0 0 0
126 123 103 114 254 173 106 98 104
108 110 85 217 359 265 176 118 171
616 397 250 613 1091 708 457 286 225
16 14 13 26 23 19 19 18 10
152 74 217 270 447 23 414 232 91
32 27 40 37 52 9 111 100 77
30 20 11 26 47 40 67 94 154
304 342 300 299 293 211 2263 2095 2471
389 412 349 661 972 1059 833 552 645
1957 1151 1048 1930 2893 2100 1544 1549 1828
658 595 557 595 812 600 1156 1050 1118
38 42 45 6 22 12 8 13 16
70 60 58 59 76 34 196 184 184
0 0 0 0 0 0 0 0 0
2 0 1 7 7 5 10 2 8
1148 881 924 901 947 832 897 1018 1249
4781 3297 6641 1968 5107 3906 2374 1681 316
1174 568 517 1010 1452 1034 714 987 944
622 587 918 505 818 686 768 594 701
0 0 0 0 0 0 0 0 0
46 34 27 29 62 32 32 38 39
249 206 195 156 202 173 172 184 187
498 461 753 234 264 116 342 332 303
186 126 93 145 215 87 326 289 348
77 30 22 154 211 41 206 160 121
70 65 76 48 50 43 17 18 10
34 50 49 11 35 25 105 97 117
426 336 538 515 861 49 860 576 70
163 130 34 198 309 257 145 129 162
178 226 219 185 237 155 248 262 297
273 133 72 239 310 237 141 239 390
120 67 42 51 73 37 81 89 130
60 55 53 54 67 59 216 273 433
708 374 366 736 831 409 586 795 921
0 0 1 0 0 1 1 1 3
101 133 87 88 96 83 335 383 403
2616 3207 4192 1223 1561 991 4181 4136 3604
127 173 205 101 172 106 314 261 245
25 16 10 21 33 7 57 38 32
3942 4728 7208 3504 5465 4584 5277 3895 3627
1070 958 1242 451 475 274 925 1168 1425
189 197 223 314 315 214 386 302 409
7175 4967 4646 2340 3083 1825 9616 11775 13305
19 9 5 11 18 10 7 6 14
57 31 23 51 83 27 89 121 142
428 438 842 243 537 407 419 310 285
155 170 217 114 170 95 196 184 201
212 255 172 210 246 178 737 747 895
7 0 8 0 8 1 0 4 0
87 61 22 126 136 75 97 91 109
3544 3380 7579 3225 8179 5530 4758 3123 500
15 22 23 30 55 46 44 38 7
424 342 351 374 475 277 466 492 497
324 425 282 110 250 279 512 325 261
922 558 512 874 1344 809 1207 1238 1329
92 64 54 104 152 111 159 116 91
1137 1120 1175 1798 2150 1108 2465 1736 1513
1464 947 1513 686 898 530 558 955 1004
96 47 18 127 176 69 73 104 121
1306 1061 714 1167 1569 994 5028 4857 4944
111 102 114 121 136 102 500 551 538
805 885 1414 459 567 383 747 692 807
200 136 120 85 53 74 209 281 407
243 190 160 178 269 340 324 344 559
10 12 27 0 2 5 11 15 32
5 0 1 2 8 6 2 2 1
9 3 13 21 43 30 22 9 17
326 253 186 376 385 429 280 290 411
411 255 184 404 581 588 427 358 400
0 0 0 0 0 0 0 5 0
0 0 0 0 0 0 0 2 6
322 267 376 385 734 567 538 415 210
220 367 479 230 245 205 641 488 483
242 123 197 227 382 19 433 207 31
1530 1207 1719 1282 1696 1034 2029 1656 1604
148 124 127 97 169 71 314 309 353
23 25 26 19 36 17 62 79 53
457 731 510 70 74 126 255 376 492
1961 2552 1897 7248 8478 9327 2711 2180 2836
5985 6746 4401 20582 20647 14096 1426 2236 2660
34 25 13 31 108 31 196 192 278
26 2 10 8 3 4 35 40 41
42 14 14 32 27 7 36 55 50
1173 835 1126 787 1304 849 706 718 449
420 353 429 266 354 272 474 419 475
0 3 8 0 2 1 0 2 1
111 170 273 73 108 50 245 151 172
484 470 1032 176 174 252 256 240 356
1234 1469 2467 803 1275 1047 2126 1520 1458
2885 2756 4356 1910 3166 2340 3668 2805 2704
2 0 2 4 0 2 28 21 6
6 7 3 5 7 5 68 68 74
168 127 125 165 192 113 293 216 139
23 14 5 18 44 50 33 22 45
651 824 367 163 230 197 770 650 1029
323 411 312 168 180 119 2077 2098 2458
100 83 97 39 66 64 227 114 94
157 117 135 167 249 128 227 196 204
2934 3267 4134 3085 4341 2884 3791 2674 2593
25 16 18 8 30 21 32 26 31
114 137 192 96 146 74 149 115 100
3622 2727 3736 3856 6161 5288 4029 3717 3616
352 189 130 336 413 192 434 513 544
2572 1465 1607 2048 2953 1660 1983 2242 2588
369 182 142 139 246 186 790 1124 1900
996 891 646 534 747 585 1335 1464 1974
2 0 0 0 0 0 0 0 0
22199 14864 12378 22566 38372 13062 24098 18709 17386
269 121 129 283 418 200 309 355 403
0 0 0 0 0 0 1 0 0
532 479 800 281 482 290 350 324 321
1166 817 619 731 804 640 1031 1183 1820
31 25 24 19 15 16 83 103 110
154 85 91 149 301 122 446 437 452
45 49 30 30 52 44 196 198 180
1143 507 264 907 1256 723 470 831 1089
39 20 0 67 47 34 44 92 77
567 367 301 512 688 438 773 840 954
3 10 2 6 8 0 3 9 1
0 0 0 0 0 0 3 8 0
0 0 0 0 0 0 6 5 0
0 0 0 0 0 0 0 0 0
0 0 0 0 0 0 0 0 0
0 0 0 0 0 0 0 0 1
2809 2351 1482 2363 3887 1934 2898 2360 2645
302 264 209 329 381 236 473 438 534
55 104 52 53 128 92 78 76 91
2 0 3 3 6 0 22 26 18
62 100 132 353 533 340 168 221 194
0 0 0 0 0 0 0 0 0
213 241 315 264 426 183 772 742 337
445 214 145 461 714 485 614 687 767
1222 647 410 1577 1386 1282 2586 3002 4943
26 56 24 2 1 0 0 0 0
850 905 654 678 808 524 3971 4037 4483
106 74 38 129 168 85 318 373 437
446 336 327 310 398 295 543 644 1008
4 4 3 0 0 0 0 0 0
47 38 60 48 48 46 241 218 245
0 0 0 0 0 0 1 0 0
622 273 219 294 264 214 238 343 411
955 791 661 895 991 603 372 453 288
1869 1303 1077 1333 1919 1131 2546 2848 3379
3 11 8 43 54 33 7 6 2
0 0 0 0 1 3 5 8 6
7 8 11 12 19 9 22 23 15
2 5 6 2 6 2 7 5 7
108 81 145 64 109 96 47 87 121
98 66 50 72 76 43 273 249 376
869 704 851 612 918 625 663 665 677
199 136 160 170 257 139 310 206 291
404 302 296 439 498 405 586 532 555
1477 568 425 777 1113 627 666 1174 1480
37 39 47 12 43 30 65 61 60
433 430 479 421 600 418 434 316 346
328 157 157 194 281 124 571 734 901
64 13 0 30 42 20 34 102 187
967 636 949 823 1130 851 2058 1757 2055
869 332 129 635 901 574 637 1367 1795
4878 2598 1870 3367 3884 3053 2387 2820 3794
797 577 584 491 743 505 1877 1559 2007
788 319 76 553 694 459 601 1364 1897
1019 920 337 2604 3134 7267 293 400 1902
0 0 1 0 1 0 0 0 0
2 0 0 0 0 1 1 0 1
5 1 1 10 11 5 5 5 2
2 8 16 8 22 10 12 8 6
1808 1977 2871 3566 4703 3029 1391 815 950
111 123 112 83 155 67 238 205 238
12 6 3 18 19 14 12 9 12
48 20 13 18 43 12 46 69 81
187 107 36 211 281 104 247 367 271
244 124 176 1008 986 359 507 382 266
165 189 149 186 190 184 82 81 88
405 238 568 165 257 210 308 241 345
88 83 27 82 144 76 158 148 76
692 680 557 627 863 604 1085 1006 988
825 753 726 853 1270 843 1735 1542 1780
6 5 8 4 13 9 15 5 10
52 25 41 45 58 17 84 101 87
1000 583 415 557 729 537 1593 1945 2336
421 228 95 270 346 193 669 1067 1260
228 204 185 203 278 162 316 348 441
979 961 1463 599 627 457 1270 868 968
226 107 75 314 605 323 218 208 196
12 6 0 14 34 19 33 23 28
155 105 129 255 226 152 346 241 288
8 12 8 14 8 14 27 17 18
66 37 19 84 172 55 158 251 285
0 0 0 0 0 0 2 0 0
0 0 0 0 0 0 0 9 0
5 11 11 0 0 0 2 6 2
0 0 0 0 0 0 0 0 0
0 0 0 0 0 0 0 2 3
3027 2449 2706 1580 1912 1091 1264 1711 1985
38 54 28 65 79 51 57 63 129
39 117 8 99 41 169 77 128 776
450 250 196 386 512 312 543 618 750
53 64 56 24 23 24 150 130 180
131 72 30 126 167 106 68 160 160
0 0 0 0 0 0 0 0 0
1182 829 844 874 1217 648 1531 1813 1979
319 308 365 372 537 389 689 594 555
47 30 40 15 15 9 94 168 233
144 137 91 90 119 61 259 403 447
840 532 352 935 1153 888 2122 2778 3520
0 0 0 0 0 2 3 34 11
19 6 20 6 16 6 392 281 217
598 321 274 659 962 525 825 1022 1189
306 115 140 279 464 271 394 366 349
423 523 846 216 247 259 462 511 685
132 112 87 252 336 269 259 231 307
280 296 721 36 83 37 52 34 36
199 168 137 20 41 37 24 34 29
4996 2567 1625 6548 7472 4469 1197 1329 2008
460 401 570 347 499 397 496 458 579
860 472 553 463 839 509 982 1222 1424
53 37 40 77 120 71 105 100 64
319 223 350 274 336 253 319 348 346
177 200 350 149 250 201 343 254 203
670 437 334 566 636 549 637 908 981
493 553 851 434 515 468 1113 812 810
2746 4525 7634 1209 1728 1522 3638 2572 2645
940 669 679 535 704 310 946 1075 1407
4318 3476 8106 3883 9137 6913 4759 3058 520
446 283 94 429 582 394 833 1245 1396
53 50 60 54 77 40 254 238 184
0 0 0 0 0 0 0 0 0
1 0 1 0 3 0 1 4 9
2 1 0 0 1 0 0 1 3
0 1 1 1 3 0 0 0 2
12 2 4 7 3 4 17 9 15
81 45 8 77 105 72 51 123 180
12 8 3 12 16 6 15 12 32
331 250 164 253 396 234 347 406 510
1703 1171 1811 1149 1675 944 673 779 659
72 75 61 18 36 35 54 35 57
546 703 1163 501 698 414 940 693 572
586 1246 1714 252 336 273 775 593 657
98 86 109 321 334 202 188 146 91
1453 1556 2765 1247 2107 1449 1520 1138 922
1742 2017 2347 1757 2574 1698 1717 1314 1442
517 307 251 492 707 481 378 465 486
931 684 555 800 1211 730 1123 1086 1370
313 216 145 376 405 226 799 884 993
7379 5197 2838 5847 7454 6646 8274 9953 17288
120 104 113 111 162 70 205 121 139
20 22 27 17 16 21 49 67 105
2906 2375 2885 1308 1894 1197 2836 3011 3678
394 225 175 357 623 303 560 611 718
48 75 47 47 79 40 80 64 99
970 910 928 462 549 354 3225 2666 2841
970 431 292 1084 1572 897 1476 1933 2374
6573 5098 5514 7560 12694 7424 10925 8844 7723
6 10 1 0 2 0 0 2 2
58 47 64 64 93 33 135 169 134
274 228 192 277 428 236 689 777 842
157 126 134 81 113 49 162 190 82
1532 1536 1252 1215 1880 269 3591 4841 4625
3 3 4 2 7 3 7 10 4
105 24 4 83 120 38 57 111 161
110 54 43 109 107 56 105 158 189
80 103 212 9 10 5 54 70 29
32 6 6 20 36 15 50 69 71
38 30 37 46 89 43 196 168 137
132 205 197 83 104 106 198 221 396
237 197 191 244 361 162 376 302 291
3051 2352 3094 2127 3345 2077 3974 4275 4780
426 164 182 471 635 341 271 409 497
66 71 44 16 21 16 9 33 42
708 576 689 905 1146 927 716 654 739
222 186 199 147 202 127 532 535 477
1 1 0 0 2 1 5 4 2
247 129 47 165 241 152 265 513 541
512 482 576 338 471 248 764 813 969
301 202 175 191 276 136 533 563 690
66 114 129 111 103 68 221 209 192
304 142 77 237 405 245 1198 1390 1810
68 114 185 16 23 6 80 37 54
1069 1318 1362 694 870 732 4180 3443 3827
0 0 0 0 0 0 0 0 0
0 0 0 0 0 0 0 0 0
0 0 0 0 0 0 0 0 0
0 0 0 0 0 0 0 0 0
211 222 251 157 220 144 462 403 421
105 283 358 12 44 17 27 30 58
15 51 48 9 14 6 28 25 30
53 32 39 38 52 41 41 49 99
1708 1581 2051 1935 3091 2378 1854 1641 1379
548 430 1294 26 90 51 53 23 3
1362 1072 1205 82 184 118 120 37 10
2 15 6 10 12 19 41 60 276
1988 1441 2045 1107 1584 848 2155 2138 2214
1836 1443 1613 1618 2379 1212 2309 2052 2898
372 278 190 329 493 273 477 437 450
205 132 153 101 128 102 365 561 742
325 265 258 320 460 164 403 275 193
351 243 317 402 593 305 501 486 460
4100 1838 1118 3958 5692 6374 3460 4719 5451
1007 596 554 930 1162 834 816 873 999
27 25 30 12 29 20 76 49 40
982 1254 998 1327 1520 2144 1588 1409 1805
2128 1358 663 3133 3733 2124 2010 2236 2076
1766 1011 1009 919 1438 777 1346 1880 2282
265 172 67 365 497 202 228 292 247
149 134 201 197 278 276 380 282 349
268 143 86 236 310 202 419 687 801
211 219 296 228 349 199 361 291 215
15 4 0 14 18 10 27 63 38
8558 5645 4011 4395 2101 2139 84 31 29
509 311 201 467 425 178 243 135 131
0 0 0 0 0 0 0 0 0
157 187 121 305 316 233 178 183 121
601 337 214 613 828 405 473 469 347
1 9 0 5 5 4 5 1 0
1008 688 765 1093 1693 1157 1486 1128 1272
2270 2114 1959 2230 2807 1943 4772 4258 4847
318 140 88 2197 2912 1936 31 16 12
669 782 605 610 862 740 892 740 846
6 4 1 5 3 3 0 2 1
3 10 10 6 10 10 1 4 0
671 825 1136 373 569 386 860 901 847
16 20 12 0 7 3 403 442 415
325 195 122 303 484 298 275 209 256
355 305 392 331 458 306 291 256 314
24 12 4 29 51 23 10 14 12
715 460 390 794 1107 794 1109 1200 1392
155 118 168 90 123 70 186 170 203
18 7 6 1 7 7 4 9 11
4584 1946 1764 3803 4495 2477 410 391 391
666 355 409 669 833 448 336 344 411
156 97 95 349 574 227 357 265 191
0 0 0 0 0 0 0 0 1
27 27 27 28 17 22 61 60 50
498 387 428 488 678 355 386 423 511
0 0 0 0 0 0 0 0 0
610 943 1340 345 444 391 3306 2437 2306
0 0 0 0 0 0 0 0 3
5 2 5 2 6 2 9 5 4
376 585 587 229 260 146 1915 2209 2233
59 25 44 46 88 28 101 87 72
0 0 0 0 0 0 0 0 0
6 3 2 2 3 0 2 2 5
0 0 0 0 0 0 0 0 0
1 0 0 0 0 0 0 0 0
211 229 191 202 300 187 571 478 509
1551 2084 2434 1685 2497 1614 3121 2293 2385
1004 779 817 796 1234 776 1285 1340 1713
136 66 56 71 115 103 257 372 622
710 421 553 638 834 606 586 446 398
589 561 743 406 499 429 1144 1013 1205
2 0 3 4 1 1 9 10 33
609 405 223 583 802 461 670 810 863
570 502 554 458 564 406 683 688 700
6 10 12 21 51 12 24 18 14
833 597 541 803 1304 686 1580 1265 1454
186 95 87 69 132 67 290 418 531
178 124 116 137 208 120 212 202 338
5512 6604 5802 3843 4599 3353 21851 21554 24019
251 267 546 160 261 179 487 347 347
0 0 0 0 0 0 0 0 0
24 27 25 23 23 11 14 5 4
184 131 122 131 185 96 159 223 271
196 202 166 188 232 102 530 445 491
483 337 416 875 1491 614 625 419 277
514 418 402 833 1195 926 655 586 544
1337 1021 992 1225 1768 1007 1592 1399 1583
1697 2082 2215 1425 2102 1440 4612 4229 4925
108 136 158 132 185 90 111 61 20
1342 1615 1613 1107 1577 1171 3288 2513 2966
191 357 391 181 273 251 369 315 395
1663 1758 2473 2004 2430 1744 738 706 641
26 35 37 20 17 8 120 105 112
78 147 72 108 192 168 339 528 644
1978 2423 3888 1018 2338 1746 1234 780 170
248 243 199 347 605 399 127 106 154
5079 5829 2985 5034 6159 4148 1282 1247 3014
1447 2915 2273 10 44 28 132 139 189
325 182 148 249 436 242 359 374 470
13 17 10 32 46 66 2 6 16
1 2 2 0 0 0 5 4 11
0 0 0 0 2 0 0 0 0
0 0 0 0 0 0 4 0 0
946 799 950 724 1066 614 2126 1845 1820
3 1 2 0 2 4 11 19 15
49 24 30 45 55 17 193 233 110
442 272 392 434 1036 808 535 422 68
95 94 102 103 106 56 126 119 153
24 24 32 14 11 10 21 23 22
68 83 70 90 245 47 95 47 45
2580 1394 760 2440 3096 2861 1571 1575 2198
1365 1143 1677 486 738 543 1161 1331 1441
3 5 5 2 5 3 6 5 2
3 0 4 1 2 0 0 0 0
6973 3389 2447 6542 7538 3037 9249 12025 10804
0 0 0 0 0 0 0 0 0
551 316 253 474 720 395 618 688 612
702 501 356 634 947 498 630 738 863
40 33 63 34 46 31 112 75 92
35 55 60 17 17 15 35 34 35
691 873 728 322 296 263 2166 2107 1982
730 341 140 856 1009 646 388 703 1082
3090 3269 2516 2535 2850 2446 7044 6341 8381
151 139 54 124 157 95 137 171 176
4676 5750 4600 2940 3319 2658 10076 8408 10522
1316 1755 2467 601 722 527 1603 1337 1615
8 5 8 4 35 0 33 25 33
1 0 0 0 2 0 5 0 2
179 117 54 163 260 164 131 184 168
722 638 995 565 942 618 1041 958 779
0 0 0 0 0 0 0 1 0
1326 1449 276 2127 2797 7414 1755 2480 5974
133 180 213 123 192 106 273 204 164
225 293 277 223 302 286 496 434 561
579 378 345 508 671 383 528 759 797
321 238 159 209 294 176 292 365 466
690 509 297 429 457 277 983 1024 1235
78 99 52 62 110 80 77 62 73
0 0 0 0 0 0 0 0 0
13 2 4 11 20 11 9 7 12
11 6 2 15 25 7 14 14 16
72 44 30 135 199 111 41 60 74
983 478 548 829 1141 762 610 705 855
1317 1344 1772 1388 1875 1286 1268 1208 1048
0 0 0 0 0 0 0 0 0
0 2 0 0 1 0 0 2 0
198 309 516 95 133 67 189 128 136
235 193 243 311 365 329 474 410 396
427 394 366 486 783 1227 471 479 577
30 15 38 16 22 5 68 66 51
12 7 6 29 24 38 16 3 18
8 19 12 7 11 9 4 17 25
226 106 80 222 364 213 209 265 231
2588 1934 1992 2905 3735 2183 2772 2325 2469
6 13 5 18 15 13 33 71 92
681 377 346 1183 1987 540 1156 1226 466
418 413 464 410 560 419 905 496 360
6 0 0 5 10 10 18 19 3
323 199 149 678 793 497 369 323 271
4 4 0 1 4 10 1 9 12
274 206 160 286 471 273 1942 1472 797
1078 748 955 2173 2954 1688 1587 1055 871
401 99 25 173 154 60 13 23 9
4 1 4 2 1 2 4 0 0
285 361 107 104 181 230 150 83 107
146 92 61 144 165 100 158 221 304
25 23 16 26 34 19 26 40 54
40 45 49 22 25 19 66 43 55
7 3 4 5 7 5 7 8 12
171 105 68 282 394 313 456 428 386
1215 1002 1768 748 1666 1165 809 585 286
5 1 0 6 10 2 9 17 37
0 0 0 0 0 0 0 0 0
1196 890 815 696 1004 766 1007 1067 1632
0 0 0 0 0 0 0 0 0
1314 917 1071 1100 1774 1281 1046 1053 1050
126 97 111 118 176 79 229 187 192
0 0 0 0 0 2 0 0 0
2 2 3 0 2 0 6 0 0
108 97 89 93 68 61 65 56 60
2 2 0 2 0 0 3 1 2
238 146 149 50 149 59 39 42 28
22 41 26 8 65 1 3 4 1
0 0 0 0 1 0 0 0 0
25 19 8 2 11 2 1 0 0
8646 5870 5450 11450 15261 3858 3407 2621 1596
1071 708 552 1024 1231 858 974 893 1175
86 56 29 436 496 547 140 141 240
448 195 77 352 509 333 309 487 686
123 55 16 125 183 84 85 132 228
1052 1361 1946 1025 1138 489 3361 2457 2471
14438 10159 18188 9520 18920 15090 14588 9126 5818
2039 1465 626 0 0 2 0 0 0
1024 803 249 0 1 0 2 0 0
1 2 0 0 0 2 0 0 0
0 0 0 0 0 0 0 0 0
18 6 2 13 19 25 84 263 152
554 251 159 534 728 311 709 907 905
0 0 0 0 0 0 0 0 0
14 14 24 9 10 7 1 3 3
3255 3340 7100 53 93 91 83 26 12
44 21 12 51 74 53 28 45 46
2 4 22 9 6 8 21 19 8
0 0 1 2 4 2 3 1 0
29 18 15 42 44 14 55 25 14
24 11 45 38 44 12 104 23 16
0 0 1 0 0 0 0 0 0
11 24 14 3 6 2 13 19 36
154 271 64 201 279 122 1861 2105 3993
2 2 0 4 6 9 5 7 16
0 0 0 0 0 0 0 0 0
300 311 76 798 548 965 157 300 834
0 1 0 1 0 2 1 2 2
0 0 0 0 0 0 0 0 0
0 0 0 0 0 0 4 0 0
0 1 4 2 0 0 0 3 2
899 886 1091 1316 1824 1107 1030 670 589
166 209 240 118 169 119 288 299 300
655 325 324 660 927 395 612 890 864
1565 945 1100 1629 2040 306 1263 814 225
411 293 241 515 673 371 600 675 613
140 52 53 94 170 75 324 332 455
194 191 212 207 270 169 291 251 301
12 6 14 9 12 3 11 18 8
871 528 477 575 853 606 786 978 1064
1244 1306 1958 1466 2736 1276 1692 1410 707
0 0 2 0 2 2 0 0 0
195 235 308 181 206 128 435 314 403
248 288 521 130 182 75 314 325 310
0 0 0 0 0 0 0 0 0
30 17 28 23 33 20 33 30 21
6 2 0 0 0 0 0 0 0
2 2 0 2 0 0 0 2 1
2 2 0 4 3 0 19 25 9
4 2 0 0 0 0 4 5 7
6 1 3 9 2 4 4 2 0
0 0 0 0 1 0 0 0 0
63 50 54 56 68 28 50 65 56
5 4 0 0 3 0 0 10 2
2405 2677 2232 1336 2111 2089 4836 5243 6849
2689 1362 1189 1964 2794 1743 3395 3941 4704
194 135 82 360 519 356 876 1021 1099
2447 1304 1173 1796 2531 1605 3268 3608 4309
127 111 82 314 428 312 853 918 939
1632 1512 1683 726 847 601 2540 2671 2837
0 0 0 0 0 0 0 0 0
3628 1912 1598 4510 6848 4729 3951 3955 4510
18 28 46 10 33 22 75 72 91
0 0 0 0 0 0 0 0 0
30 48 84 120 221 195 62 31 20
1251 925 665 1157 1440 891 2613 2793 3589
171 121 93 95 145 94 88 139 154
2 6 15 9 4 7 5 9 18
17 13 4 15 18 15 9 17 31
515 363 417 333 531 206 548 568 565
195 176 167 110 164 100 188 210 228
83 140 154 81 78 46 254 176 237
449 288 215 545 661 462 207 221 190
40 37 88 64 87 38 78 43 36
3 7 6 13 7 8 16 39 34
250 189 359 318 709 524 505 373 139
1471 1604 1144 1288 1542 941 2288 2504 2985
211 137 200 192 227 144 198 205 211
525 371 416 451 559 215 1169 1094 1044
0 0 2 1 2 0 0 4 0
8383 8352 15330 4606 9815 7793 6367 4094 2794
0 0 0 0 0 0 0 0 0
285 130 22 442 662 134 340 481 263
2 4 2 0 2 0 4 0 2
0 0 0 0 2 2 0 0 1
0 0 0 0 0 0 0 0 2
37 25 20 17 22 15 638 750 604
0 0 0 0 0 0 0 0 0
276 278 317 287 346 236 296 232 202
341 225 160 417 522 410 359 336 446
638 559 570 276 362 159 1309 1261 1361
139 131 164 64 77 44 193 206 224
2356 1722 3178 5239 14934 10802 8688 5663 951
0 0 0 0 2 0 4 16 2
0 0 0 0 0 0 2 3 1
0 0 0 0 0 0 0 0 0
0 0 0 0 0 0 0 0 0
36 36 42 35 39 25 38 34 29
9 2 2 6 8 9 4 1 4
1 1 2 4 4 0 1 0 2
1395 850 625 998 1387 687 1632 1838 2234
374 288 182 559 574 482 596 727 570
18 17 11 19 12 14 38 44 30
0 0 0 0 0 0 0 0 0
0 0 0 0 4 1 2 4 0
0 0 0 1 0 2 2 0 0
424 248 293 363 473 303 536 532 646
103 50 13 31 28 25 732 1183 970
5 2 6 4 0 2 68 42 27
1347 490 477 1056 1381 748 682 972 1028
548 455 279 303 409 361 992 1062 1612
173 270 159 384 338 414 219 204 454
76 50 34 81 97 60 201 160 200
120 164 170 108 114 73 84 82 65
112 97 46 413 574 429 179 73 114
402 512 1480 27 54 49 45 16 3
1 0 0 0 0 0 0 0 0
0 0 0 0 0 0 0 0 0
0 0 0 0 0 0 0 0 0
465 456 704 338 398 322 345 335 284
20 12 13 21 29 14 51 43 43
595 664 806 1127 1666 1232 270 173 101
1182 916 1176 1503 2502 1762 1305 1056 864
11 12 2 5 4 4 0 3 3
0 0 0 0 0 0 0 0 0
0 0 0 0 0 0 0 0 0
347 301 417 259 456 323 313 376 251
280 214 269 266 373 259 351 221 176
4 0 0 4 1 2 6 6 4
75 73 179 3 10 16 18 20 14
8 10 9 0 0 0 1 1 4
0 0 0 0 0 0 2 0 2
0 0 0 0 2 0 0 7 4
40 25 26 23 51 48 60 51 83
80 103 71 82 95 47 115 79 80
647 546 537 600 921 589 1049 879 921
285 366 386 364 455 255 374 382 337
0 0 0 3 7 5 6 2 0
4 0 0 5 3 4 0 9 2
786 396 303 1282 1638 1124 183 151 112
100 64 56 609 890 348 73 53 27
29 42 26 69 108 15 355 322 46
30 50 58 96 210 105 163 159 41
0 0 0 0 0 0 0 0 0
522 478 744 577 1589 1123 673 645 105
2395 1609 1276 1794 2588 1548 2009 2727 3276
0 0 0 0 0 0 0 2 0
501 374 558 286 376 251 516 474 608
116 99 59 105 152 141 571 528 451
159 82 49 785 921 1044 777 1256 333
226 144 106 430 628 328 791 799 868
199 221 199 203 315 225 348 289 259
201 101 56 123 155 129 258 351 413
172 150 108 200 228 146 145 176 213
0 0 0 0 1 0 0 10 0
85 40 64 36 60 50 74 48 69
69 63 25 34 59 52 33 64 81
77 116 84 104 134 111 220 214 241
67 19 11 36 27 30 339 418 423
31 5 5 37 58 28 42 87 97
0 5 2 0 0 0 8 2 3
484 421 839 384 539 253 365 262 266
36 18 7 48 73 54 38 20 17
98 79 86 119 178 133 152 61 75
172 93 41 166 237 97 185 215 208
320 434 455 354 374 216 2119 1934 1860
524 262 167 365 475 228 870 986 1121
793 469 211 555 587 335 659 917 1043
221 129 140 145 228 160 120 142 203
7 17 10 5 8 1 886 753 288
2382 1999 2082 3870 4885 2580 2158 1841 1663
7519 7137 4926 1977 2098 1281 71 115 72
435 873 436 528 678 666 384 154 170
685 447 632 516 631 349 837 901 1371
2 7 8 10 2 12 7 16 3
96 77 71 231 269 193 221 190 274
7 9 0 12 19 13 10 12 7
142 165 184 108 91 49 492 337 287
64 302 13 132 204 1083 158 142 530
65 138 143 41 60 43 166 96 119
3 0 3 2 1 3 28 41 55
0 0 0 0 0 0 0 0 0
353 133 55 412 551 357 284 422 463
547 473 343 1661 1215 1020 274 289 203
0 0 0 0 0 0 0 0 0
2 0 2 4 5 0 7 5 0
1554 1533 1037 1478 1979 1514 1718 1856 1942
213 140 97 244 374 213 626 711 592
4 4 2 55 17 4 11 13 5
37 12 11 30 28 17 68 81 72
813 894 582 696 978 1770 918 940 1507
238 309 423 153 201 213 320 259 275
224 179 338 230 350 263 417 331 345
207 270 390 145 244 147 387 343 290
189 178 157 180 182 141 328 336 332
1476 1163 1174 1364 1728 994 1651 1652 1701
310 269 108 123 170 162 282 436 624
129 144 224 177 202 123 512 300 331
772 806 413 1001 1361 1129 1362 1439 1496
0 0 0 0 0 0 0 0 0
105 60 31 114 144 114 69 86 127
391 250 304 408 516 141 538 527 431
0 0 0 0 0 0 0 1 2
0 0 0 0 0 0 0 0 0
34 39 23 14 69 48 2451 3222 3901
69 58 61 137 200 117 176 162 115
1008 564 592 849 1211 779 1079 1053 1261
970 692 843 3394 9117 6468 5325 3305 474
0 0 0 2 0 0 3 0 1
45 16 3 137 165 86 97 64 39
49 39 57 13 23 16 20 7 8
353 347 232 165 193 230 1005 1091 2048
4 8 3 4 2 6 2 4 2
511 320 178 971 1373 605 1139 1067 479
7 0 4 81 208 192 25 17 6
0 0 0 0 1 0 1 0 1
0 0 1 2 5 2 5 0 1
502 349 370 452 529 314 571 467 585
12984 10753 12838 10080 13379 9086 16902 17887 21057
4295 1747 1986 3273 5539 3389 2778 3234 3877
399 325 166 280 470 411 1017 1343 2678
1233 885 700 2107 2343 1210 516 436 224
410 382 317 1004 1095 2710 154 179 265
143 146 317 72 77 50 22 39 23
349 254 204 362 507 258 250 310 295
197 125 109 172 284 130 136 174 183
0 0 0 1 0 0 0 0 0
1 0 2 2 0 0 0 0 0
0 0 0 0 0 0 0 0 0
340 223 155 418 659 409 542 399 304
282 428 414 150 200 107 226 216 213
51 31 11 32 40 34 126 177 300
407 145 46 405 564 244 161 297 415
2830 2513 3119 1598 2459 886 1177 1080 1028
1210 669 759 791 1124 505 864 806 607
4 2 0 1 0 1 1 3 3
50 39 60 34 57 35 77 52 62
0 0 0 0 0 0 0 0 0
125 79 91 159 199 82 365 326 402
600 436 280 759 1146 733 859 687 554
0 0 0 0 0 0 0 0 0
68 44 65 31 76 9 100 59 8
137 127 144 141 190 97 200 222 232
315 344 728 159 235 202 148 116 99
73 83 63 93 148 92 109 106 117
39 39 18 37 35 25 74 115 96
683 436 519 602 748 409 634 652 726
1011 319 185 921 1430 872 450 798 795
24 42 33 49 56 22 74 48 25
376 255 201 276 409 287 581 731 838
156 242 240 309 591 328 1241 567 228
159 120 97 83 140 62 99 98 92
11 9 5 27 44 11 20 41 33
0 0 0 0 0 0 0 0 0
784 744 1457 298 630 419 490 400 308
0 4 3 2 1 4 0 4 0
624 449 444 651 1014 628 600 657 695
88 115 111 82 105 73 343 237 274
1820 1614 2642 1337 3512 2410 1672 1203 213
76 30 11 135 141 75 65 78 107
227 202 138 299 410 188 290 279 307
674 596 682 840 1334 564 1204 1001 885
1480 2312 4171 11 6 6 1 4 0
4 1 0 0 0 0 1 0 4
74 44 50 47 64 31 84 92 66
371 263 149 642 922 700 1730 1873 2612
0 0 0 0 0 0 28 33 35
0 0 0 2 0 0 20 20 29
0 0 1 0 0 1 17 27 11
63 79 94 25 31 33 210 173 158
291 198 173 195 301 233 339 428 512
290 114 46 266 319 197 147 307 405
105 37 8 96 135 72 63 73 138
121 85 81 143 179 106 176 181 137
61 45 28 25 72 20 75 76 71
243 169 117 68 167 108 1467 3241 3117
1246 1674 2270 7 11 12 17 29 17
0 0 0 0 1 0 0 1 0
1 2 0 3 0 0 1 4 6
663 695 291 422 566 533 2208 2504 3326
2160 1857 1432 2304 2983 1977 3192 3465 4024
129 98 103 125 142 50 248 258 292
53 35 43 14 49 14 88 39 14
295 355 301 329 344 207 264 235 270
180 129 118 175 264 164 230 160 145
0 0 0 1 0 0 0 1 0
46 23 10 13 11 10 68 57 75
95 99 51 142 153 180 100 87 87
646 522 353 323 390 342 885 737 853
0 0 0 0 0 0 0 0 0
854 423 164 1253 1358 1302 1215 1647 2252
55 61 81 28 24 25 21 38 30
208 125 160 208 354 157 278 286 247
534 409 165 1772 1740 805 1172 1307 2224
58 42 44 156 238 158 48 75 64
105 107 104 64 99 46 235 231 299
253 191 137 229 259 175 275 346 353
150 19 45 64 65 25 833 1974 1779
52 28 18 853 1290 633 0 1 2
3 4 0 9 8 3 0 1 7
3 13 33 2 0 4 8 7 12
12 6 31 31 56 8 185 147 21
0 0 0 0 0 0 0 0 0
0 0 0 0 0 0 0 0 0
0 0 2 1 0 0 2 0 2
5 7 5 17 18 5 29 11 9
0 0 0 0 0 0 0 0 0
0 0 0 0 0 0 0 0 0
6 10 1 5 33 13 509 458 421
3 3 2 0 3 1 18 11 3
4 11 3 20 60 8 6 9 4
0 0 0 0 3 0 4 2 6
3 0 0 0 0 0 0 1 0
0 0 0 0 2 1 1 0 2
1505 651 332 1139 1465 998 878 1433 1620
0 0 0 0 0 2 6 17 46
339 397 1216 38 26 18 46 17 1
0 0 0 0 0 0 0 0 0
156 140 145 151 192 111 326 145 110
867 602 726 785 1129 660 1002 916 1115
633 221 1145 1333 1983 28 4425 1679 165
687 330 261 608 884 464 475 709 721
61 77 54 41 58 49 383 373 616
76 70 57 25 42 31 80 108 168
1 0 0 0 3 2 2 1 0
32 23 14 29 64 11 21 38 29
12 3 0 8 17 14 9 15 22
12 3 11 24 27 19 15 13 14
2 3 0 8 5 2 2 4 3
11 2 1 14 9 6 0 4 4
196 153 134 271 351 164 168 183 197
0 0 0 0 0 0 0 0 0
60 107 67 55 58 69 188 240 299
111 185 209 126 120 119 487 323 488
92 68 44 104 177 83 121 61 113
71 62 24 85 105 65 121 156 178
131 309 344 162 219 174 369 325 288
1258 389 171 1200 1660 796 409 1068 1131
339 360 1045 684 1179 211 6062 2467 581
229 276 447 425 544 154 310 294 162
59 34 16 96 136 66 173 180 135
191 208 416 109 167 206 220 390 131
215 257 391 109 137 82 334 318 254
0 0 0 9 31 6 66 57 13
183 155 55 44 48 41 56 39 43
2 3 0 2 0 0 1 0 2
157 168 157 98 143 130 163 357 199
437 347 159 166 186 185 167 251 324
0 0 0 0 0 0 0 0 0
1 0 0 2 0 2 3 2 0
10 9 12 14 19 15 5 8 4
172 313 487 110 129 90 704 485 506
136 110 126 157 180 101 174 141 157
0 0 0 0 0 0 0 0 0
56 96 35 149 186 309 253 141 171
276 291 195 287 358 359 537 506 706
5 6 3 3 15 12 19 23 27
704 470 440 666 953 661 494 603 711
83 78 125 60 105 39 186 160 111
3087 2084 1011 5364 6593 3936 3313 3538 4752
28 29 15 26 23 15 30 39 36
23 1 4 0 8 4 17 20 20
569 348 379 441 320 325 98 128 140
434 426 436 441 590 465 634 503 851
810 639 730 715 1060 592 1030 1034 1252
530 578 414 511 520 411 881 871 1081
201 124 97 122 215 90 439 465 587
261 150 160 261 254 196 643 638 428
0 4 5 55 151 19 9389 9997 13668
320 297 249 284 290 233 579 562 830
1458 1506 1449 682 979 581 1702 2188 2301
14 20 2 31 59 59 35 28 14
203 276 269 50 70 41 108 112 121
36 45 55 8 28 14 28 45 33
283 287 146 148 229 93 266 284 307
12289 10035 8962 3732 6692 4262 3348 2406 1206
13 31 17 37 82 15 27 38 19
10 21 29 31 83 43 45 41 32
12 7 2 8 3 8 6 11 9
153 114 52 703 521 187 1706 2127 2374
849 487 391 858 1223 658 1249 1338 1603
729 614 657 630 871 654 1649 1313 1579
6849 4836 8350 4009 11815 8369 5331 3794 626
3458 2544 3121 1372 1731 1175 3391 4058 4720
47 64 49 38 63 47 88 69 67
718 452 563 611 946 614 891 875 973
768 389 265 608 797 539 766 1010 1098
1044 833 1665 52 93 66 175 187 212
384 161 177 242 276 88 575 686 739
251 245 382 212 330 159 386 248 262
42 20 21 19 18 13 28 11 13
951 1337 1984 893 1095 876 1400 1188 1317
152 50 59 144 217 42 225 203 188
72 105 170 58 76 53 90 93 79
380 169 101 203 282 139 270 363 485
8228 5879 6803 8791 12290 4040 22959 18542 11631
0 0 0 0 0 0 0 0 0
126 187 287 58 100 61 186 114 160
2 1 4 0 1 0 0 2 0
421 295 127 806 861 886 221 272 245
309 372 579 114 212 116 419 387 210
84 48 31 62 66 31 152 199 66
0 0 0 0 0 0 0 0 0
0 0 0 0 0 0 0 0 0
20 12 1 7 9 5 339 357 241
136 98 114 64 89 55 114 141 114
1255 1631 2233 901 1184 896 1580 1264 1499
814 580 313 1075 1340 1183 755 872 1320
758 795 831 665 728 491 1052 1286 1634
111 102 66 160 256 143 310 202 115
111 123 106 143 266 160 369 237 161
0 0 0 0 0 2 0 0 0
457 317 236 443 514 267 521 604 783
0 0 0 0 0 0 0 0 0
1583 1245 891 1197 1414 849 3064 3623 4259
1836 1293 2694 2204 6150 4538 3262 2315 425
1822 962 887 1474 2066 1299 1917 1997 1926
7388 8868 7424 3792 6462 3026 7266 6478 7513
166 190 216 122 188 108 211 226 199
3 2 6 20 13 9 84 35 33
858 592 992 377 492 362 775 828 809
2 0 2 9 7 1 403 686 233
139 104 68 92 75 54 198 183 276
919 712 731 833 1026 685 1367 1369 1615
8126 4605 8101 7430 21552 14981 10464 6736 1201
382 309 331 449 563 456 840 802 908
729 456 374 727 1027 604 605 757 735
600 345 241 603 785 433 517 503 455
386 203 134 365 533 295 601 722 805
564 196 60 703 541 174 203 431 548
0 0 0 0 0 0 0 0 0
0 0 0 0 0 0 0 0 0
85 41 61 39 124 91 59 67 32
2375 1598 2052 2030 3094 1819 2215 1984 1839
0 0 0 0 0 0 0 0 0
219 180 109 146 165 61 335 421 326
0 0 0 0 0 0 2 0 0
0 0 0 0 1 0 38 28 17
1 0 0 0 0 0 8 3 7
61 69 74 83 114 67 161 217 163
689 637 1275 335 543 390 1480 1838 1381
3684 2913 3237 3054 3596 2425 3985 4690 5954
442 174 92 207 214 271 973 1485 2392
2 4 0 2 2 0 2 2 5
892 1023 1541 524 735 755 1143 1099 937
26 17 16 3 10 26 46 51 64
0 0 0 0 0 0 0 0 0
145 180 220 384 317 77 9 5 1
165 63 24 83 110 80 119 207 260
0 0 0 0 0 0 0 1 0
0 0 0 0 0 0 0 0 0
0 0 0 0 0 0 0 0 0
0 1 1 0 0 0 0 0 0
0 0 0 0 0 0 0 0 0
1 0 0 0 0 0 2 0 0
0 2 1 1 1 0 0 0 0
217 143 77 130 179 112 361 355 610
112 73 62 189 216 137 104 193 281
903 767 935 483 695 430 1796 2103 2607
445 354 530 261 357 250 466 411 430
884 868 981 794 1042 594 1182 1107 1027
372 309 496 191 433 356 209 84 31
0 0 0 0 0 0 0 0 0
290 256 155 161 175 135 335 584 1027
147 130 140 112 136 119 160 173 205
1433 3602 1170 1369 2048 7480 3689 3193 13531
146 173 75 159 255 1278 105 149 336
1226 770 685 976 1194 2616 648 859 1118
1088 1499 2698 752 963 751 1608 1143 1234
217 318 480 173 255 191 745 641 504
793 773 949 838 1004 655 1238 998 1021
0 0 0 0 0 0 0 0 0
0 0 0 0 0 0 0 0 0
1896 987 219 2268 2883 1573 675 1363 2121
655 828 919 230 301 202 1307 1068 1475
98 127 92 155 239 115 255 251 342
123 137 131 221 260 148 233 245 214
1289 638 375 1312 1891 789 1228 1444 1292
331 242 129 362 458 252 557 828 843
2 0 2 1 0 1 2 4 0
45 25 27 95 102 100 13 2 8
1674 1407 1576 1384 2188 2555 2019 1969 2426
624 1075 1039 492 590 572 1644 1386 1501
746 1369 1864 494 614 470 1817 1442 1473
160 139 147 154 144 74 248 270 313
77 279 392 28 34 28 98 90 106
60 77 52 31 35 32 401 537 679
19 38 26 65 45 153 33 63 50
16 23 12 29 27 108 4 8 6
38 44 53 24 8 4 77 68 87
0 0 4 4 0 0 13 16 12
0 0 0 2 1 3 0 2 0
1 6 5 9 8 17 4 8 5
0 0 3 1 3 3 0 2 5
0 0 0 0 0 0 0 0 0
21 41 21 46 40 164 32 29 34
16 23 21 28 40 91 57 34 70
51 101 75 101 136 218 124 125 306
12 7 12 6 8 10 11 15 13
735 701 441 452 507 420 622 659 763
0 0 0 0 0 0 0 0 0
0 0 0 0 0 0 0 0 0
0 0 0 0 0 0 0 0 0
0 0 0 0 0 0 0 0 0
0 0 0 0 0 0 0 0 0
0 0 0 0 0 0 0 0 0
0 0 0 0 0 0 0 0 0
0 0 0 0 0 0 0 0 0
0 0 0 0 0 0 0 0 0
0 0 0 0 0 0 0 0 0
0 0 0 0 0 0 0 0 0
0 0 0 0 0 0 0 0 0
0 0 0 0 0 0 0 0 0
0 0 0 0 0 0 0 0 0
0 0 0 0 0 0 0 0 0
0 0 0 0 0 0 0 0 0
0 0 0 0 0 0 0 0 0
0 0 0 0 0 0 0 0 0
0 0 0 0 0 0 0 0 0
0 0 0 0 0 0 0 0 0
0 0 0 0 0 0 0 0 0
0 0 0 0 0 0 0 0 0
0 0 0 0 0 0 0 0 0
0 0 0 0 0 0 0 0 0
0 0 0 0 0 0 0 0 0
0 0 0 0 0 0 0 0 0
0 0 0 0 0 0 0 0 0
0 0 0 0 0 0 0 0 0
0 0 0 0 0 0 0 0 0
0 0 0 0 0 0 0 0 0
0 0 0 0 0 0 0 0 0
0 0 0 0 0 0 0 0 0
0 0 0 0 0 0 0 0 0
0 0 0 0 0 0 0 0 0
0 0 0 0 0 0 0 0 0
0 0 0 0 0 0 0 0 0
0 0 0 0 0 0 0 0 0
0 0 0 0 0 0 0 0 0
0 0 0 0 0 0 0 0 0
0 0 0 0 0 0 0 0 0
0 0 0 0 0 0 0 0 0
0 0 0 0 0 0 0 0 0
0 0 0 0 0 0 0 0 0
0 0 0 0 0 0 0 0 0
0 0 0 0 0 0 0 0 0
0 0 0 0 0 0 0 0 0
0 0 0 0 0 0 0 0 0
199 137 118 103 195 172 76 94 114
0 0 0 0 0 0 0 0 0
0 0 0 0 0 0 0 0 0
0 0 0 0 0 0 0 0 0
0 0 0 0 0 0 0 0 0
0 0 0 0 0 0 0 0 0
2974 995 651 2464 3501 1758 2609 3588 4717
11 4 0 19 27 37 67 100 18
634 813 591 828 860 835 754 723 693
1368 745 1113 1256 3540 2201 1563 1113 210
29 31 41 63 71 48 202 152 109
0 0 0 0 0 0 0 0 0
2137 1335 1281 2356 3858 1686 8508 6291 6010
153 58 55 128 97 51 534 536 550
315 290 229 453 566 339 529 517 587
190 109 109 133 117 43 979 1125 1151
57 28 23 70 138 22 59 80 74
4434 1644 1930 4724 7613 895 10027 10464 5772
349 377 578 212 282 143 682 570 362
724 484 414 515 788 476 753 875 1276
710 798 589 1225 1625 957 479 444 366
0 0 0 0 0 0 0 0 0
2435 1253 781 2346 2975 1704 2496 3237 3599
238 201 249 189 256 145 244 238 252
288 160 145 309 494 242 904 971 1066
13 8 4 10 16 8 12 50 21
1191 988 931 1178 1503 1184 1996 1725 2003
0 0 0 0 0 0 0 0 0
0 0 0 0 0 0 0 0 0
185 57 30 205 297 133 67 144 231
6 1 4 5 4 0 5 4 1
0 0 0 0 0 0 0 0 0
497 499 333 2904 3648 4129 290 235 200
1063 1292 2004 1529 2020 1193 1757 1367 1540
1179 842 685 1408 1780 880 1559 1471 1449
3402 1060 704 2652 3763 2883 1579 2867 3706
11060 9974 22002 1150 2299 2150 1558 731 168
26 28 17 11 14 13 121 135 186
825 927 772 592 686 608 1350 1409 1592
1504 893 1008 863 1173 513 1267 1367 2278
541 455 495 455 747 640 722 760 1066
180 114 109 107 97 120 494 544 657
969 771 1015 1594 1976 530 3354 2343 1240
127 87 76 59 69 32 107 79 105
617 533 546 446 592 382 625 589 841
248 360 177 390 535 784 612 504 1034
553 645 1267 334 707 533 454 215 88
1983 2448 2880 2430 3199 2476 3961 3016 2848
2022 2166 1367 2813 2260 2350 1433 1825 2118
176 267 248 131 176 117 433 368 403
951 499 515 454 771 519 492 747 734
183 265 358 134 177 101 380 267 287
59 58 58 106 157 82 45 33 51
1894 1835 1739 1216 1650 1100 3835 3682 3893
832 887 963 644 908 732 925 902 864
1719 1481 802 2209 2760 3343 1096 1080 1274
140 75 48 147 178 118 321 343 417
387 344 231 807 868 621 477 299 432
3886 3182 4265 1954 2892 2053 4436 4316 5337
875 762 1206 339 546 378 660 703 749
727 442 417 502 826 515 844 949 1141
0 0 1 0 0 0 2 3 0
80 54 60 119 121 54 173 237 117
47 61 63 54 73 19 92 75 86
0 4 0 0 0 0 4 5 5
2473 2262 1536 2636 2693 2154 11380 11728 13233
83 57 22 92 92 69 125 172 185
2 6 5 0 2 0 3 3 4
322 232 243 292 374 211 238 333 316
137 84 28 91 85 57 133 258 407
49 55 76 6 7 7 57 79 94
849 466 650 637 945 521 727 802 805
7 7 0 0 0 0 1 0 2
602 216 171 544 810 399 613 634 823
820 770 784 570 728 367 531 526 601
497 349 238 372 436 258 865 1013 1474
459 442 472 521 665 500 682 559 616
187 107 58 130 228 201 81 159 271
0 0 0 8 7 5 1 2 2
29 37 38 2 11 2 21 43 37
270 141 130 462 933 342 530 597 316
342 169 95 343 472 290 481 509 737
95 119 122 82 84 48 202 134 118
13 15 12 10 27 16 36 14 43
296 327 425 186 252 139 696 656 571
228 68 79 184 303 192 136 166 186
844 154 41 631 1056 563 292 589 860
271 304 170 469 533 570 378 320 527
80 36 16 367 417 128 57 88 59
197 105 65 86 105 77 1144 1522 1598
91 37 50 68 58 41 32 54 49
1334 759 687 933 1228 620 1570 1439 860
16 7 17 5 2 0 23 17 1
10 18 15 7 11 4 47 60 13
0 0 0 0 3 0 1 6 0
69 43 29 50 77 53 336 454 519
2088 1303 1524 1256 1777 1133 1642 1766 1953
172 288 349 103 120 117 309 252 301
100 112 130 92 130 88 160 158 124
447 402 650 343 607 374 459 386 453
72 53 26 42 41 72 60 71 146
73 34 46 29 52 23 109 126 95
902 964 1380 402 587 291 615 606 672
77 46 23 128 188 59 124 89 55
436 704 1737 29 52 47 33 29 3
154 133 219 88 143 94 206 171 197
1443 1051 836 825 1155 723 807 1131 1250
629 858 653 437 451 689 1207 1097 2005
0 0 2 1 1 1 1 1 1
1974 1082 972 1954 2637 1306 1197 1143 1418
603 325 349 608 728 423 708 703 924
114 55 58 113 153 91 77 106 149
219 159 167 164 270 150 218 192 229
717 386 439 697 1077 695 607 706 718
0 0 0 0 0 0 0 0 0
478 151 55 287 427 267 105 266 436
2438 1476 2040 1587 2385 1457 1847 2039 2429
0 0 0 0 0 0 0 0 0
2 5 3 5 11 4 12 5 1
49 50 34 56 78 27 67 62 46
0 0 0 0 0 0 0 0 0
0 0 0 0 0 0 0 0 0
0 0 0 0 0 0 0 0 2
0 0 0 0 0 0 0 0 0
0 0 0 0 0 0 0 0 0
0 0 0 0 0 0 0 0 0
0 0 0 0 0 0 0 0 0
0 0 0 0 0 0 0 0 0
188 103 63 225 292 120 210 184 208
0 0 0 0 0 0 0 0 0
28 29 30 25 42 26 31 26 26
21 1 6 11 11 28 7 26 29
114 54 124 46 102 117 125 75 57
0 0 0 0 0 0 0 0 0
6 3 2 13 24 11 29 16 17
21 20 19 7 15 8 13 11 9
0 0 0 0 0 0 0 0 0
0 0 0 0 0 0 0 0 0
0 0 0 0 0 1 0 0 0
0 0 0 0 0 0 0 0 0
0 0 0 0 0 0 0 0 0
0 0 0 0 0 0 0 0 0
23 30 15 30 49 34 31 25 60
0 0 0 0 0 0 0 0 0
414 503 400 563 760 471 620 533 785
483 517 380 616 589 460 513 360 485
0 0 0 0 0 0 0 0 0
1 0 0 0 0 0 0 0 0
0 0 0 0 0 0 0 0 0
0 0 0 0 0 0 0 0 0
15 9 7 20 13 13 45 38 28
242 96 46 209 314 154 282 428 444
0 0 0 0 0 0 0 0 0
0 0 0 0 0 0 0 0 0
0 0 0 0 0 0 0 1 0
0 0 0 2 2 1 0 0 0
1636 1568 2735 126 275 192 213 86 35
295 245 150 277 340 140 372 322 322
0 0 0 0 0 0 0 0 0
0 0 0 0 0 0 1 0 0
0 0 0 0 0 0 0 0 0
0 0 0 0 0 0 0 0 0
0 0 0 0 0 0 0 0 0
0 1 1 0 0 0 0 0 0
0 0 0 0 0 0 0 0 0
1 0 0 1 0 0 0 3 2
0 0 0 0 0 0 0 0 0
0 0 0 0 0 0 0 0 0
1 0 0 0 0 0 0 0 0
309 301 215 365 373 267 325 357 426
2 2 0 2 2 0 2 0 0
0 0 0 0 0 0 0 0 0
130 140 251 75 108 86 197 98 145
21 16 19 10 17 9 20 25 17
30 33 35 40 36 39 33 14 21
0 0 0 0 0 0 0 0 0
0 0 0 0 0 0 0 0 0
0 0 0 0 0 0 0 0 0
0 0 0 0 0 0 0 0 0
0 0 0 0 0 0 0 0 0
0 0 0 0 0 0 0 0 0
0 0 0 0 0 0 0 0 0
0 0 0 0 0 0 0 0 0
0 0 0 0 0 0 0 0 0
0 0 0 0 0 0 0 0 0
0 0 0 0 0 0 0 0 0
0 0 0 0 0 0 0 0 0
34 18 6 34 44 16 79 117 82
0 0 0 0 0 0 0 0 0
0 0 0 0 0 0 0 0 0
0 0 0 0 1 0 0 0 0
0 0 0 0 0 0 0 0 0
0 0 0 0 0 0 0 0 0
0 1 1 0 2 1 0 0 0
0 1 1 0 3 0 0 0 0
2 1 0 0 0 1 1 0 0
0 1 1 0 0 0 0 0 0
0 0 0 0 0 0 0 0 0
0 0 0 0 0 1 0 0 0
1 1 0 0 0 2 0 0 0
0 0 0 0 0 0 0 0 0
0 0 0 0 0 0 0 0 0
0 0 0 0 0 0 0 0 0
0 0 0 0 0 0 0 0 0
9 3 12 3 2 4 0 0 0
4 4 1 1 5 4 0 0 0
1 2 1 0 2 2 0 0 0
0 0 0 0 0 0 0 0 0
1 1 13 3 1 0 0 0 0
0 1 0 0 0 0 0 0 0
0 0 0 0 0 0 0 0 0
0 0 0 0 0 0 0 0 0
0 0 0 0 0 0 0 0 0
1 0 0 0 2 0 3 0 0
1 0 0 0 1 1 2 0 0
0 0 0 0 0 0 0 0 0
0 0 0 0 0 0 0 0 0
0 0 0 0 0 0 0 0 0
3 8 15 1 7 5 19 4 6
1 2 0 1 2 2 1 0 2
0 1 0 0 0 0 0 0 0
0 1 1 1 1 2 2 0 1
0 0 0 0 0 0 1 0 0
35 15 10 27 36 17 35 39 45
0 0 0 0 0 0 0 0 0
0 0 0 0 0 0 0 0 0
0 0 0 0 0 0 0 0 2
2 3 2 5 4 5 5 8 6
474 443 457 300 442 273 411 469 499
0 0 0 0 0 0 0 0 0
0 0 0 0 0 0 0 0 0
0 1 3 3 10 2 6 4 8
824 189 98 742 1082 619 353 630 950
0 0 0 0 0 2 2 2 0
203 221 111 272 295 277 505 533 880
0 0 0 0 0 0 0 0 0
629 434 468 543 851 547 662 618 555
752 255 66 603 925 550 230 677 759
1055 211 79 798 854 543 153 526 667
0 0 2 0 0 1 0 0 0
0 0 0 0 0 0 0 0 0
1 2 1 0 0 0 6 10 5
47 50 160 34 94 86 74 35 60
118 107 116 102 164 128 93 86 93
15 17 14 10 35 26 15 14 15
0 0 0 0 2 0 0 0 0
0 0 0 0 0 0 0 0 0
0 0 0 0 0 0 0 0 0
409 485 1058 628 1496 1189 1157 668 94
0 0 0 0 0 0 0 0 3
1152 570 374 1129 1565 775 3794 4272 3826
0 0 0 0 0 0 0 0 0
0 0 0 0 0 0 0 0 0
0 0 0 0 0 0 0 0 0
1159 639 579 386 770 527 415 569 580
168 68 74 127 163 57 375 407 354
6 9 12 12 10 3 5 12 3
461 413 659 266 368 238 433 350 344
0 0 0 0 0 0 0 0 0
0 0 0 0 0 0 0 0 0
0 0 0 0 0 0 0 0 0
0 0 0 0 0 0 0 0 0
80 207 226 10 14 4 23 28 36
0 0 0 0 0 0 0 0 0
380 234 366 276 563 327 386 351 381
139 153 87 196 213 320 419 567 1122
44 41 23 24 35 21 16 19 38
0 0 0 0 2 4 1 4 0
1894 1244 1973 2719 7558 5167 3409 2632 436
7 2 1 9 4 4 7 15 13
0 3 0 0 6 2 1 2 2
114 145 179 97 187 70 201 225 218
3512 2161 3879 2769 8144 5617 4047 2582 454
12 12 36 0 2 0 0 0 0
0 0 0 0 0 0 0 0 0
659 589 1241 10 16 10 10 6 0
0 0 0 0 0 0 0 0 0
0 0 0 0 0 0 0 0 0
0 0 0 0 0 0 0 0 0
0 0 0 0 0 0 0 0 0
0 0 0 0 0 0 0 0 0
0 0 0 0 0 0 0 0 0
0 0 0 0 0 0 0 0 0
0 0 0 0 0 0 0 0 0
0 0 0 0 1 0 0 0 0
0 0 0 0 0 0 0 0 0
0 0 0 0 2 2 1 0 0
0 0 0 0 0 0 0 0 0
0 0 0 0 0 0 0 0 0
0 0 0 0 0 0 0 0 0
0 0 0 0 0 0 0 0 0
169 189 166 168 229 140 262 253 238
2 2 0 9 21 12 16 63 36
3 8 1 2 5 2 11 10 36
4 4 2 4 1 6 15 19 42
0 0 0 0 0 0 0 0 1
309 157 201 231 370 245 398 483 610
0 0 0 0 0 0 0 0 0
0 0 0 0 0 0 0 0 0
0 0 0 0 0 0 0 0 0
0 0 0 0 0 0 0 0 0
0 0 0 0 0 0 0 0 0
21 13 13 12 15 11 35 50 32
0 0 0 0 0 0 0 0 0
0 0 0 0 0 0 0 1 0
400 118 434 1180 1814 4 1188 275 10
1783 2074 2476 2266 2718 1894 2551 2081 1844
0 0 0 0 0 0 0 0 0
0 0 0 0 0 0 0 0 0
3270 2234 4303 2058 5688 3987 2646 1831 428
0 0 0 0 0 0 0 0 0
1538 912 1047 943 1428 1117 970 1083 1605
0 0 0 0 0 0 0 2 0
0 0 0 0 0 0 0 0 0
818 989 586 861 916 1177 1845 1543 3382
0 0 0 0 0 0 0 0 0
0 0 0 0 0 0 0 1 0
0 0 0 0 0 0 0 0 0
710 432 413 590 711 373 827 808 1217
1 0 0 0 0 1 0 0 0
887 744 1396 511 774 434 654 430 274
18 14 13 28 37 18 62 44 57
398 220 265 204 316 179 165 245 327
0 0 0 0 0 0 0 0 0
0 0 0 0 0 0 0 0 0
221 175 197 184 243 106 327 349 366
21 18 9 38 30 36 67 101 95
0 0 0 0 0 0 0 0 0
2 0 2 0 0 0 0 0 0
130 132 205 3 16 18 21 9 2
1037 875 921 812 1400 1158 964 1007 1016
0 0 0 0 0 0 0 0 0
0 0 0 0 0 0 0 0 0
0 0 0 0 0 0 0 0 0
464 592 480 583 734 467 874 722 944
0 0 0 0 0 0 0 0 0
0 0 0 0 0 0 0 0 0
0 0 0 0 0 0 0 0 0
0 0 0 0 0 0 0 0 0
0 0 0 0 0 0 0 0 0
0 0 0 0 0 0 0 0 0
0 2 0 0 1 0 1 2 2
68 34 28 39 97 42 121 241 211
824 682 1540 256 600 468 349 245 146
1707 1172 1542 1533 1912 1108 1667 1532 1415
0 0 0 0 0 0 0 0 1
23 3 0 23 38 19 3 12 11
0 0 0 0 0 0 0 0 0
69 50 4 93 84 57 76 132 169
2 8 7 0 2 4 9 3 3
0 0 0 1 2 0 0 0 0
0 0 0 0 0 0 0 0 0
0 0 0 0 0 0 0 0 0
0 0 0 0 0 0 0 0 0
298 308 352 364 465 296 179 131 127
0 0 0 0 4 0 2 2 0
522 329 231 283 336 189 419 598 845
0 0 0 0 0 0 0 0 0
0 0 0 0 0 0 0 0 0
0 0 0 0 0 0 0 0 0
424 811 947 264 302 304 2255 1732 1709
2525 1729 3766 1522 4145 2833 1962 1247 263
1556 1145 1511 605 906 709 798 1075 1377
226 257 167 144 205 154 417 461 561
853 619 784 895 1338 692 673 706 803
792 673 1505 536 1466 1127 823 495 88
0 0 0 0 0 0 0 0 0
631 337 266 636 860 555 547 574 797
153 163 217 197 223 187 370 237 284
144 66 15 151 168 81 96 146 165
0 0 0 0 0 0 0 0 0
0 0 0 0 0 0 0 0 0
0 0 0 0 0 0 0 0 0
329 466 476 225 307 242 269 365 351
1519 911 493 1434 1948 1201 2105 2818 3168
0 0 0 0 0 1 0 0 0
0 0 0 0 0 0 0 0 0
1130 769 1036 1100 2541 1823 1244 1073 810
230 150 75 329 420 300 260 290 333
0 0 0 0 0 0 0 0 0
725 532 859 261 419 218 439 484 621
0 0 0 0 0 0 0 0 0
1083 606 419 947 1068 454 1644 2028 1991
1222 792 718 1187 1490 964 1386 1584 2019
40 11 7 33 19 25 2 0 4
23 11 7 27 12 12 1 0 2
32 20 24 48 69 45 117 123 88
147 180 265 170 253 134 359 278 286
116 89 73 126 184 82 131 178 200
0 0 0 0 0 0 0 0 0
0 0 2 0 0 0 0 0 0
0 0 0 0 0 0 0 0 0
0 0 0 0 0 0 0 0 0
0 1 2 1 0 0 0 0 0
288 172 204 232 340 152 320 366 452
2 3 4 0 5 6 8 5 2
0 0 0 0 0 0 0 0 0
0 0 0 0 4 0 0 0 0
0 0 0 0 0 0 0 0 0
0 0 0 0 0 0 0 0 0
0 0 0 0 0 0 0 0 0
97 65 44 90 124 57 203 251 261
0 0 0 0 0 0 0 0 0
34 35 12 58 56 60 130 105 166
0 0 0 4 6 4 2 2 2
770 456 290 660 798 529 700 1156 1347
62 103 143 75 104 62 110 51 62
2 0 1 0 0 0 0 0 3
28 19 29 26 31 9 42 40 51
1570 1134 2901 1570 3952 2733 2206 1358 208
863 821 1331 530 945 666 484 416 261
211 221 300 103 125 75 189 171 213
0 0 0 0 0 0 0 0 0
0 0 0 0 0 0 0 0 0
676 316 207 475 607 201 502 678 558
0 0 0 0 0 0 0 0 0
740 915 946 608 909 532 1570 1612 1606
207 186 221 169 256 120 360 376 386
286 332 515 156 172 188 91 110 180
317 188 69 264 426 214 381 570 734
30 34 22 24 42 14 52 47 33
690 848 1175 362 493 291 297 249 201
0 0 0 0 0 0 0 0 0
2011 1793 2121 2017 2662 1777 2099 1928 2069
0 0 0 0 0 0 0 0 0
372 236 180 155 227 151 431 448 570
0 0 0 0 1 2 0 0 0
0 0 0 0 2 0 0 0 0
285 138 33 258 303 194 183 398 487
549 362 431 572 977 536 822 905 944
0 0 0 0 0 0 0 0 0
306 121 78 120 159 79 98 216 288
285 192 228 108 171 117 200 229 269
29 23 17 12 22 11 136 85 88
66 36 22 63 67 18 269 393 373
0 0 0 0 0 0 0 0 0
0 0 0 0 0 0 0 0 0
0 0 0 0 0 0 0 0 0
14584 8861 6483 12278 16568 6733 27058 32089 30709
0 0 0 0 0 0 0 0 0
0 0 0 0 0 0 0 0 0
12 5 3 7 14 7 12 13 18
133 119 119 155 222 96 337 304 278
2 0 0 0 0 0 0 0 0
219 154 175 326 360 242 242 212 184
0 0 0 0 0 0 0 0 0
1113 1251 2044 381 509 460 846 779 767
0 0 0 0 0 0 2 0 0
0 0 0 0 0 0 0 0 0
0 0 0 0 0 0 1 0 0
0 2 0 0 0 0 0 0 0
1 2 3 5 9 6 8 10 7
0 0 0 0 0 0 0 0 0
0 0 0 0 0 0 0 0 0
0 0 0 0 0 0 0 0 0
0 0 1 0 0 0 0 0 0
0 0 0 0 0 0 0 0 0
0 0 0 0 0 0 0 0 0
0 0 0 0 1 0 0 0 0
0 0 0 0 0 0 0 0 0
0 0 0 0 0 0 0 0 0
0 0 0 0 0 0 0 0 0
0 0 0 0 0 0 0 0 0
0 0 0 0 0 0 0 0 0
155 104 108 187 265 168 100 131 133
1 3 0 2 0 0 8 10 6
140 224 283 15 31 27 10 13 0
184 132 107 57 34 24 40 63 38
0 0 0 0 0 0 0 0 0
1 0 0 0 0 1 0 1 1
3 2 0 0 4 3 0 5 4
0 0 0 0 0 0 0 0 0
4 0 1 2 2 0 1 0 1
0 0 0 0 0 0 0 0 0
0 0 0 0 0 0 0 0 0
0 0 0 0 0 0 0 0 0
0 0 0 0 0 0 0 0 0
0 0 0 0 0 0 0 0 0
0 0 0 0 0 0 0 0 0
0 0 1 0 0 0 0 0 0
0 0 0 0 0 0 0 0 0
0 0 0 0 0 0 0 0 0
0 0 0 0 0 0 0 0 0
0 0 0 0 0 0 0 0 0
0 0 0 0 0 0 0 0 0
0 0 0 0 0 0 0 0 0
0 0 0 0 0 0 0 0 0
0 0 0 0 0 0 0 0 0
173 179 237 150 188 67 236 186 258
0 0 0 2 0 0 2 0 0
0 0 2 0 0 0 0 0 0
196 452 355 231 329 277 792 489 401
10 17 9 12 8 9 6 1 9
0 0 0 0 0 0 0 0 0
154 175 226 110 150 36 325 310 289
9 5 0 14 22 21 26 46 58
116 77 47 174 290 59 128 158 189
0 0 0 0 0 0 0 0 0
0 0 0 0 0 0 0 0 0
0 0 0 0 0 0 0 0 0
556 595 474 527 609 408 619 698 739
1010 713 473 1059 1314 1212 920 938 1127
209 158 189 183 262 145 312 174 173
4482 1548 388 4574 6346 3108 1469 2983 3789
0 0 0 0 0 0 0 0 0
0 0 0 0 0 0 0 0 0
197 150 184 142 243 152 363 217 198
3282 1150 317 2819 4092 2310 1902 3611 4682
1 1 0 0 2 0 5 0 0
0 0 0 0 0 0 0 0 0
0 0 0 0 0 0 0 1 1
5 1 0 15 5 6 2 3 0
434 438 1436 450 1105 822 704 366 61
411 439 370 290 367 283 803 798 940
47 36 38 36 62 36 43 57 43
11 18 22 19 28 8 65 36 12
0 0 0 0 0 0 0 0 0
0 0 0 0 0 0 0 0 0
0 0 0 0 0 0 0 0 0
0 2 0 0 0 3 5 2 1
2 4 0 0 0 1 2 0 0
11 21 11 6 6 1 11 27 6
0 0 0 0 0 0 0 0 0
0 0 0 0 0 2 0 0 0
0 0 0 0 0 0 0 0 0
0 0 0 0 0 0 0 0 0
172 224 199 63 135 103 419 145 131
0 0 0 0 0 0 0 0 0
454 301 268 367 585 338 381 416 333
2 0 0 0 0 0 0 0 0
0 0 0 0 0 0 0 0 0
1 3 4 2 0 0 0 0 0
0 0 1 0 0 0 0 1 1
0 0 0 0 0 0 0 0 0
0 0 0 0 0 0 0 0 0
0 0 0 0 0 0 5 2 2
600 331 244 526 893 413 585 647 706
0 10 11 0 2 0 2 0 0
0 0 0 0 0 0 0 0 0
0 0 0 0 0 0 0 0 0
0 0 0 0 0 0 0 0 0
0 2 0 0 0 0 0 0 0
0 0 0 0 0 0 0 0 0
0 1 2 0 0 0 0 0 0
0 0 0 0 0 0 0 0 0
0 0 0 0 0 0 0 0 0
385 305 416 291 474 310 343 297 359
0 0 0 0 0 0 1 0 3
0 0 0 0 0 0 0 0 0
384 311 320 207 334 183 439 504 575
0 0 0 0 1 0 0 2 0
0 0 0 0 0 0 0 0 0
0 0 0 0 0 0 5 0 0
0 0 0 0 0 0 0 1 0
1 0 0 6 8 4 6 4 5
9 1 0 3 12 11 5 7 6
5 1 1 2 1 7 1 9 4
1 0 2 2 4 6 3 3 12
5 1 0 3 11 0 2 4 9
0 0 0 0 0 0 0 0 3
0 0 0 0 0 0 0 0 0
601 323 267 678 801 548 524 600 601
25 9 1 21 18 27 7 21 19
31 9 4 30 57 31 7 18 34
66 15 3 55 72 42 20 63 87
61 15 0 49 83 36 9 51 66
0 0 0 0 0 0 0 0 0
601 539 594 549 740 453 868 624 584
0 0 0 0 0 0 0 0 0
0 0 0 0 0 0 0 0 0
0 0 0 0 0 0 0 0 0
0 0 0 0 0 0 0 0 0
0 0 0 0 0 0 0 0 0
0 0 0 0 0 0 0 0 0
0 0 0 0 0 0 0 0 0
0 0 0 0 0 0 5 5 0
0 0 0 0 0 0 0 0 0
0 0 0 0 0 0 0 0 0
6 2 0 2 14 17 2 3 26
75 53 19 110 129 116 93 101 119
103 13 16 134 197 19 95 97 15
0 0 0 0 0 0 0 0 0
0 0 0 0 0 0 0 0 0
0 0 0 0 0 0 0 0 0
0 0 0 0 0 0 0 0 0
0 0 1 0 0 0 1 0 0
0 0 0 0 0 0 0 0 0
0 0 0 0 0 0 0 0 0
2 2 3 0 0 0 0 0 0
0 0 0 0 0 0 0 0 0
0 0 0 0 0 0 0 0 0
0 0 0 0 0 0 0 0 0
0 0 0 0 0 0 0 0 0
2 5 4 0 0 0 0 0 0
110 95 79 103 167 157 89 49 47
0 0 0 0 0 0 0 0 0
1228 943 1329 812 2197 1559 941 617 120
6 4 5 2 2 2 1 2 0
15 45 31 7 8 8 19 12 17
396 251 196 488 791 388 636 542 409
1663 1269 1544 729 989 734 618 608 1117
92 65 48 85 113 52 300 399 408
0 0 0 0 0 0 0 0 0
0 0 0 0 0 0 0 0 0
25 16 31 11 16 7 7 14 6
351 265 227 414 571 299 998 1075 1238
903 881 765 1011 1459 1346 1165 895 1022
1517 1338 1960 645 1475 1049 850 673 246
92 43 36 44 147 40 138 176 53
595 143 52 396 468 236 463 1105 1354
162 115 218 104 169 81 474 426 384
0 0 0 0 0 0 0 4 4
0 0 0 0 0 0 0 0 0
0 0 0 0 0 0 0 0 0
0 0 0 0 0 0 0 0 0
0 0 0 0 0 0 0 0 0
38 35 43 35 39 34 41 44 26
34 6 15 8 8 2 81 74 130
0 0 0 0 0 0 0 0 0
36 14 16 33 53 27 17 17 19
65 116 140 25 25 13 9 11 1
0 0 0 0 0 0 0 0 0
0 0 0 0 0 0 0 0 0
0 0 0 0 0 0 0 0 0
0 0 0 0 0 0 0 0 0
0 0 0 0 0 0 0 0 0
0 0 0 0 0 0 0 0 0
0 0 0 0 0 0 0 0 0
0 0 0 0 0 0 0 0 0
0 0 0 0 0 0 0 0 0
0 0 0 0 0 0 0 0 0
0 0 2 0 0 0 5 15 2
0 0 0 0 0 0 0 0 0
0 0 0 0 0 0 0 0 0
0 0 0 0 0 0 0 0 0
0 2 2 2 2 0 27 50 10
0 0 0 0 0 0 0 0 0
0 0 2 0 7 0 32 54 19
0 0 0 0 0 0 0 0 0
51 28 25 18 41 20 45 43 52
194 54 8 198 195 131 85 190 243
100 69 34 114 138 77 101 117 127
9 9 10 11 18 10 15 19 12
6 6 4 16 11 3 6 8 10
1 0 0 2 2 2 2 4 2
0 0 0 0 0 2 1 0 0
132 105 127 116 183 91 200 150 167
209 113 31 184 241 139 135 172 233
773 641 575 4002 6363 4036 6308 3347 2884
605 363 227 516 631 412 709 776 915
586 736 1048 76 115 909 76 161 438
123 188 233 117 285 205 288 177 193
2 0 0 0 0 0 0 2 15
0 1 0 1 1 1 0 0 1
0 0 0 0 0 0 0 0 0
0 0 0 0 0 0 0 0 0
34 23 19 6 17 13 25 21 25
805 719 1362 336 798 596 448 253 47
280 324 483 360 476 260 310 209 269
222 198 98 228 331 126 425 508 605
353 223 150 415 586 270 373 333 355
51 60 38 49 177 3 129 129 31
0 0 0 0 0 0 0 0 0
151 127 66 35 17 23 17 11 51
264 105 23 131 202 22 31 50 16
215 174 257 204 214 133 217 268 252
0 0 0 0 0 0 0 0 0
1611 948 659 1457 1874 1366 2175 2686 3210
0 0 0 2 0 0 3 2 3
323 487 97 238 344 368 122 249 526
0 0 0 0 0 0 0 0 0
0 0 0 0 0 0 0 0 0
0 0 0 0 0 0 0 0 0
53 29 18 58 53 59 29 48 66
0 0 0 0 0 1 0 0 0
0 0 0 0 0 0 0 0 0
0 0 0 0 0 0 0 0 0
7 1 3 3 3 8 6 7 2
131 83 153 44 102 77 87 59 62
0 0 0 0 0 0 0 0 0
0 0 0 0 0 0 0 0 0
35 34 26 6 14 15 6 1 6
10 8 11 1 18 4 0 0 0
79 72 93 46 48 17 501 417 444
0 0 0 0 0 0 0 0 0
0 0 0 0 3 1 1 2 0
0 0 0 0 0 0 0 0 0
5732 4202 5975 4061 9713 6927 4713 3181 647
64 44 73 52 83 52 219 212 196
299 416 396 249 316 209 381 431 489
3 10 20 0 1 0 0 0 0
0 0 0 0 0 0 0 0 0
633 472 1228 308 744 525 410 230 39
0 0 0 0 0 0 0 0 0
254 198 385 203 296 149 486 359 363
0 0 0 0 0 0 0 0 0
0 0 0 0 0 0 0 0 0
716 378 188 635 783 421 504 826 1025
0 0 0 0 0 0 0 0 0
0 0 0 0 0 0 0 0 0
0 0 0 0 0 0 0 0 0
0 0 0 0 0 0 0 0 0
0 0 0 0 0 0 0 0 0
1 4 1 5 5 5 3 2 6
0 0 0 0 0 0 0 0 0
0 0 0 0 0 0 0 0 0
0 0 0 0 0 0 0 0 0
0 0 0 0 0 0 0 0 0
0 0 0 0 0 0 0 0 0
15 7 0 22 24 9 29 35 46
0 1 0 2 0 0 0 0 0
0 0 0 0 0 0 0 0 0
7 5 1 6 7 6 4 14 25
1 2 0 0 2 2 2 3 0
0 0 0 1 1 0 0 0 0
413 420 258 375 416 291 744 701 809
1 3 7 0 2 0 0 3 1
0 0 0 0 0 0 1 0 0
0 0 0 0 0 0 0 0 0
0 0 0 0 0 0 0 0 0
0 0 0 0 0 0 0 0 0
0 0 0 0 0 0 0 0 0
0 0 0 0 0 0 0 0 0
79 53 55 71 63 64 30 49 39
1 7 0 0 6 2 2 0 7
15 6 11 9 14 6 34 11 12
1 0 0 1 0 0 0 0 0
36 46 91 32 76 41 75 33 24
0 0 0 0 0 0 0 0 0
66 33 2 53 62 38 58 136 162
25 22 16 26 24 16 59 88 90
0 0 0 0 0 0 0 0 0
447 214 63 340 374 198 325 527 621
4 4 0 10 8 1 5 5 15
570 464 445 365 486 323 655 799 914
0 0 0 0 0 0 0 0 0
751 471 373 754 1102 538 619 777 850
0 0 0 0 0 0 0 0 0
0 0 0 0 0 0 0 0 0
0 0 0 0 0 0 0 0 0
0 0 0 0 0 0 0 0 0
13 7 5 24 37 11 29 10 27
3 2 2 6 5 4 1 0 3
0 0 0 0 0 0 0 0 0
0 0 2 0 0 0 2 2 4
0 0 0 0 0 0 0 0 0
16 32 23 6 24 7 102 114 148
0 0 0 0 0 0 0 0 1
0 0 0 0 1 0 0 0 0
0 0 0 0 0 0 0 0 0
0 0 0 0 0 0 0 0 0
0 0 0 0 0 0 0 0 0
53 63 46 46 78 81 169 86 165
132 156 188 111 134 143 240 185 227
305 175 131 308 379 197 157 329 342
61 22 7 49 73 24 16 39 55
0 0 0 0 0 0 0 0 0
0 0 0 0 0 0 0 0 0
0 0 0 0 0 0 0 0 0
1 3 2 0 0 0 0 0 0
3 0 0 2 0 0 0 0 0
1 1 1 0 0 0 0 0 0
81 46 106 1 8 9 1 1 0
44 55 87 41 60 39 140 79 105
0 0 0 0 0 0 0 0 0
0 0 0 0 0 1 0 1 7
0 0 0 0 0 0 0 0 0
0 0 0 0 0 0 0 0 0
0 0 0 0 0 0 0 0 0
0 0 0 0 0 0 0 0 0
0 0 0 0 0 0 0 3 0
0 0 0 0 0 0 0 0 0
0 0 0 0 0 0 0 0 0
0 0 0 0 0 0 0 0 0
0 0 0 0 0 0 0 0 0
0 0 0 0 0 0 1 2 0
0 0 0 0 0 0 0 1 0
0 0 0 0 0 0 0 0 0
0 0 0 0 0 0 0 0 0
0 0 0 0 0 0 0 0 0
0 0 0 0 0 0 0 0 0
0 0 0 0 0 0 0 0 0
0 0 0 0 0 0 0 0 0
0 0 0 0 0 0 1 2 0
0 0 0 0 0 0 0 0 0
0 0 0 0 0 0 0 0 0
142 131 55 57 103 86 137 188 350
1355 2697 3517 3274 7048 4129 1063 228 83
6 6 3 7 5 7 13 6 23
70 121 168 55 95 85 324 198 338
78 42 72 21 46 33 37 11 15
110 113 149 115 140 79 155 139 136
368 194 154 318 350 253 334 352 484
0 0 0 0 0 0 0 0 0
442 508 535 527 660 455 1017 895 978
225 224 287 23 42 37 22 22 31
0 0 2 3 0 2 0 0 0
1 0 0 0 0 0 8 0 2
0 0 0 0 0 0 0 0 0
0 0 0 0 0 0 0 0 0
3 0 0 0 0 0 2 0 0
1 4 2 0 2 2 8 2 2
1 0 0 3 26 0 0 0 0
0 0 0 2 3 0 0 0 0
151 168 204 68 91 60 152 129 112
10 7 8 14 15 5 10 18 10
2123 1475 1825 1438 2314 1413 1566 1458 1575
0 0 0 0 0 0 0 0 0
1398 1052 1406 699 1029 605 1005 1067 1220
6 17 4 3 4 1 131 171 212
619 364 360 527 818 607 386 489 578
4 10 8 8 11 7 8 4 7
1916 2262 3837 628 1442 1007 1066 672 366
9 6 8 0 3 8 6 2 3
319 245 547 459 541 172 313 149 140
8 3 2 5 1 3 13 5 14
0 0 0 0 0 0 0 0 0
0 0 0 0 0 0 0 0 0
0 0 0 0 0 0 0 0 0
0 0 0 0 0 0 0 0 0
411 242 208 365 560 427 278 412 419
506 386 311 522 697 502 432 531 619
24 16 18 26 43 23 35 35 25
62 87 32 56 117 128 82 101 232
310 149 175 234 327 100 448 358 244
1 2 2 1 5 8 4 1 0
55 120 146 152 306 333 197 51 41
266 221 354 120 219 144 169 134 169
2 2 5 0 0 0 0 4 0
0 0 0 0 0 0 0 0 0
0 0 0 2 0 2 0 0 0
0 2 2 0 0 2 6 0 0
6 19 16 112 163 204 30 25 38
122 113 145 60 94 55 506 417 412
464 616 779 477 672 483 1185 908 897
0 0 0 0 0 0 0 0 0
177 30 5 114 167 96 58 138 180
5 1 1 4 14 5 4 9 14
926 353 187 743 1080 618 609 1003 1326
4 2 7 37 61 20 17 4 2
105 125 257 9 6 10 11 4 0
0 1 5 2 0 0 0 5 8
1564 1142 1919 1388 3318 2297 1321 956 145
866 1436 609 768 843 2160 2270 1848 5368
325 391 345 266 296 210 812 758 818
316 101 18 217 377 229 66 220 268
907 454 442 559 1184 669 846 689 824
11 11 24 20 17 22 35 38 26
152 190 203 307 467 164 1230 1646 306
26 16 21 26 34 11 36 9 19
0 0 0 0 1 0 2 2 0
259 200 273 211 246 212 338 281 280
158 91 89 102 142 77 105 119 123
0 1 0 0 0 0 0 0 0
3217 4050 2149 1641 2588 1249 1702 1669 1268
0 0 0 0 0 0 0 0 0
0 0 0 0 0 0 0 0 0
1 1 0 0 0 0 0 0 0
6 10 3 6 2 6 2 11 3
2 1 8 2 0 0 31 23 4
22 22 19 18 38 15 41 40 49
381 553 541 261 364 219 794 670 631
245 330 469 160 211 137 398 332 315
66 32 36 140 296 245 49 61 56
894 501 355 608 668 480 229 339 394
71 66 60 56 97 68 57 60 67
40 47 48 411 529 457 66 58 70
24 28 29 93 145 78 261 84 59
1358 1546 2315 625 780 522 1670 1459 1353
108 228 122 185 201 364 220 159 388
362 418 354 379 485 295 645 562 668
20 3 1 10 18 4 10 33 37
132 151 237 132 159 111 229 162 165
9 7 5 5 5 1 12 10 22
0 0 0 0 0 0 0 0 0
187 144 239 117 244 151 217 193 153
76 97 87 79 150 89 244 213 219
858 702 451 582 787 986 61 80 123
140 126 113 97 129 82 644 640 587
239 172 262 169 465 317 227 237 138
259 148 142 245 323 203 267 331 461
0 0 0 0 0 0 0 0 0
861 741 890 652 1051 615 895 920 981
85 120 229 1 0 1 3 1 0
12 21 6 2 7 5 44 67 76
0 0 0 0 0 0 0 0 1
112 86 42 70 103 71 328 480 773
5061 2996 6614 2479 7048 4984 3544 2057 360
483 322 228 586 976 489 417 337 335
331 299 488 195 308 170 391 361 407
0 0 0 0 0 0 0 0 0
0 0 0 0 0 0 0 0 0
0 0 0 0 0 0 0 0 0
2 2 4 0 0 0 0 0 0
11469 20941 37311 72 82 54 44 27 10
11796 21394 37766 72 83 54 44 28 10
0 0 0 0 0 0 0 0 0
18 2 5 10 18 0 52 58 3
0 0 0 2 2 0 1 5 0
328 210 190 151 227 138 726 643 685
903 581 559 909 1337 693 1270 1250 1264
102 162 257 57 97 64 127 111 152
425 219 189 313 459 269 489 389 578
115 104 102 130 173 144 251 215 232
12 19 36 9 21 20 10 35 91
1240 823 752 1181 1573 936 1148 1115 1214
1 3 2 0 1 0 6 6 20
8 13 0 4 15 10 88 108 182
79 1317 8 55 206 2844 272 501 4788
1082 706 574 956 1431 912 1345 1343 1760
20 24 12 23 47 28 53 50 22
397 444 228 649 609 455 990 1147 1675
10 7 4 5 7 4 5 8 7
235 158 172 232 351 236 237 291 395
255 148 142 173 241 153 683 842 1031
2256 2371 2364 2292 3043 2023 4847 4546 4534
0 0 0 0 0 0 0 0 0
277 267 302 179 227 147 965 1138 1060
0 0 0 0 0 0 0 0 0
0 0 0 0 0 0 0 0 0
0 0 0 0 0 0 0 0 0
786 674 721 669 823 604 1457 1339 1236
501 411 348 462 336 282 213 120 121
6745 10120 8124 5552 5275 5994 13030 12651 15371
285 290 438 244 263 139 211 155 176
889 875 731 673 625 417 89 96 103
71 54 59 14 33 28 35 40 57
11 17 15 10 13 6 9 5 4
5 2 2 2 7 2 3 11 7
297 208 145 534 783 585 253 247 241
93 59 31 61 105 83 36 47 84
494 455 392 425 617 321 848 770 911
15 7 6 278 340 278 11 16 13
21 16 20 10 12 24 20 13 49
1744 789 410 1177 1309 652 647 780 814
68 80 84 87 106 63 422 351 349
34 55 65 19 25 9 45 52 47
128 134 129 109 109 73 156 124 92
181 244 559 15 60 31 48 26 2
220 120 63 256 383 122 47 41 50
113 60 73 100 112 69 80 116 64
893 1455 3204 92 165 203 102 67 21
200 402 590 150 125 194 70 79 51
4 9 3 7 25 65 28 22 77
7 3 7 4 14 7 7 4 3
57 101 94 53 76 54 157 142 211
276 287 215 151 296 126 1250 1222 1405
11 4 0 7 6 2 10 5 16
29 11 16 21 28 9 21 12 9
271 230 284 412 619 274 478 416 495
136 138 68 58 97 64 930 1065 1437
15 16 11 20 25 21 43 40 19
2297 364 193 3611 5121 703 845 1136 499
124 61 109 72 127 72 69 48 62
0 0 0 0 2 0 0 0 0
4 0 4 2 0 0 21 13 27
684 654 1130 484 674 387 470 381 384
0 0 0 0 3 0 9 15 28
304 187 414 48 120 78 69 31 39
192 176 107 176 266 93 83 111 116
1848 981 1124 1345 3057 2185 1339 1205 879
0 0 0 0 1 0 0 1 1
0 4 2 0 8 3 3 0 2
288 272 285 582 787 581 411 315 448
0 0 0 0 0 0 0 0 2
0 0 0 1 0 0 2 4 0
159 154 149 197 242 156 359 323 316
74 29 8 76 106 56 27 69 129
760 347 327 691 987 578 562 706 907
56 32 18 69 80 54 47 56 76
14 11 14 11 9 8 8 12 8
262 232 252 280 329 196 301 288 332
79 107 78 73 119 108 276 228 294
411 269 416 520 705 288 555 439 321
1 8 4 4 0 1 1 4 0
1271 1648 1718 894 1091 896 3870 3326 3376
9794 6844 9735 6719 15760 9716 7818 6201 2857
17 16 5 14 31 28 40 46 30
948 752 1005 800 1426 1093 967 788 805
42 24 22 36 54 36 80 86 55
362 317 137 510 807 785 570 570 903
4516 5569 8658 6228 8592 5399 6900 4344 4202
277 127 74 216 379 187 128 223 234
163 158 96 128 170 143 214 188 281
0 0 2 0 0 0 0 0 0
2315 2079 1835 1705 1701 1180 613 613 386
0 0 0 0 0 0 0 0 0
0 0 0 0 0 0 0 0 0
660 351 168 677 949 424 736 918 806
1 1 1 1 2 2 0 0 1
140 385 101 14 22 11 29 39 61
0 0 0 0 0 0 0 0 0
0 0 0 0 0 0 5 25 13
0 0 0 0 0 0 0 0 0
2 0 2 0 0 0 0 0 0
0 0 0 0 0 0 0 0 0
0 0 0 0 0 0 0 0 0
0 0 0 0 0 0 0 0 0
0 0 0 0 0 0 0 0 0
0 0 0 0 0 0 0 0 0
0 0 0 0 0 0 0 0 0
2305 1747 1287 1616 1667 1235 1378 1769 2484
284 215 286 396 473 187 474 282 244
239 180 101 287 275 357 94 142 233
30 37 36 323 613 529 64 66 74
126 86 40 30 38 19 8 30 12
121 109 34 99 117 46 171 215 150
41 51 58 74 113 55 219 96 69
4 20 6 15 17 3 33 10 23
14 12 10 3 4 0 10 3 18
32 17 16 25 27 8 66 74 48
5 5 0 10 4 5 58 26 8
8 8 6 14 19 7 62 47 49
64 42 46 39 23 37 26 37 41
503 471 235 656 757 1180 304 297 360
181 191 271 145 198 139 232 185 255
0 2 2 2 0 1 0 2 0
315 447 781 0 4 2 0 0 0
1509 882 1315 777 1944 1379 812 621 337
0 0 0 0 0 0 0 0 0
0 0 0 0 0 1 0 0 0
0 0 0 0 0 0 0 0 0
311 533 774 5 5 4 14 7 5
11 16 18 5 2 0 2 3 3
422 269 192 341 393 391 531 667 968
98 102 111 122 130 87 136 124 103
0 0 0 4 2 0 2 6 4
4 0 1 3 10 5 10 5 6
66 89 31 224 368 244 324 249 418
9 18 14 2 2 4 9 22 77
73 139 35 53 59 68 1557 2068 1424
0 0 1 0 0 0 41 105 30
0 0 2 0 1 0 0 1 0
0 0 0 0 0 0 0 0 0
1741 1673 1476 474 410 445 416 355 505
6 5 5 15 21 1 33 42 29
2615 1403 716 2007 2484 1616 3268 4573 5432
0 0 3 1 0 0 0 0 0
0 0 0 0 0 0 0 0 0
0 0 1 0 0 0 0 0 0
0 6 2 0 0 0 2 0 0
183 181 132 100 133 71 399 494 535
156 95 50 167 286 114 170 151 154
311 403 446 216 378 206 883 668 749
1759 2296 4161 707 919 707 1309 1038 1236
0 6 2 3 4 2 2 7 4
9234 9680 6698 10876 11868 10852 19521 17379 22261
125 79 32 55 69 51 72 127 130
150 114 88 137 170 105 151 132 138
75 108 52 68 98 78 166 171 182
0 3 3 0 0 0 1 1 2
11 4 2 0 0 0 2 1 2
1848 1728 2151 1014 1171 747 4594 4069 4272
26 36 43 49 59 65 13 7 12
429 353 374 616 494 495 6 6 11
454 168 111 389 562 342 563 934 1200
55 14 6 32 62 24 101 117 131
374 159 146 215 342 103 118 112 98
1080 686 427 689 998 256 102 129 318
224 253 214 385 731 529 514 387 335
465 418 537 328 445 294 823 703 332
26 25 19 41 41 12 77 83 113
17 21 10 16 26 10 95 40 31
399 499 647 277 382 208 886 660 662
41 25 7 31 30 21 13 12 29
663 563 455 344 374 160 58 55 30
34 49 9 24 53 77 60 44 115
143 110 102 100 139 126 153 153 166
504 341 328 411 520 324 673 710 868
2183 3841 10305 90 142 148 111 38 15
409 304 489 263 485 353 283 230 167
525 354 274 370 523 277 322 415 479
3 0 0 0 0 1 0 2 1
4242 3998 5868 2840 4779 4438 3658 3340 4030
65 63 75 29 61 28 52 42 33
329 257 341 490 854 641 410 276 164
9 13 25 1 0 0 0 0 0
282 359 473 412 708 435 323 293 153
1 2 4 0 0 1 2 0 4
11335 9545 19385 468 848 880 504 168 39
0 0 0 0 5 1 0 7 12
0 0 1 0 0 0 0 0 0
4233 3358 2546 2506 2867 2355 6029 6468 8761
230 327 338 244 290 296 925 669 653
193 164 145 164 225 128 272 347 380
0 0 0 0 4 6 7 3 0
20 33 26 32 36 58 55 44 81
0 1 1 3 0 1 4 0 2
10 4 2 12 12 1 9 10 17
159 70 76 162 214 93 157 160 147
0 0 0 0 0 0 0 0 0
0 0 0 0 0 0 0 0 0
0 4 2 0 1 0 0 2 0
0 0 0 0 0 0 0 0 0
0 0 0 0 0 0 0 0 0
0 0 0 0 0 0 0 0 0
0 0 0 0 0 0 0 0 0
294 318 319 148 200 133 444 366 450
30 43 39 32 34 57 125 80 110
115 156 126 128 159 99 387 337 348
1266 724 692 1202 1840 1135 1197 1135 1252
421 218 153 456 505 336 565 756 1013
10 7 6 4 6 3 37 47 75
148 174 184 82 88 55 184 128 207
3 3 7 0 4 3 53 60 78
10990 8371 14657 3464 7194 6296 3580 2190 539
0 0 0 1 0 0 1 0 2
1125 873 1114 235 537 295 318 300 249
0 1 0 0 0 0 6 2 0
1008 818 1277 666 1128 778 900 787 791
709 432 591 1066 2887 2079 1237 851 192
100 145 285 40 74 135 128 87 219
1010 648 1060 398 631 380 396 460 402
340 280 235 424 527 266 412 376 408
6220 5246 7461 1941 2214 1949 4121 4389 5479
325 231 191 306 396 219 443 506 498
15 16 9 10 17 12 227 349 283
0 0 0 0 0 0 1 0 0
168 149 117 142 197 217 336 330 589
0 0 0 0 0 1 2 1 1
0 0 0 0 0 0 0 2 0
2984 2616 5637 346 721 562 406 281 77
204 222 218 284 430 320 358 273 268
30 25 40 18 32 9 36 19 27
4924 3750 3310 4167 4904 3165 3999 3709 4149
0 0 0 0 0 0 0 0 0
141 114 77 160 222 124 178 239 309
853 299 150 745 1052 531 828 1430 1658
1049 1032 2323 948 2340 1815 1543 876 126
64 119 54 27 50 842 101 108 584
0 0 0 0 0 0 0 0 0
249 218 227 176 220 105 217 134 66
62 17 9 62 88 54 24 51 61
5 1 0 3 4 6 2 1 6
16 0 0 10 17 10 3 7 12
4 2 3 3 10 6 1 6 8
0 0 0 0 0 0 0 0 0
475 412 218 225 319 230 226 247 249
723 568 463 487 532 402 455 513 395
0 2 0 0 0 0 16 19 13
694 695 443 607 538 603 242 302 614
414 371 581 177 230 220 115 46 24
409 317 379 32 71 21 113 88 64
180 193 138 162 214 143 249 285 350
40 80 93 17 5 7 81 55 103
272 331 447 267 403 239 401 370 373
0 0 0 0 0 0 0 0 0
0 0 0 0 0 0 0 0 0
278 313 411 234 362 245 467 331 362
0 0 0 0 0 0 0 0 0
159 181 116 147 185 101 268 226 329
61502 54625 135325 35217 92205 63820 54536 30527 5369
3679 4879 6205 1644 2166 1562 9706 7968 8638
167 234 294 212 284 194 249 241 182
11 4 1 14 14 8 11 22 42
426 476 824 188 247 45 58 68 27
0 0 0 0 0 0 0 0 0
2582 2891 7900 2056 5207 3941 3649 1929 393
79 128 133 88 122 94 215 222 313
331 377 682 194 354 249 350 216 238
110 99 67 104 112 85 197 167 194
2 14 13 7 3 2 7 7 7
286 99 77 453 561 101 304 318 218
905 368 234 763 1154 741 509 768 1137
171 216 224 176 207 137 706 508 487
2 0 2 0 1 0 0 0 0
0 0 1 2 4 0 15 10 13
5 2 2 1 6 7 7 7 1
769 377 221 660 924 531 303 473 570
1 0 0 1 0 0 46 158 84
0 0 0 0 5 0 25 82 45
0 0 0 0 0 0 1 5 4
199 175 135 164 209 143 444 515 592
967 511 420 791 1218 819 874 1094 1447
29 30 27 25 50 35 69 81 87
329 126 159 275 492 39 288 206 143
17 21 9 22 36 16 10 5 4
24 8 5 18 20 7 20 35 22
0 0 0 0 0 0 0 0 0
0 0 0 0 0 0 1 1 0
384 684 890 58 103 58 116 105 141
4608 4789 3463 4189 9028 3516 489 566 111
4770 4412 4531 4452 5331 6112 329 202 101
28 34 14 28 42 25 7 8 0
111 96 152 99 169 147 54 52 19
82 45 42 30 34 62 22 53 40
85 119 66 146 269 142 311 303 221
1 5 6 5 4 2 60 56 40
1007 840 993 564 870 420 898 939 1132
160 57 53 134 166 105 197 238 252
395 304 264 348 588 244 509 528 572
20 15 17 5 22 10 22 31 22
338 291 566 256 407 281 312 284 236
10 10 23 3 5 4 1 9 6
31 64 84 0 0 0 0 0 0
1338 937 602 651 934 410 669 1029 1547
164 161 150 161 231 133 154 191 214
230 331 451 135 168 125 478 457 476
231 165 177 225 380 172 423 368 418
618 568 1040 171 284 244 309 329 280
0 0 0 0 0 0 0 0 0
20 3 4 10 13 4 112 135 101
108 95 46 108 150 84 140 192 213
24 9 23 24 35 33 287 281 253
1657 1223 1620 1304 2451 1726 1593 1636 1416
476 298 226 263 320 183 326 501 656
202 127 87 195 237 134 120 126 171
536 397 316 637 1022 589 345 318 277
0 0 0 0 0 0 0 0 0
323 224 173 351 619 419 1112 580 561
0 0 0 7 7 3 2 6 4
268 95 29 348 440 90 175 257 207
128 60 47 118 114 59 238 348 419
55 30 31 15 60 27 373 451 469
1055 608 418 1334 1687 1126 828 998 950
981 1065 1030 930 1110 865 2033 1864 2816
2340 1536 1230 2418 3434 2096 2205 2539 2735
273 358 462 279 318 223 514 460 701
143 71 37 137 137 53 612 685 880
328 533 770 191 266 171 626 417 427
283 209 124 135 137 157 127 191 230
334 478 454 297 268 231 1647 1297 1413
3 22 28 6 13 10 15 5 3
13 12 9 21 23 14 26 40 0
41 50 47 46 69 53 76 58 72
70 69 77 13 44 27 14 16 30
103 73 81 119 176 63 165 147 157
0 0 0 0 0 0 0 0 0
0 0 0 0 2 1 1 0 1
330 380 454 350 403 255 652 521 544
274 239 206 401 572 208 184 179 122
21 18 9 15 28 6 10 10 2
305 120 91 184 243 101 81 76 68
197 124 140 299 358 110 325 316 250
360 118 136 544 708 232 1192 1052 743
144 199 306 161 296 212 222 153 145
86 60 27 153 191 83 366 427 388
131 86 83 123 121 79 173 190 243
487 463 287 734 763 539 781 737 951
37 35 18 48 47 22 39 43 61
708 450 302 386 541 286 1218 1633 2170
76 76 36 74 79 63 214 204 270
167 222 351 137 178 135 243 188 143
612 432 382 571 670 478 607 542 679
574 580 789 334 662 503 697 588 578
108 126 116 58 80 40 170 174 171
687 554 417 215 318 192 108 132 116
3 0 4 2 0 0 1 0 0
289 164 91 293 411 237 338 385 448
532 488 657 361 601 466 598 541 558
30 26 33 52 47 29 53 49 46
848 1248 2102 582 735 560 1158 955 974
0 2 0 3 9 1 6 4 1
0 0 0 7 35 2 11 11 0
312 192 201 296 418 266 419 482 491
1295 687 871 1276 2413 1547 1089 985 712
253 307 357 201 252 139 531 464 475
4 1 0 3 6 0 21 10 14
0 0 0 0 0 0 0 0 0
311 383 503 163 224 153 409 459 596
22 28 19 26 22 18 25 21 46
164 44 31 165 226 112 94 201 226
1552 557 498 1061 1733 980 784 1044 1229
0 0 0 0 0 0 0 0 0
587 555 409 529 718 435 1242 1232 1604
717 440 441 965 1340 811 1011 971 984
251 233 130 73 134 112 195 186 235
69 51 15 32 42 25 27 51 86
0 3 1 3 2 7 36 69 122
39 21 15 18 27 14 57 67 51
428 401 519 243 272 167 602 505 558
148 171 96 126 154 80 351 355 365
21 23 10 57 46 22 87 75 71
8 2 0 2 7 7 14 20 17
26 11 8 127 332 22 108 126 48
889 590 937 453 654 357 434 519 615
190 301 359 253 248 160 422 303 294
53 68 73 126 92 59 70 47 52
737 349 239 515 738 384 854 1008 1200
218 128 87 217 268 144 319 347 326
2272 3462 5249 567 686 550 1667 1364 1524
400 262 144 432 545 331 790 816 1012
111 30 106 97 130 23 399 264 73
721 972 1239 541 701 415 1521 1381 1282
709 355 281 757 1289 765 834 756 863
1099 700 875 560 1131 637 752 888 1048
59 45 64 81 152 94 147 112 117
0 0 0 0 0 0 0 0 0
21 32 11 29 63 44 83 69 128
7 6 2 13 24 23 45 61 68
0 0 0 0 0 1 0 0 0
0 1 0 0 4 1 2 0 0
0 0 0 0 0 0 0 0 0
0 0 0 0 0 0 0 0 0
0 0 0 2 4 1 0 0 2
83 29 12 74 61 23 81 128 216
293 192 185 356 477 248 477 403 436
422 202 180 418 614 167 573 600 596
1225 841 1250 1478 2499 1475 1633 1454 869
104 97 114 81 90 53 177 143 119
0 0 2 0 0 0 0 0 2
4 8 1 3 4 3 12 6 5
2 0 0 0 0 0 0 0 0
0 0 0 0 0 0 0 0 1
0 0 0 0 0 2 0 0 0
183 220 216 211 279 131 379 283 337
0 0 0 0 0 0 0 0 2
189 115 86 151 157 86 232 230 316
137 221 170 230 398 246 441 300 305
73 88 68 98 200 122 261 176 66
36 16 15 11 25 2 31 32 17
17 17 18 20 30 19 50 37 20
1 0 1 0 0 0 0 2 4
22 24 23 8 16 17 140 99 93
752 473 283 628 712 386 838 1019 1148
1969 1924 2512 2535 3861 2608 5337 4543 2816
1014 642 716 1751 2493 637 2155 1625 521
798 611 610 272 332 70 543 487 302
53 36 35 36 70 43 204 201 259
125 85 58 145 195 132 136 95 145
84 30 38 46 67 36 46 33 30
1841 1806 1565 2256 2840 1856 2662 2207 2338
583 331 539 620 964 516 770 698 712
28 24 23 35 35 20 53 53 24
801 628 377 821 1168 593 845 717 597
2 1 0 0 2 2 0 1 0
44 8 3 17 26 4 103 67 50
3006 1814 1448 1882 2353 1351 342 348 288
11 4 3 1 12 6 4 17 11
761 543 309 816 1184 652 851 914 1169
214 123 191 110 119 94 63 100 61
877 692 454 492 706 643 32 50 39
1560 900 396 876 1376 1396 1975 2546 5195
15 8 3 5 12 10 12 9 9
15 10 7 13 11 3 0 4 4
1030 557 240 1600 1740 1173 755 1047 787
15730 20338 44477 10263 23805 18168 15836 9483 1484
529 340 236 534 786 440 581 730 934
104 64 33 71 106 76 140 153 166
0 4 6 6 17 13 5 7 0
182 165 237 165 183 117 357 342 301
247 282 520 97 127 159 185 167 163
0 0 0 0 0 0 0 0 0
451 444 611 474 635 429 525 391 344
126 136 213 69 139 83 202 116 134
8 2 3 0 9 2 25 9 27
355 308 211 435 639 317 466 489 505
122 64 75 87 106 45 173 191 133
26 14 3 32 74 105 19 28 53
15 18 8 18 46 99 22 25 25
1 6 2 4 0 5 9 4 11
2145 2981 2037 1540 1762 1387 5263 4838 6394
62 42 22 41 63 36 92 87 105
897 486 627 599 850 486 863 918 767
0 1 0 0 0 0 0 0 0
7366 9167 1619 7137 11718 5052 48397 58150 99061
82 61 21 30 48 19 227 267 388
52 28 21 16 39 5 148 82 90
85 56 49 74 108 54 147 132 118
0 1 0 0 2 0 7 9 4
6 8 6 6 4 7 10 10 13
0 0 0 0 0 0 2 5 6
38 6 6 18 19 5 242 366 345
226 134 110 190 251 163 296 377 413
507 455 405 468 772 287 670 500 308
873 1141 1468 381 540 358 1514 1377 1385
8 20 13 10 8 13 28 47 40
181 282 471 123 156 117 260 198 164
33 55 56 36 43 46 142 151 213
203 128 93 117 151 111 609 877 829
449 522 909 384 527 377 657 425 429
232 83 53 202 292 223 147 158 274
253 78 23 245 309 227 74 196 345
242 145 131 196 342 223 308 427 582
20 28 42 17 20 18 166 148 116
288 125 67 208 192 150 246 394 587
2 1 0 1 0 6 0 3 1
300 141 177 356 465 209 352 400 415
443 366 713 386 775 409 621 385 283
2 0 0 0 2 0 4 9 3
375 392 524 95 182 142 89 83 35
487 546 654 106 133 111 109 128 162
0 0 0 0 0 0 0 0 0
132 120 49 116 141 69 487 565 533
774 581 667 557 856 536 680 590 718
509 346 400 378 516 362 584 588 606
1515 950 624 572 1100 545 250 180 200
13 3 7 2 4 2 11 19 30
300 413 591 277 344 198 572 519 468
104 56 52 84 131 56 149 183 193
212 346 385 144 155 127 678 521 472
879 847 1366 468 676 495 4146 2931 2802
194 320 286 195 268 415 498 455 758
0 0 0 0 0 0 0 0 0
78 54 32 65 76 70 119 153 198
0 0 0 0 0 0 0 0 0
3 5 13 0 0 1 2 0 0
43 52 42 28 35 14 305 281 192
77 29 63 99 129 59 199 218 184
885 524 311 561 648 708 62 79 43
329 128 78 332 461 338 285 444 553
361 384 378 369 491 341 913 819 897
2 0 0 6 25 0 15 4 0
230 149 241 318 383 239 395 461 518
290 233 241 184 330 172 288 274 277
0 0 0 0 0 0 0 0 0
452 188 174 327 528 263 1300 1726 2113
98 40 52 108 167 32 190 152 157
4 4 4 13 56 12 209 319 95
417 242 166 387 450 316 625 673 791
174 147 117 57 110 26 136 150 169
365 431 468 260 284 203 806 746 905
2 0 2 0 1 0 0 0 3
24 8 4 33 27 13 32 48 34
0 0 0 12 14 0 0 0 0
0 0 4 22 19 8 2082 4094 1161
112 79 94 91 125 75 330 320 272
9 21 11 66 22 4 1132 2386 546
1 2 1 0 0 0 1 1 0
0 0 0 3 2 0 75 106 21
0 2 0 0 0 0 0 0 0
0 0 0 0 0 0 0 0 0
0 0 0 0 0 0 0 0 0
0 0 0 0 0 0 0 0 0
898 461 359 629 312 242 90 176 100
0 0 0 0 0 1 0 2 0
1660 890 751 12 2 2 22 77 27
103 57 58 91 73 14 2897 3348 2709
3 2 3 1 4 1 2 0 4
12 16 1 12 9 11 8 13 12
212 116 64 149 203 101 305 363 434
390 312 486 384 531 319 464 338 297
984 378 333 669 868 404 1243 2108 2750
22 47 32 0 2 0 31 120 108
215 188 191 392 607 380 594 669 425
427 256 307 273 386 228 623 593 805
72 64 64 54 121 57 142 134 196
2100 3247 3487 1473 1731 1312 8367 6547 6302
1072 1260 1455 704 846 567 2773 2535 2483
992 1301 1316 659 733 514 3793 3326 3428
1049 1565 1754 730 821 592 3474 2941 2745
1437 1927 2341 854 1210 847 3865 3470 3414
2051 2408 2329 1346 1585 1123 8469 7604 7772
1 0 0 3 7 1 1 0 2
186 82 53 153 222 90 230 302 285
653 332 269 487 698 415 713 970 1121
3 2 0 2 6 2 4 4 2
29 43 49 10 31 13 39 29 50
4 7 12 169 156 47 88 118 31
878 766 804 642 1026 472 1709 1562 1731
18 15 6 29 36 32 24 24 33
256 151 143 250 322 237 286 323 437
235 275 563 139 192 158 316 216 198
310 267 188 348 481 370 370 454 550
165 167 87 201 231 230 204 193 365
832 1198 821 818 814 880 1797 1580 1632
328 418 543 321 361 279 688 557 599
974 814 938 836 1044 666 673 720 901
208 104 84 249 325 236 297 314 377
1006 656 584 818 979 485 2206 2549 2222
932 767 1006 1186 1801 877 1279 904 801
184 144 221 229 296 113 167 141 141
518 608 915 344 508 320 1929 1318 1296
386 206 134 456 553 412 532 779 823
0 3 3 0 5 0 1 0 0
0 2 0 7 2 4 5 12 23
12 19 9 9 30 16 40 19 13
6 6 11 9 9 6 61 70 92
607 602 1218 517 1012 750 844 601 401
1058 1823 2279 623 715 594 4770 3580 3532
831 1589 1915 506 581 513 3621 2935 2920
16 36 24 16 12 22 18 26 35
283 278 239 326 375 293 352 289 389
250 182 169 244 382 237 296 287 274
2 0 0 0 7 2 30 25 21
22 39 68 5 13 6 21 16 20
29 14 5 43 60 14 47 52 59
0 0 0 0 0 0 0 0 0
3 5 0 8 8 2 2 2 1
0 0 0 0 0 0 0 0 0
1 2 0 7 1 0 1 4 2
104 106 79 95 94 102 145 128 239
1523 1445 1519 2088 2229 1372 804 708 854
584 303 186 343 384 341 1671 2214 3258
803 686 775 403 422 208 1187 1375 1530
406 168 499 478 624 30 1915 978 482
411 160 71 288 420 246 923 1431 1686
1 4 8 6 2 1 14 11 8
0 0 0 0 0 0 0 0 0
2 2 0 2 2 0 0 4 4
0 0 0 0 0 0 0 0 0
72 76 100 73 94 65 100 80 111
142 134 126 106 140 103 149 188 198
981 690 511 786 1134 536 1073 1030 1161
547 396 189 343 525 294 471 763 1091
19 19 4 26 27 21 53 65 77
144 87 33 120 171 209 157 336 453
5 3 0 3 5 3 1 8 19
4 2 1 2 1 5 0 9 12
11525 13735 7153 9615 9672 11682 28580 26273 43142
2638 2271 1881 976 691 321 5725 5871 5217
0 0 0 0 0 0 0 0 0
1912 1692 1026 989 417 667 5747 5774 6013
1286 1464 634 482 287 424 4153 4806 4925
532 502 256 84 49 49 779 828 1040
1714 1615 851 1193 676 799 5263 5446 4970
9551 11019 6491 5156 5744 5283 16828 15481 20394
1144 1493 1297 738 1046 940 3138 2226 2483
0 0 0 0 0 0 0 0 0
467 196 192 438 591 246 288 358 360
32 20 8 136 507 384 255 352 237
458 438 429 80 131 38 136 157 134
0 0 0 0 0 0 2 0 2
45 34 11 25 21 30 27 27 30
27 20 13 39 45 37 106 115 59
133 175 94 169 183 150 80 77 145
309 307 199 140 132 84 191 196 182
865 734 971 394 529 361 743 802 948
1 0 2 5 35 0 37 34 21
104 99 113 145 164 111 137 150 209
259 372 586 320 419 325 609 426 428
707 482 354 388 477 254 952 1025 1312
112 94 78 111 156 96 199 155 213
1332 790 542 1418 1736 1218 1510 1886 2104
200 139 85 476 479 319 137 104 142
21 17 13 12 19 19 49 20 39
298 285 315 293 480 198 743 438 576
216 307 189 473 698 472 255 360 423
63 18 14 48 66 35 22 51 68
279 156 167 188 313 183 235 321 287
589 364 256 695 1113 662 524 572 517
571 259 122 623 769 400 626 837 1057
523 234 105 594 850 464 428 670 716
110 87 65 327 395 97 361 295 209
0 0 0 0 0 0 0 0 0
15 5 6 12 13 6 35 28 25
87 140 125 32 91 55 110 100 88
1386 1184 542 1094 1397 1228 1537 1619 2621
189 235 287 179 199 97 434 367 428
0 0 0 1 0 0 0 3 0
451 341 491 373 752 425 434 325 112
46 38 27 73 87 37 104 70 55
0 0 0 0 0 0 0 0 0
214 302 97 367 481 514 290 246 407
0 0 0 1 0 0 0 0 0
102 63 72 441 643 559 41 63 19
13 10 14 23 30 27 38 44 24
1 0 6 31 24 15 5 3 2
8616 3966 3545 32793 39061 28288 1229 1544 334
484 197 203 541 668 130 27 27 11
200 153 198 305 502 317 333 280 291
15 71 170 1 0 2 2 1 0
143 89 172 20 29 42 23 12 1
12 12 25 0 2 1 0 0 0
78 99 63 20 40 11 21 35 17
12 25 11 16 18 9 140 101 124
457 257 217 541 716 346 681 698 699
137 266 153 87 95 119 294 276 441
21 14 10 18 20 16 86 126 210
0 0 0 0 0 0 0 0 0
0 0 0 0 0 0 0 0 0
4 2 0 1 1 6 15 5 8
30 19 22 41 60 36 63 66 71
36 24 18 33 53 69 270 359 342
203 162 197 44 68 53 73 53 76
173 216 207 170 201 142 376 342 340
2023 2806 1713 1357 1334 1769 532 842 1280
660 681 471 316 404 510 221 269 262
1 3 0 0 0 0 0 0 0
12 6 16 6 17 7 12 8 10
0 3 0 0 0 0 0 2 0
1 1 1 0 0 0 1 0 0
1 1 0 0 0 0 1 0 0
4 3 2 7 7 4 10 3 5
6 7 5 0 0 1 0 3 0
1897 1851 1047 2689 3797 1012 4932 5820 6468
759 633 695 1422 1122 537 1489 1192 570
153 144 117 100 138 24 671 755 511
1850 1462 948 2306 3454 2172 549 482 364
251 115 113 187 260 117 304 398 260
244 406 383 188 277 154 205 153 178
2 2 8 0 0 2 3 0 0
274 439 712 26 55 25 42 39 23
216 167 113 216 442 227 384 420 295
4 0 0 1 6 2 0 3 2
1272 630 632 559 869 617 552 519 523
132 71 84 82 70 18 108 108 106
41 11 10 131 245 22 798 538 113
31 19 11 19 34 25 51 57 50
0 0 0 0 0 0 0 0 0
0 0 0 0 0 0 0 0 0
367 271 151 942 1448 1487 810 847 1261
155 76 73 84 206 68 235 217 171
251 122 106 159 231 93 314 355 366
367 430 475 438 506 363 610 536 717
359 231 428 207 288 215 237 192 206
0 1 0 1 1 0 2 1 0
143 107 106 56 68 40 62 78 62
12 12 6 21 10 3 620 601 468
36 64 44 51 37 25 120 146 165
2 2 0 0 0 0 5 9 2
0 0 0 0 0 0 0 0 0
3 3 0 50 124 8 78 74 20
749 360 343 715 861 607 663 741 573
137 69 63 170 281 86 321 284 166
357 266 531 136 256 196 242 208 230
14 8 4 15 18 4 32 64 60
9 8 8 16 14 9 61 54 47
59 96 72 50 44 47 76 85 102
267 584 718 106 167 147 18 21 30
24 73 95 7 21 20 2 16 23
0 0 0 0 0 0 0 0 0
81 39 31 62 97 35 44 76 34
448 381 224 431 675 445 344 462 423
514 228 84 319 405 261 578 990 981
28 86 54 15 35 18 69 73 86
90 89 104 26 34 27 88 78 96
7068 5650 7811 4135 6869 3636 8380 7576 6620
341 125 51 252 433 273 333 482 476
399 168 95 467 554 409 390 650 726
155 182 97 223 277 267 315 243 437
38 48 41 17 19 2 27 22 11
713 844 659 415 483 269 1851 1805 1855
8 16 4 5 8 7 43 57 13
0 0 0 0 0 0 0 0 0
32 12 14 28 41 52 106 120 53
28 22 22 16 46 74 15 19 42
140 131 159 117 169 109 188 163 216
608 319 271 144 123 79 89 138 297
6 4 13 2 8 0 22 16 23
273 318 327 230 215 405 254 217 415
182 175 220 81 137 70 146 125 186
2 0 4 0 0 0 2 2 2
7 3 3 1 4 0 8 14 10
1426 1086 1205 1247 1699 1007 1794 1739 1773
66 39 36 30 47 23 76 81 75
22 20 14 3 11 4 24 17 14
14 16 5 7 15 3 17 14 9
0 0 0 0 0 0 0 0 0
0 0 0 0 0 0 0 0 0
0 0 0 0 0 0 0 0 0
0 0 0 0 0 0 0 0 0
0 0 0 0 0 0 0 0 0
1 0 1 0 0 0 0 0 0
6 9 4 0 7 2 3 4 6
1 1 1 1 1 1 0 0 0
1 0 0 0 0 0 0 2 0
5 9 4 3 8 4 15 8 5
247 208 184 63 64 59 243 237 516
47 37 40 47 49 18 71 45 54
48 50 55 42 64 26 56 60 75
14 11 1 16 20 23 64 30 33
0 2 0 0 2 2 7 5 0
60 41 46 24 16 15 16 20 24
33 18 36 27 27 26 284 305 319
303 244 215 306 445 308 379 428 458
737 717 353 171 297 154 291 367 397
2501 1581 2500 3337 6920 4836 3110 2406 1322
2788 2498 3585 3905 8024 8609 3513 2278 815
1 1 0 0 1 4 1 3 3
0 0 0 1 1 9 2 0 4
4 2 2 2 4 6 0 2 0
0 0 0 0 0 0 0 1 0
290 277 160 520 635 575 25 26 49
1 0 0 1 0 0 0 1 1
12 14 30 12 12 17 43 23 32
0 0 0 0 0 0 0 0 0
1900 1388 1753 1792 2744 1875 2584 2271 2489
276 200 631 15 42 35 132 143 206
12 18 13 25 19 15 21 24 18
0 0 0 0 0 0 2 0 0
0 0 0 0 0 0 0 0 0
0 0 0 0 0 0 0 0 0
1010 555 1042 784 1773 1380 1021 646 188
42 31 8 33 53 23 22 29 29
547 312 166 252 242 573 369 681 1400
702 173 389 688 838 25 1388 875 189
13 6 2 27 23 8 18 40 41
139 93 62 63 124 33 754 839 928
1560 617 393 1396 1725 690 1774 2802 2847
455 218 407 95 177 29 544 459 340
0 0 0 0 0 0 0 0 0
992 97 5 236 282 41 171 714 763
216 223 193 258 321 167 403 319 327
0 0 0 0 0 0 0 0 0
307 267 314 106 149 74 166 250 239
257 395 457 234 320 192 406 367 312
103 156 113 80 210 121 294 121 98
561 506 613 559 809 540 694 567 601
13 12 12 42 41 15 425 482 836
4 4 2 2 2 6 2 0 10
1034 521 320 797 1029 629 606 965 1458
2 4 7 1 4 0 9 5 10
5686 5842 15233 5083 11610 8877 7758 4704 766
504 320 580 408 586 425 403 318 269
0 0 1 0 0 0 0 0 0
0 0 0 0 0 0 0 2 0
223 381 764 34 41 45 137 78 78
861 588 557 191 97 93 3964 3609 1633
27 32 13 8 14 8 1 6 10
56 38 25 24 64 38 31 43 17
21 16 17 0 4 5 13 16 15
49 50 17 20 52 19 39 67 97
10 7 19 13 17 7 19 11 19
7 2 8 0 3 9 8 1 1
30 11 7 33 43 27 40 46 123
0 0 0 0 0 0 0 0 0
0 0 0 0 0 0 0 0 0
0 0 0 0 0 0 0 0 0
0 0 0 0 0 0 0 0 0
141 154 126 83 130 67 188 149 198
179 91 34 292 536 359 827 774 776
167 228 150 107 168 220 176 230 261
3 1 2 3 1 0 6 6 0
0 0 0 0 0 0 7 9 1
1622 1355 1212 861 1265 809 4000 3008 2085
884 413 228 893 946 618 554 985 1222
225 166 157 447 508 309 596 600 469
71 147 107 26 40 38 157 179 225
8 13 4 8 14 33 11 12 14
1 2 0 5 4 9 6 7 5
50 83 26 88 167 147 47 48 91
112 61 77 2 0 0 0 0 2
204 206 158 162 187 124 447 493 564
1 0 0 0 0 1 25 28 29
0 0 0 0 0 2 8 8 10
15 8 6 6 9 1 8 16 32
2 0 0 3 1 1 1 0 0
20 20 8 5 7 12 10 19 44
212 294 233 60 94 61 637 643 672
27 57 26 1 0 0 4 5 2
384 180 96 257 304 94 560 695 1458
174 134 100 142 97 38 145 194 147
29 37 27 11 13 8 61 64 94
95 68 44 111 175 72 79 44 38
160 101 77 184 189 102 302 365 435
3 8 0 8 13 0 28 33 11
4 5 14 4 13 5 70 85 63
33 38 59 25 53 23 72 68 73
93 73 86 86 96 59 187 179 218
1672 1349 1209 764 419 160 644 972 1116
0 0 0 0 0 0 0 0 0
2 4 0 0 0 0 12 10 6
0 0 0 0 0 0 3 14 0
0 0 3 3 3 0 17 25 5
0 0 0 0 0 0 0 0 0
48 44 30 13 28 0 176 238 271
6 12 5 5 0 5 5 4 9
789 966 1316 779 1204 770 1290 895 840
136 191 100 22 75 9 29 33 17
576 511 297 434 919 180 276 262 55
115 240 455 130 164 113 240 158 144
940 676 591 897 1371 896 823 830 867
764 700 1484 388 779 591 678 457 326
129 146 121 96 177 102 271 272 303
1958 2208 2150 974 905 529 10706 9108 10868
1385 887 2132 837 1997 1502 1097 740 144
673 511 1375 485 1321 953 774 446 92
0 0 2 0 0 4 0 2 2
0 2 0 0 0 6 0 0 0
1655 991 813 1371 1040 1532 16 19 17
33 34 33 77 124 104 11 28 16
1107 647 587 850 1095 662 1185 1069 1492
0 1 0 1 1 0 1 1 0
0 0 0 0 0 0 0 0 0
16 14 34 61 82 42 267 62 51
390 215 201 294 436 294 552 581 788
21 40 32 73 54 93 65 65 78
26 54 33 56 67 46 53 59 63
1180 667 394 1035 1490 758 1312 2075 2655
55 26 16 34 44 16 83 58 53
11 13 2 16 33 4 42 48 75
1570 712 639 1288 1777 1471 993 1359 1802
391 412 223 1486 1983 1215 471 424 804
417 186 158 404 446 268 517 602 783
87 91 159 47 80 44 127 97 132
109 126 100 125 89 79 145 111 201
8595 7999 3843 3813 3616 3058 5001 7221 9357
218 313 307 32 42 16 48 41 59
35 33 68 25 38 19 151 99 98
1663 2168 3525 824 1041 762 1686 1360 1208
168 157 153 220 374 240 253 209 138
26 64 130 52 85 47 98 46 23
74 65 101 67 107 33 216 166 77
322 193 161 469 665 463 311 289 324
0 0 1 0 0 0 0 0 0
0 0 0 0 0 0 0 0 0
0 0 0 0 0 3 0 0 0
0 0 0 0 0 0 0 0 0
0 0 0 0 0 0 0 1 0
3 7 11 15 11 5 30 31 17
782 473 335 437 540 216 820 961 1202
0 0 0 0 0 0 0 0 0
0 0 0 0 0 0 0 0 0
1603 1212 2130 3968 5999 490 7716 3301 375
96 75 79 66 93 58 122 134 154
638 455 456 511 826 489 575 690 656
4 6 2 5 3 1 7 8 13
129 175 120 111 125 120 236 113 239
0 0 0 0 0 0 0 0 0
14 9 3 9 15 10 14 15 23
171 86 32 203 317 375 129 191 330
4 6 5 14 31 13 12 10 4
75 75 200 14 41 18 28 3 14
2 3 2 7 9 5 14 7 2
1836 1602 1462 1742 1784 1094 4495 4452 6389
205 151 140 173 289 167 285 290 249
6 3 1 15 14 5 12 8 12
701 291 261 849 1154 679 200 238 156
522 312 206 471 777 260 680 599 556
368 244 214 328 452 112 13347 14456 14934
8726 15384 17472 2216 5396 3834 8 7 5
1 3 2 2 9 4 0 0 0
2 5 3 2 3 2 0 0 0
45 63 97 15 72 53 23 56 371
0 2 0 0 0 0 111 203 221
8478 16906 23057 6756 15275 10769 5780 997 316
37 87 81 58 42 32 59 22 13
2229 1584 1124 1449 1974 1360 3983 4972 5943
7 20 8 3 4 3 12 29 19
1662 1194 1424 1478 2193 1599 1853 2069 2541
362 381 298 368 445 263 213 295 175
92 94 75 275 392 250 390 347 453
15 7 6 33 41 19 37 44 71
307 244 338 124 209 107 169 178 205
434 991 1856 13 13 13 18 7 2
407 363 393 242 406 206 654 743 831
1229 518 480 1454 2439 1553 1194 1498 1470
1186 600 636 777 1020 634 444 631 761
677 240 50 565 761 415 660 1523 1981
28 54 39 43 41 77 68 87 117
0 0 0 22 11 24 5 0 2
1329 522 303 1051 1394 791 1342 1886 2305
111 84 155 92 153 99 191 170 200
65 106 183 1 2 1 18 7 12
8 24 33 0 1 0 4 7 16
103 165 193 114 148 79 261 216 258
0 0 0 0 0 0 0 0 0
206 150 89 1616 2243 990 256 188 169
58 17 14 42 72 33 98 124 153
3 5 3 1 5 3 34 20 14
35 19 9 28 54 28 73 105 135
307 237 153 311 354 226 393 520 513
42 21 52 12 13 3 15 3 3
506 502 552 519 747 362 437 331 227
184 121 107 225 292 136 331 270 366
1476 1320 2773 1348 2568 2305 1301 871 404
217 181 183 208 309 176 237 149 212
0 0 0 0 0 0 0 0 0
281 318 1076 16 27 27 17 8 1
113 107 91 80 118 110 196 142 172
156 185 142 308 534 110 264 170 130
413 347 256 660 785 400 498 447 340
242 183 235 262 378 350 157 92 105
740 768 789 693 911 639 537 435 591
37 23 31 18 27 16 16 28 12
1442 1298 2240 559 1237 1224 775 450 159
9 13 24 24 53 25 47 30 25
1063 351 232 1013 1379 719 597 954 1177
17 9 6 17 33 17 20 9 9
1701 1125 768 1251 1539 1209 3428 3380 4024
687 312 353 485 726 443 349 459 435
811 341 304 726 1035 660 540 790 1037
2306 2107 1672 861 1114 993 5774 6987 12452
519 324 231 554 721 397 742 757 882
426 251 173 627 668 269 442 544 697
215 127 96 190 173 90 172 210 270
303 222 232 258 448 216 575 531 577
15 29 12 17 32 39 13 9 70
172 179 174 177 215 159 316 272 325
1276 648 946 694 1163 809 1042 1315 1497
212 177 121 375 379 294 2571 3277 1055
1226 640 1108 991 3086 2152 1442 993 242
1892 1003 611 2407 2547 1125 2366 3535 3408
0 4 2 3 0 0 1 2 0
39 17 6 56 98 68 82 107 117
10 17 12 9 17 4 17 24 20
2 2 2 0 0 0 0 0 4
31 39 45 19 25 16 223 154 161
99 39 40 57 100 71 43 80 150
6 5 2 5 3 11 1 12 10
102 83 49 103 163 173 210 207 347
154 120 101 115 129 102 508 399 570
0 0 0 0 0 0 0 0 0
186 114 85 201 305 156 692 894 918
594 305 218 599 767 481 445 561 693
685 288 191 543 749 475 366 459 713
372 264 535 318 662 406 336 285 167
761 528 711 410 559 376 172 141 111
294 321 319 216 404 146 839 750 872
185 181 187 257 404 271 222 209 202
405 460 539 563 698 459 496 504 435
232 208 151 402 580 227 323 340 329
3 3 4 16 27 9 37 23 23
421 367 331 394 584 380 625 601 627
58 60 63 19 27 14 111 88 45
1179 948 1162 735 1007 589 722 771 902
795 567 314 687 392 480 370 593 229
268 181 226 274 318 251 325 285 289
0 0 0 0 0 0 2 2 0
1169 686 470 1564 1971 1142 743 707 753
296 166 160 143 214 101 1224 1533 1984
441 489 661 377 502 340 589 524 554
939 465 455 964 1361 836 1067 1165 1294
300 342 312 302 411 269 336 399 450
140 154 132 135 184 113 354 303 309
343 184 140 249 326 154 502 672 793
8 6 3 22 26 12 109 131 81
301 148 120 288 456 247 385 427 454
596 420 779 413 890 658 607 486 165
451 303 277 521 747 335 596 630 702
41 21 29 28 42 13 112 139 143
1373 1630 2093 1021 1357 1043 2071 1890 1940
8 5 4 11 12 5 8 13 17
13 14 7 3 2 6 3 3 1
61 44 37 55 83 76 65 59 62
429 341 354 425 588 372 405 279 326
29 27 25 62 71 44 96 81 103
0 0 0 0 0 0 0 1 1
205 285 351 142 163 127 410 308 326
23 29 21 13 23 6 24 46 25
8 3 18 1 1 4 8 8 8
75 46 41 104 162 64 21 16 20
888 464 313 542 691 548 231 329 281
49 19 18 69 103 47 23 27 24
3289 1634 784 3751 5379 2790 1813 2379 2993
234 160 119 206 222 101 344 354 401
409 270 204 248 395 169 896 1031 1033
502 330 291 392 420 145 716 914 655
200 182 132 208 317 175 260 258 169
2 2 1 0 6 0 35 47 26
163 115 129 131 168 179 199 184 168
146 54 17 144 163 84 54 137 125
170 147 265 120 241 152 189 138 87
5 4 6 5 5 2 16 17 10
78 119 131 23 34 14 21 15 11
288 230 122 185 221 125 207 245 337
0 0 0 0 0 0 0 0 2
141 123 112 136 202 83 492 472 487
2285 1864 3753 572 1156 754 594 388 158
35 39 48 45 62 37 189 171 165
1745 1408 3122 647 1210 639 533 428 180
339 229 171 414 571 598 151 219 262
3 6 3 4 9 1 74 96 147
46 21 7 40 78 16 86 98 102
95 73 94 276 575 423 360 268 123
677 734 671 854 886 698 1313 1159 1233
369 267 327 384 446 377 416 393 352
44 44 35 22 22 46 58 46 66
12 12 7 14 16 9 77 128 93
0 0 0 0 0 0 16 28 37
0 0 0 2 0 0 2 10 2
2 4 0 5 10 4 2 2 4
4 9 4 18 28 6 2 26 10
2 7 0 54 77 452 6 11 57
295 229 174 200 292 120 1188 1479 1116
81 98 44 245 719 112 291 291 274
23 39 44 43 33 24 170 129 174
2 2 0 10 19 0 5 19 4
3 0 3 3 3 3 22 12 6
6 2 9 16 15 0 20 7 4
3 0 1 5 2 0 9 2 0
39 8 12 49 128 36 110 140 92
23 9 22 29 34 25 35 33 23
588 291 210 327 502 331 375 503 673
2 0 0 0 3 1 0 0 2
0 2 0 0 1 0 0 0 0
0 0 0 0 0 2 0 0 0
16 11 17 0 1 0 0 1 0
530 219 39 402 455 278 107 221 276
173 145 135 145 174 79 157 107 92
1 0 0 1 0 0 0 0 0
0 0 0 0 0 0 0 0 0
0 0 0 0 0 0 0 0 0
0 0 0 0 0 0 0 0 0
1 0 1 1 8 0 26 3 0
20 3 5 12 47 6 31 31 3
3 3 2 0 0 0 2 1 0
115 68 44 93 131 36 226 287 220
261 160 129 175 191 172 264 309 359
608 453 517 289 453 202 712 558 416
142 67 65 223 329 229 228 166 262
593 415 440 580 933 261 1813 1539 1189
1396 1306 1196 462 509 201 356 343 231
68 92 103 137 87 41 395 384 365
0 0 1 0 0 0 0 0 0
0 0 0 0 0 0 0 1 1
81 40 74 38 114 82 90 65 29
191 222 241 107 131 90 426 400 421
0 1 0 4 3 2 4 3 0
1071 465 409 922 1251 592 496 645 655
28 17 22 20 43 16 12 15 29
76 100 136 108 135 75 115 85 60
2399 1426 1595 1940 3370 1899 1472 1443 1379
16 2 4 1 4 3 0 2 0
0 0 0 0 0 0 0 0 0
0 0 0 0 0 0 0 0 0
126 117 98 140 147 75 64 59 55
127 138 147 75 104 74 338 302 955
9 9 23 1 1 3 40 14 16
6128 6173 5648 5017 5754 3186 12115 9378 10930
482 471 641 338 414 217 420 271 235
1557 1253 1644 1420 2397 1788 2401 1670 1691
29 23 11 17 25 11 40 14 24
40 20 22 53 85 47 186 242 426
0 0 0 0 0 0 0 0 0
54 20 11 66 96 69 55 61 74
1 3 2 4 7 2 7 4 3
0 2 0 0 0 0 6 4 5
21 25 11 31 135 15 185 157 74
13 0 0 21 50 6 13 27 22
1 0 0 0 2 0 0 0 0
153 38 53 397 639 85 517 310 71
2 3 1 4 27 1 46 30 17
1 0 0 0 0 1 0 0 0
7 32 11 9 19 8 32 16 20
95 80 86 107 169 115 117 100 84
0 2 0 3 6 2 2 0 0
740 1007 1571 517 795 593 772 481 464
198 306 553 200 228 148 443 318 290
70 76 87 60 77 54 187 161 174
198 169 99 104 111 36 1761 1870 2205
73 49 18 51 71 43 144 222 295
553 568 1108 45 81 52 109 87 84
49 78 75 10 30 27 89 65 88
348 192 70 288 259 188 156 226 174
308 175 78 198 236 132 123 234 169
497 446 596 459 494 305 607 242 178
97 125 138 91 126 119 291 264 257
151 123 155 1 6 4 4 0 0
131 133 226 0 0 0 7 1 1
250 151 142 197 219 133 158 307 314
450 374 516 292 451 287 530 391 378
2 2 0 2 14 8 4 2 4
55 63 32 36 75 19 115 150 155
28 25 18 36 65 12 64 70 51
312 186 182 145 288 70 660 678 469
63 43 35 27 41 17 104 116 116
2636 1915 1278 3985 4156 3947 758 917 1044
784 500 625 293 418 302 292 353 482
15 10 7 8 12 6 30 36 23
10 14 11 8 7 6 11 11 14
521 556 567 572 726 414 978 757 807
766 739 1181 701 1076 784 1144 930 714
70 35 18 26 28 24 276 594 657
2 10 13 1 5 2 90 96 85
22 23 21 68 86 24 101 61 16
901 557 577 976 1265 441 1583 1873 1320
323 467 689 301 465 329 573 498 468
894 691 687 966 1152 1424 647 614 984
560 835 775 18 20 17 35 36 69
5 2 0 1 3 0 0 2 3
1039 619 679 547 779 614 584 814 1049
203 199 266 116 169 88 150 172 176
230 157 48 230 323 178 732 956 1131
653 434 242 384 471 276 638 886 994
1164 955 545 1374 1775 1387 904 969 1079
130 92 48 65 135 53 128 129 138
2044 1825 1731 920 1313 687 7048 9600 8701
2019 1877 1024 1565 1818 1579 3723 3737 6075
57 60 62 45 46 34 91 75 118
36 47 23 15 10 9 94 87 119
1172 623 423 1214 1384 969 860 1356 2055
3 6 1 11 10 4 6 4 3
238 343 538 265 316 248 229 193 179
23 54 48 61 124 147 54 45 53
141 117 70 99 123 80 423 472 620
103 62 30 39 82 43 122 202 275
2672 2846 2541 2541 2943 1853 5018 4436 4818
3455 2722 2189 2683 4287 7537 1843 2031 5669
232 179 98 232 311 168 185 269 281
420 288 176 247 363 288 1545 1713 2580
317 254 130 307 253 304 1294 1476 2217
3 0 0 5 15 2 0 5 0
0 0 0 0 0 0 0 0 0
1 0 1 0 0 0 2 0 4
0 0 0 0 0 0 0 0 0
0 0 0 0 0 0 0 0 0
0 0 0 0 0 0 0 0 0
0 0 0 0 0 0 0 0 0
0 0 0 0 0 0 0 0 0
5 1 2 0 0 0 0 0 0
77 69 53 45 113 31 122 154 113
178 182 190 211 288 435 222 166 252
11 21 17 4 17 7 29 25 22
217 224 177 212 348 231 540 509 609
2414 2999 3412 1433 1674 1703 2788 2485 4279
237 364 502 231 265 166 440 352 342
29 20 18 30 121 9 0 2 0
0 0 0 1 1 0 0 0 0
0 0 2 0 2 0 0 0 0
0 0 0 0 0 0 1 0 0
58 70 100 2 7 4 0 2 0
1135 984 1016 461 632 578 556 383 445
63 59 37 81 155 45 361 351 165
85 65 35 63 72 41 211 170 239
10 6 0 47 70 68 31 11 6
0 0 0 0 0 0 0 2 0
0 0 0 0 7 0 0 2 0
352 370 472 478 613 322 628 461 505
78 22 3 85 91 16 91 225 174
268 562 1068 15 41 24 47 23 24
98 115 117 109 143 102 166 125 158
134 93 125 115 155 78 227 174 249
91 23 21 72 92 53 37 115 155
56 14 4 51 52 25 21 53 80
617 445 375 506 648 425 356 358 439
0 0 0 0 0 0 0 0 0
1370 809 727 1137 1573 499 1333 1446 1013
99 69 100 41 62 49 16 28 26
3 5 2 0 4 1 2 7 3
16 3 24 41 41 0 29 8 2
349 214 192 186 334 122 629 615 726
750 578 917 510 897 575 379 328 241
0 0 0 0 0 0 0 0 0
0 0 0 0 0 0 0 0 0
0 0 0 0 0 0 0 0 0
444 344 192 596 845 817 638 611 729
8 11 5 8 1 11 11 13 34
583 522 450 463 667 532 1043 870 966
194 152 103 323 417 293 193 179 155
1653 877 741 1136 1440 689 1901 2062 2332
61548 47149 33981 86294 89030 61087 4732 3820 2381
6 3 1 41 37 33 17 21 9
4552 5352 3861 36556 54299 19198 5656 4216 4286
622 344 120 450 534 456 700 1053 1381
260 242 204 113 120 81 461 520 542
8 8 11 7 17 3 11 6 8
182 157 129 167 231 91 64 66 72
1 8 13 4 9 5 6 1 0
1181 661 315 564 723 1028 155 322 411
6 3 2 5 9 7 14 18 17
152 94 110 62 85 39 169 178 232
0 0 0 0 0 0 0 0 0
1105 727 776 866 1506 1144 1204 1409 1555
192 108 81 116 164 108 121 105 162
452 484 574 282 395 250 723 690 686
283 209 225 182 286 194 262 220 237
994 694 409 1809 2141 3075 641 723 1331
7 20 3 14 18 32 34 28 46
28 16 10 1210 1370 3011 13 12 7
101 45 42 110 118 7 257 146 257
36 33 4 37 52 13 77 47 85
488 529 783 341 511 394 592 391 473
1696 903 974 3703 4004 1050 2244 2146 1560
359 316 196 449 584 380 1110 1137 1448
467 360 222 381 476 286 918 951 1282
181 139 106 101 179 104 285 385 478
399 656 877 301 438 286 983 797 802
74 57 83 40 92 55 605 855 883
41 39 34 45 96 24 103 135 87
184 108 114 128 185 102 265 247 333
31 21 6 67 80 35 48 35 32
24 16 19 56 62 8 130 81 27
117 56 55 100 145 95 80 111 117
0 0 0 0 3 0 0 2 0
31 17 8 52 59 34 38 23 27
127 95 64 126 211 86 106 175 169
41 22 10 34 42 49 32 59 115
2 2 0 2 1 0 4 0 4
10 20 14 39 88 189 72 54 70
4 4 4 7 14 4 32 17 15
113 170 151 49 55 22 95 133 91
3011 2063 3922 2487 5455 3683 3614 2606 1603
1187 639 362 1820 2398 1521 1299 1322 1332
251 224 132 400 562 498 380 421 615
305 378 476 198 218 109 229 229 238
664 436 476 562 1008 588 887 878 1046
0 0 0 0 0 0 0 0 0
322 240 266 251 422 250 408 413 502
168 136 116 164 198 112 274 272 291
69 54 49 74 119 56 233 284 333
0 2 0 16 25 6 10 6 11
196 144 66 215 218 103 663 750 705
423 220 149 392 458 611 109 122 148
1987 2241 2263 1602 1785 1340 3856 3093 3221
450 464 1220 771 1672 1439 1287 765 94
296 307 563 571 1193 958 737 486 71
360 422 428 193 330 129 1288 1351 1851
130 86 206 2 2 0 6 1 0
0 0 0 0 2 0 2 0 0
0 0 0 0 0 0 0 0 0
99 93 91 169 145 86 144 112 132
0 0 0 0 0 0 0 0 0
0 0 0 0 0 0 0 0 0
13 10 6 19 15 6 157 97 45
1061 701 497 910 1187 861 6247 5999 6172
56 60 172 1 11 7 2 3 0
161 159 150 157 199 128 276 285 227
35 29 28 34 47 24 81 81 79
290 206 86 237 356 169 371 463 404
78 47 10 83 112 58 65 99 97
19 23 21 3 0 1 1 4 4
1199 847 1225 1335 1738 666 1265 808 489
616 302 253 276 233 167 52 37 36
37 12 13 37 62 25 68 78 49
265 94 24 194 282 115 360 686 788
126 110 94 96 152 52 437 401 483
47 43 32 25 47 24 56 68 86
269 131 120 302 437 185 381 529 466
405 493 511 399 484 301 765 666 791
985 270 231 800 1282 652 597 941 1225
229 121 84 251 349 230 272 192 209
2247 2607 1124 1217 1505 525 5057 7110 5642
5 4 5 2 7 4 23 12 25
655 799 808 485 518 453 2349 1739 1735
293 278 191 276 347 232 374 378 461
275 361 451 245 386 249 1424 912 881
404 421 298 342 403 252 593 667 702
2 0 0 2 6 6 10 32 38
117 67 72 52 96 47 64 82 155
406 466 421 524 983 394 934 526 202
29 47 38 82 172 74 244 291 146
357 385 353 461 587 316 687 469 289
0 2 0 0 0 0 0 0 0
1225 787 1077 514 1090 778 711 714 567
364 266 199 732 1001 491 420 379 441
2360 996 602 6584 7722 3357 289 269 178
570 407 363 533 847 636 1321 1276 1481
558 348 183 513 587 676 1044 1216 1664
10 10 10 2 8 2 18 18 24
26 7 4 24 38 23 41 62 52
0 0 0 0 2 2 2 0 0
268 141 83 172 178 209 777 1010 1510
200 137 185 118 193 147 427 414 353
755 855 841 817 923 521 1422 1068 1454
163 128 136 124 177 69 203 259 235
1825 942 1109 1181 1717 956 1402 1699 2174
596 444 514 367 534 323 481 573 753
7 7 6 15 13 13 21 24 43
565 401 378 727 969 652 999 1045 937
6363 3744 4001 5707 14672 8797 11243 12197 14799
422 287 299 754 1193 676 863 726 487
939 477 634 588 1034 562 851 905 1174
172 76 92 76 142 78 134 212 231
55 51 62 48 74 25 34 34 33
10 8 1 7 7 6 12 11 24
2 0 0 0 0 0 0 0 0
0 2 0 2 2 1 1 0 2
904 671 769 916 1505 757 1544 1312 1455
1189 746 714 1609 2756 2120 1128 1084 763
27 33 60 19 26 8 35 25 31
2 0 2 0 0 2 2 2 0
1 0 1 0 0 0 0 0 0
1 6 6 0 0 0 0 0 0
424 297 332 260 403 215 264 291 407
3330 3602 6948 43 57 54 173 196 259
815 844 885 1739 2532 4460 920 783 1087
526 348 268 409 590 511 348 326 329
11 5 2 17 24 25 1 7 17
181 167 138 392 539 857 162 194 95
422 275 208 512 657 390 543 730 797
1449 576 477 1886 2714 1353 948 1184 1324
560 308 219 386 594 315 846 1152 1746
808 984 2009 97 174 216 272 196 310
290 403 471 178 146 138 790 598 730
421 250 148 482 545 370 514 689 627
9 6 10 2 4 5 5 10 3
0 0 0 0 0 0 0 0 0
1361 684 563 853 1493 887 799 1097 1351
999 720 1255 301 799 427 295 321 120
0 0 0 1 0 1 0 0 0
591 454 523 516 578 519 675 643 784
0 0 0 0 0 0 0 0 0
21 17 9 39 47 16 34 14 17
25 10 24 24 52 29 44 23 31
4 4 2 2 2 1 2 3 4
0 0 0 0 0 0 0 0 0
23 2 1 16 14 11 2 15 14
0 1 1 5 7 5 3 1 0
7 4 8 5 8 7 12 21 15
466 255 294 385 770 464 361 442 438
509 439 276 540 657 324 813 689 829
1105 502 262 1530 1518 691 586 696 628
113 75 77 114 122 84 76 105 119
511 670 887 912 995 279 2532 1724 1320
135 164 331 63 90 54 119 91 84
28 12 10 30 27 20 36 43 73
348 246 331 262 379 304 481 450 517
100 97 61 56 75 48 367 316 389
365 337 1062 33 64 49 34 17 4
2465 2735 1038 12304 16872 12235 2644 2437 5374
30 16 45 55 93 74 93 60 52
0 0 0 0 0 0 0 0 0
0 0 0 0 0 0 1 0 8
2695 1649 1867 2005 3197 2226 2295 2690 2918
214 182 266 148 276 202 323 321 428
22 8 17 4 11 3 161 174 143
2769 1860 2808 596 832 594 1756 2259 2453
1315 1015 1552 599 1358 845 848 825 704
219 175 280 241 363 254 111 89 82
1104 971 2247 167 216 196 223 196 286
19 16 13 43 32 24 46 48 66
0 4 0 0 5 4 11 11 10
5 4 9 8 4 11 23 16 9
510 476 455 927 1363 1065 1917 1825 1112
10 10 5 60 103 46 44 45 20
681 541 310 938 1547 400 3411 2635 1098
1375 1307 1240 1749 2655 1255 2336 1615 1055
3 3 11 2 6 10 43 36 54
34 10 15 21 32 34 41 45 33
0 0 0 0 0 2 11 7 5
89 69 45 61 82 51 174 230 195
9 4 2 11 13 4 14 6 9
5072 8365 20586 242 346 450 401 95 25
2 5 4 11 14 6 13 10 6
2 0 2 0 0 4 0 0 0
0 0 4 6 6 2 4 0 2
2 2 1 5 8 13 10 2 3
2 16 4 7 10 31 3 2 2
4 5 0 2 4 0 4 3 8
0 0 0 0 0 0 0 0 0
7 3 3 12 17 2 22 22 28
2 0 0 2 0 4 2 3 1
5 6 0 19 38 29 3 15 10
1 0 0 1 1 0 1 0 4
572 487 367 383 522 311 1204 1373 1783
61 27 18 78 64 10 71 58 10
153 113 221 74 198 116 620 509 467
170 88 47 171 245 141 313 431 586
176 149 134 179 206 159 222 215 247
0 0 0 0 0 0 0 0 0
590 749 808 294 462 329 330 306 315
539 599 579 569 801 411 903 750 663
3047 1956 1563 1746 1882 1115 215 159 171
7 21 57 27 51 31 211 73 12
0 0 0 0 0 0 0 0 0
43 14 9 19 33 23 26 27 32
109 69 43 64 130 79 80 89 120
54 37 64 68 88 47 69 58 46
1387 1269 1792 1078 1532 1029 2108 1558 1781
736 873 1496 245 390 259 416 369 390
349 388 281 408 545 270 565 563 606
299 287 405 628 1017 367 2213 897 249
259 196 255 219 386 232 405 425 523
0 0 0 0 0 0 0 0 0
635 214 118 539 675 102 175 204 101
813 772 1105 818 1347 744 1269 947 678
3 5 8 2 6 1 1 4 2
571 253 213 399 512 230 741 867 922
2689 628 524 1773 2709 1515 1496 2487 3318
73 69 117 93 153 89 113 88 59
1 0 0 0 2 0 1 0 0
125 142 154 244 284 236 327 223 86
368 378 364 175 256 128 352 371 390
321 208 322 357 458 120 186 106 94
321 147 236 290 359 207 202 202 267
2884 2585 4168 1558 2263 730 1172 1236 1216
919 664 871 467 1027 585 503 550 504
810 1559 3311 184 446 343 277 180 29
280 143 94 212 308 130 112 175 206
302 158 107 397 648 274 243 215 188
311 263 139 259 303 284 780 764 1014
41 23 29 0 3 4 15 12 26
31 49 30 109 162 114 391 366 541
530 560 640 493 574 334 821 682 735
235 155 70 239 269 190 24 16 28
5 0 0 0 3 1 15 2 11
0 0 0 0 0 1 1 0 0
774 512 279 598 767 473 741 1108 1619
0 0 0 0 0 0 1 1 0
261 198 217 216 273 150 326 379 373
264 418 388 725 990 1165 667 405 384
3101 2377 4523 1064 2845 1901 2379 1730 1512
1484 1002 931 1595 1980 1905 1145 1094 1486
43 28 21 40 38 18 56 57 83
183 89 67 80 137 89 401 506 656
84 111 121 50 52 40 181 172 236
99 112 129 38 97 44 161 90 93
54 20 45 19 47 18 928 1070 893
242 457 520 260 344 247 547 457 448
145 117 123 94 124 94 138 112 161
79 39 27 56 69 57 159 140 250
55 36 22 64 114 99 88 243 497
398 371 640 106 189 193 124 93 64
144 74 60 135 211 89 431 587 854
734 610 506 572 850 570 1215 1168 1229
27 36 34 27 21 13 36 18 18
5 12 6 12 11 11 0 0 2
11 2 3 7 26 8 14 13 15
1373 895 908 1137 1557 1004 711 767 697
399 275 248 228 258 222 413 429 682
17 18 11 14 10 13 50 35 29
142 60 27 89 130 69 85 192 281
41 46 43 36 46 41 78 76 57
294 242 403 182 224 122 404 434 357
1806 1762 1025 2176 2547 2511 3178 2626 4188
349 178 118 477 574 382 308 378 421
0 0 0 0 0 0 0 2 3
0 1 0 0 0 0 0 0 0
334 235 235 121 290 189 192 159 167
6434 6447 4545 1526 2249 2812 1584 1113 3360
0 0 0 0 0 0 3 1 7
107 194 101 25 31 16 519 367 422
112 57 103 46 46 22 1594 1796 1414
3340 1093 686 2701 4025 2542 1330 2527 3273
0 0 0 0 0 0 0 0 0
4 2 2 0 0 0 0 0 5
13 18 4 4 13 9 14 14 14
6 13 9 14 31 16 17 20 20
105 173 119 14 2 5 9 11 2
122 60 53 79 136 79 84 108 162
191 197 221 141 210 134 388 341 396
56 34 44 40 90 49 126 151 116
1224 1240 1248 939 1104 541 840 954 925
245 160 197 240 371 210 204 156 178
19 53 68 54 72 50 59 67 52
162 158 215 146 200 132 711 573 604
534 419 786 292 467 265 631 548 625
0 0 0 0 0 0 0 0 0
0 0 0 0 0 0 0 0 0
0 0 0 0 0 0 0 0 0
1 2 0 0 0 0 0 0 0
0 0 0 0 0 0 0 0 1
0 0 4 0 0 1 2 2 2
0 0 0 0 0 0 1 0 0
2 0 0 2 0 0 1 0 0
0 0 0 0 0 0 0 0 0
0 0 0 0 0 0 1 0 0
4 0 0 2 2 0 3 5 0
0 0 0 0 3 2 3 2 0
0 0 0 0 0 0 0 0 0
0 0 0 0 0 0 0 0 0
18 16 26 6 11 10 24 16 28
418 319 793 32 68 45 324 250 509
81 112 130 108 154 66 168 139 156
1824 1764 3053 1291 1906 1131 1159 908 819
1467 1169 1902 4685 6521 804 6815 4132 1782
0 0 0 0 1 0 0 0 0
3 5 3 0 0 0 0 0 2
0 0 0 2 0 0 0 0 0
26 28 62 4 3 10 15 9 16
3 2 1 0 1 0 1 2 3
3 1 1 1 2 1 0 0 2
0 0 0 1 1 1 0 0 0
0 0 0 0 0 0 0 0 0
20 14 48 10 19 7 8 13 13
517 396 364 701 788 547 637 638 590
31 38 29 16 39 20 78 82 76
3113 3104 4820 2749 3786 2794 3729 3213 4102
143 40 31 36 30 21 120 213 266
139 128 162 164 203 144 215 139 143
1580 917 455 988 1029 1038 701 937 1574
312 241 142 125 162 184 223 284 631
657 1217 1130 1201 1249 1140 2245 1628 1743
42 85 7 45 41 288 30 31 135
27 77 28 26 25 231 25 34 90
3047 3717 1721 3436 5774 7458 11460 5968 13313
160 68 25 118 176 126 121 229 433
0 0 0 0 0 0 0 0 0
0 0 0 0 0 0 0 0 0
280 87 69 259 379 206 195 274 346
108 56 52 125 173 121 81 116 105
197 56 9 232 240 160 64 174 317
658 279 283 645 907 514 565 792 779
8 10 6 6 6 4 10 11 21
15 4 13 24 16 11 37 22 46
682 852 1450 475 705 539 693 473 360
19 16 15 17 19 13 34 33 23
576 295 254 863 1112 656 625 521 188
81 70 74 25 38 24 8 39 47
439 383 396 390 556 217 609 548 431
251 214 155 41 57 28 103 105 105
461 371 221 425 577 332 548 735 868
556 334 230 435 568 339 372 511 607
1134 1325 856 830 968 868 1037 684 981
609 450 245 352 295 416 380 513 711
407 580 1077 493 1069 961 589 433 314
353 360 316 328 517 248 621 590 579
17468 15967 23791 79 105 77 90 59 92
96 73 47 87 84 59 145 158 273
1176 811 1035 1021 1345 683 1574 1418 1447
302 188 214 279 367 195 412 367 360
1048 1634 2949 449 612 663 577 336 409
1842 988 572 1501 1782 869 2698 3452 5303
14 11 4 14 14 5 39 51 49
193 149 71 223 224 280 356 296 423
460 334 330 374 453 338 614 668 811
196 256 334 253 337 201 346 262 254
68 56 134 32 106 49 72 63 66
0 1 0 0 0 0 25 44 32
2 2 2 0 0 0 76 111 41
2 3 10 1 4 0 139 133 53
144 143 171 80 127 69 149 204 219
805 709 578 452 507 365 895 1069 1245
205 168 91 113 166 58 94 196 129
21 31 26 22 38 50 249 128 79
6 8 2 10 2 4 210 24 13
52 29 23 305 308 178 21 32 42
463 297 274 608 766 304 519 422 439
17 23 20 23 41 7 76 73 72
135 43 37 137 164 63 96 156 135
332 351 199 273 513 364 572 539 789
56 55 23 34 54 66 70 57 73
775 926 1215 757 972 646 2074 1429 1657
5 8 8 10 14 7 41 23 23
2 0 0 6 3 5 6 2 5
522 434 437 951 1551 1134 1234 713 436
343 170 109 236 383 188 251 123 56
22 30 24 51 51 16 78 31 19
107 129 136 306 647 419 479 215 180
6655 6870 4559 2377 3109 5554 1587 1889 4718
4922 3733 7129 4027 9778 7912 4541 3113 973
70 84 100 93 156 101 153 121 81
18 11 12 14 26 26 55 57 112
521 180 68 507 792 405 583 1032 1383
915 1039 1692 566 769 546 1351 1087 1159
203 287 302 130 212 183 394 318 341
0 0 0 0 0 0 0 0 0
0 0 0 0 0 2 1 0 0
482 411 503 292 441 239 460 568 615
13 23 45 19 40 21 60 53 28
340 535 753 224 230 171 266 236 296
179 42 24 43 44 38 44 39 91
737 128 138 264 185 150 41 103 235
1556 1017 2431 1063 2914 2032 1608 1070 332
250 145 106 393 449 270 565 539 467
12509 14811 35918 80 51 59 50 8 6
129 116 94 174 262 111 286 307 199
185 184 444 20 63 53 35 27 13
4 0 5 0 3 0 15 10 19
84 73 42 68 76 53 232 252 237
837 678 1129 78 208 151 117 145 141
44 23 25 33 52 26 169 210 187
18 27 64 29 16 21 34 26 38
124 89 60 111 155 63 249 263 305
1 1 1 0 0 0 2 3 0
0 0 0 0 0 0 0 0 0
189 370 438 153 188 129 477 355 389
9 15 12 20 19 25 54 35 61
433 432 472 230 340 333 90 57 38
607 239 209 775 1082 282 479 500 191
36 31 39 23 28 19 30 28 15
114 127 431 1 1 3 0 1 0
552 328 171 372 433 351 654 835 1084
3532 2904 4218 2385 2857 2368 2599 2540 3230
165 119 59 265 260 153 145 190 319
114 105 97 123 192 70 158 131 117
645 769 1720 245 605 423 381 221 69
47 38 33 29 37 25 242 361 535
119 99 85 142 180 142 252 237 264
0 0 0 0 0 0 0 0 0
2014 986 946 1750 2626 1668 2852 2761 3069
1069 668 1181 728 2081 1334 944 715 227
56 86 77 1 3 14 10 10 6
29 25 39 51 65 30 52 49 21
25 11 9 20 43 25 27 15 14
269 211 203 221 320 152 374 332 417
350 260 563 73 170 121 168 120 114
1129 1196 2604 233 394 378 319 222 295
68 82 49 98 173 83 214 142 181
0 0 0 0 0 0 0 0 0
475 333 380 329 450 231 765 941 1189
0 0 0 0 0 0 0 0 0
1032 834 1008 803 799 522 958 835 914
0 0 0 0 0 0 0 0 0
125 90 71 109 155 75 226 279 225
705 513 485 684 963 606 1253 1001 1092
74 32 7 37 39 18 0 5 14
1124 539 329 1763 2503 2314 649 644 701
72 59 51 89 110 96 153 141 88
2 9 6 1 2 2 15 11 13
20 11 19 44 111 20 1188 851 360
395 340 290 499 663 298 356 372 401
127 115 130 76 180 89 277 258 201
2993 2218 1620 271 460 250 12 16 8
780 519 745 517 716 463 484 461 489
0 0 0 0 0 0 0 0 0
65 74 103 92 112 85 89 82 93
1835 1266 1039 5694 6359 4413 763 734 777
247 181 237 693 847 739 140 102 152
72 24 15 45 80 26 60 76 86
2752 2413 1636 1181 1625 807 2697 2649 3346
228 93 53 218 339 185 150 208 257
27 20 17 21 16 18 1 12 7
194 164 115 388 548 294 800 620 464
4 3 2 15 3 5 62 26 14
260 207 144 198 224 148 563 588 661
332 284 328 243 306 165 786 910 816
2 0 0 1 0 0 0 6 12
1482 793 785 837 1358 696 1405 1717 2106
272 193 227 220 340 177 445 514 481
64 48 42 100 130 70 23 23 34
537 482 496 484 704 410 817 813 821
25 12 5 30 27 13 8 26 24
157 119 162 92 163 92 158 127 161
4825 3670 2362 3273 3409 3652 1187 1476 1479
2 0 0 7 10 17 18 33 39
2 0 2 28 24 12 44 35 41
411 499 706 424 647 421 721 471 414
20 25 33 16 11 10 30 33 20
86 54 33 47 56 27 67 63 86
8215 13883 9260 8676 9134 10802 23514 14022 22024
0 0 0 0 0 0 0 0 0
0 0 0 0 0 0 0 0 0
2 2 2 0 3 0 0 2 4
3 1 0 2 1 3 0 0 3
0 0 0 0 0 0 0 0 0
2 1 10 1 1 0 2 4 1
0 0 0 0 0 0 0 0 0
7 24 22 0 0 0 2 0 0
10 30 21 0 0 0 1 1 0
145 159 168 97 135 50 224 202 182
24 22 22 12 18 9 28 25 26
50 40 17 24 32 12 38 53 64
129 102 68 45 58 34 236 173 188
188 162 96 148 219 152 212 206 244
191 124 268 245 559 374 394 281 189
103 65 96 128 269 208 158 102 35
49 71 55 41 83 28 85 62 14
1288 937 750 1073 1335 547 1307 1608 1808
9 2 13 5 8 10 148 167 153
108 141 131 110 150 59 229 198 242
799 609 784 492 608 339 1084 1218 1674
30 69 72 29 44 34 49 39 35
3046 4292 1621 2607 5151 1478 12739 12357 21423
0 0 0 0 0 0 0 0 0
143 67 30 158 197 120 79 147 220
44 11 8 56 79 37 46 49 44
483 426 305 592 789 536 603 598 629
79 23 25 56 61 47 50 65 82
970 1339 1539 752 922 669 3899 3097 3318
27 12 12 14 13 6 135 145 163
46 35 22 34 67 36 77 75 75
286 199 130 237 440 200 239 186 198
123 46 15 156 202 97 11 33 29
4 0 0 0 0 0 2 4 4
273 470 628 52 88 71 108 59 36
0 0 0 0 0 0 0 0 1
122 95 220 65 106 70 166 79 106
53 44 40 27 41 25 24 39 53
756 376 206 363 531 320 250 443 662
96 172 59 76 106 296 161 234 482
513 339 693 305 534 278 369 311 270
60 105 146 25 44 30 134 137 195
74 52 53 43 52 51 140 117 95
0 0 0 0 0 0 0 0 0
2 0 3 2 2 4 0 0 4
1 0 1 0 0 0 1 0 1
3 2 1 0 0 0 0 1 0
8 4 4 4 3 4 11 5 8
191 129 34 270 378 283 120 182 373
2 11 13 2 6 1 89 79 127
4791 1556 870 2510 3069 2308 1478 1452 2613
36 26 24 14 15 22 139 126 183
17 20 18 5 7 19 67 39 82
21 34 9 1 2 4 10 3 19
566 254 248 406 561 216 435 573 718
605 277 233 531 781 473 575 686 741
1150 583 627 1030 1395 761 898 826 747
148 83 93 254 284 224 320 107 136
0 0 0 0 0 0 0 0 1
133 122 97 98 157 76 160 139 210
179 154 100 193 229 144 222 229 272
30 14 13 28 41 18 51 61 42
368 269 230 468 535 423 36 64 41
80 33 19 87 147 68 116 100 64
105 63 42 81 122 63 359 448 404
232 274 347 168 287 191 420 330 449
1 0 1 1 0 2 1 0 1
14 4 2 12 9 8 4 4 6
147 113 122 88 140 90 361 353 450
362 985 141 401 688 329 1279 1664 3253
941 576 948 611 1088 548 1023 1011 913
525 396 369 685 912 825 400 348 355
431 372 296 1084 1371 887 290 209 249
450 305 154 1837 2673 2121 62 44 31
61 26 38 68 90 85 25 20 29
860 638 635 1030 1484 1134 1055 864 954
0 0 0 0 0 0 0 0 0
698 588 544 616 804 502 1997 1693 2060
265 241 219 196 265 185 964 868 1177
1287 554 417 1273 1743 1260 1247 1536 2149
25 15 14 19 12 10 57 66 49
251 150 131 267 274 103 88 83 88
46 63 100 13 44 17 120 89 145
408 211 135 377 477 222 415 477 549
304 135 84 235 346 167 262 341 348
218 220 305 193 235 52 167 96 61
557 868 869 286 445 875 826 304 623
327 278 213 449 551 312 491 481 609
964 647 888 636 1219 946 692 459 135
0 0 0 0 0 0 0 0 0
153 103 85 165 221 138 225 236 267
138 116 126 111 167 101 256 226 213
5876 3171 2563 5363 7962 2090 5682 5029 3298
459 469 373 719 939 691 908 633 959
84 52 74 75 139 126 168 113 128
419 374 289 361 355 305 1007 1133 1410
0 0 2 0 0 0 0 0 0
508 354 326 641 984 670 1424 851 1116
236 228 146 206 230 84 467 353 377
0 2 1 0 0 0 6 1 2
8 3 6 13 12 9 3 2 7
1529 829 727 1740 2553 1545 1185 723 745
750 492 1229 569 1394 938 766 444 144
2034 1155 1524 1441 3769 2484 1498 1174 231
630 372 293 493 849 528 531 462 600
189 136 218 160 207 127 314 242 229
115 108 339 3 3 1 0 0 0
33 28 26 31 91 83 124 117 81
112 98 55 136 153 157 252 319 390
200 181 151 162 216 120 483 530 496
291 262 257 577 644 440 754 461 304
0 0 0 0 0 1 13 10 4
0 0 0 0 0 0 0 0 0
0 0 0 1 0 0 0 0 0
0 0 0 0 0 0 0 0 0
204 119 111 152 245 67 324 105 78
16 11 8 11 7 13 112 116 194
170 167 205 176 273 108 247 194 241
60 50 65 59 83 37 104 93 84
340 242 307 314 334 137 833 787 807
9 4 1 6 10 3 3 8 11
161 151 206 109 135 76 205 165 192
420 186 124 373 485 384 224 295 452
554 523 364 243 218 227 841 876 1184
287 171 134 280 363 195 448 558 883
121 113 269 210 235 217 184 125 111
84 75 59 88 122 95 96 116 155
409 345 402 895 1082 350 905 580 396
5080 3349 3944 3318 4229 2873 4142 4432 5470
772 463 364 558 710 466 787 905 1035
474 446 623 347 463 394 267 287 297
17 19 11 20 21 22 16 36 14
530 622 827 307 483 255 332 233 144
1981 858 576 1782 2406 852 876 1360 1375
2371 2295 3185 1292 1758 1137 2710 2739 2612
50 81 64 46 105 52 121 128 158
1 1 0 0 0 1 0 0 3
1094 1787 3561 899 1173 1075 859 600 446
2043 1421 1958 2352 3316 2055 1164 926 1203
15 7 4 120 182 46 49 86 66
1223 630 528 1087 1666 1088 699 929 1106
0 2 2 0 0 0 0 0 0
2 0 1 3 0 0 1 0 0
0 0 0 0 0 0 4 7 11
404 386 217 421 484 345 947 1007 1384
90 56 40 89 118 80 150 133 179
0 0 2 0 0 0 0 3 4
236 206 54 229 321 155 271 417 493
19 18 22 11 7 2 171 141 206
25 33 23 11 15 14 239 229 236
749 492 264 859 1185 556 852 1082 1242
2 2 2 2 1 1 5 1 3
233 269 267 254 379 317 425 483 531
0 3 6 0 2 0 0 1 0
2 1 0 6 3 0 13 8 2
29 18 18 32 27 12 90 123 75
610 478 1116 646 1352 1098 870 563 142
0 0 0 0 0 0 0 1 0
10 16 12 0 0 0 0 7 3
1463 870 1039 1265 1899 1311 1216 1055 1190
228 161 128 257 307 73 392 387 281
0 0 0 0 0 0 0 0 0
225 148 293 146 194 58 145 161 125
3 0 0 2 0 0 4 0 0
121 88 72 108 148 80 173 174 186
43 9 19 24 36 21 80 67 85
229 232 286 233 355 253 587 386 381
201 165 187 116 144 64 289 309 322
268 359 412 163 219 176 495 448 433
26 36 23 15 27 24 35 37 57
45564 41646 86267 29190 70781 51482 40033 24113 4130
0 1 1 0 0 1 0 0 0
1 0 0 0 0 0 0 0 0
0 2 0 0 0 0 1 0 0
789 632 516 776 1126 693 1602 1540 1713
733 411 291 478 689 359 802 984 1051
276 220 302 224 339 214 347 316 325
297 253 213 272 344 198 483 526 570
707 837 1053 700 892 628 906 698 771
3101 2347 1847 1595 2027 1226 2989 3136 3982
1441 1184 895 432 485 268 1892 2264 2334
468 540 316 244 352 372 706 816 1334
1 0 2 0 2 3 0 5 0
286 213 149 158 159 73 601 777 856
47 44 31 20 67 27 128 120 129
0 0 0 0 0 0 0 0 0
56 81 25 254 257 207 34 35 60
88 70 37 207 247 179 23 50 53
353 250 230 472 621 178 303 281 204
75 102 90 78 98 109 47 13 23
1712 614 441 1522 1713 774 2535 3859 3737
432 309 258 196 204 92 8475 9571 7774
113 87 114 451 513 504 243 302 116
1635 1147 1102 1288 1721 1204 1726 1866 2235
2 0 0 0 0 0 0 0 1
0 0 0 0 0 0 0 0 0
697 1140 1403 765 988 703 3001 2179 2229
129 174 316 76 133 80 183 147 110
761 618 488 563 763 592 184 208 324
124 108 72 127 99 99 70 123 146
1606 1909 1599 2155 1673 1666 2108 2037 3599
207 86 80 107 108 66 619 974 1261
2 3 0 5 2 2 5 21 1
1106 752 449 765 1053 482 1397 1792 2553
213 214 363 176 284 178 269 218 166
0 0 0 0 0 0 0 0 0
0 0 0 0 0 0 0 0 0
134 100 87 98 135 74 87 68 68
0 2 0 0 0 0 0 0 0
0 0 0 0 0 0 0 0 1
94 53 17 50 75 88 91 110 265
2 19 19 0 3 2 0 0 0
25 48 35 167 284 104 158 97 65
1250 1286 795 2294 2504 1747 4378 4923 7174
289 200 233 254 376 265 477 435 508
78 30 30 30 62 22 29 58 68
5 15 27 43 46 49 28 21 10
10 0 1 14 10 10 6 14 15
3 0 0 4 5 1 1 4 19
21 13 8 13 13 8 22 25 26
112 92 47 64 93 46 152 184 235
193 224 226 226 231 112 811 554 241
532 565 385 562 449 303 358 283 380
32 16 11 17 35 11 14 10 7
311 485 784 236 325 180 125 93 82
414 199 202 445 582 294 309 419 536
83 76 32 132 198 112 340 458 607
11 9 13 8 10 4 90 51 133
11 4 0 14 22 6 60 92 142
4384 2639 1920 5167 6233 4032 3929 3666 4489
23 17 21 22 24 17 123 39 10
126 114 193 110 146 97 279 203 173
5013 3038 4023 3113 7382 4894 3199 2844 1459
604 345 288 473 652 302 528 630 693
8 3 2 23 38 12 6 5 3
2497 2204 3902 1801 3783 2957 1543 1001 182
1881 1352 1840 1353 3564 2400 1741 1272 428
529 215 261 1355 1461 193 657 546 125
412 359 370 543 628 436 811 692 802
0 0 0 0 0 0 0 0 0
0 0 0 0 0 0 0 0 0
6 21 23 3 2 0 43 74 57
8 5 3 5 15 5 9 5 3
0 0 0 0 0 0 0 0 0
0 0 1 0 0 0 0 0 0
1 0 1 3 10 0 6 8 5
3 3 8 9 17 4 10 2 6
14 6 9 3 9 4 11 7 15
1579 1360 1270 2135 3348 2195 918 683 494
202 80 82 256 330 78 364 430 307
505 248 211 717 1078 491 444 501 384
716 478 345 729 1010 470 1429 1538 1602
35 17 14 57 92 41 59 49 55
109 57 43 104 148 65 44 57 76
226 149 135 142 234 151 150 118 141
0 0 0 0 0 0 0 0 0
122 96 74 109 131 104 208 268 301
508 360 512 495 768 475 716 648 748
867 403 249 3556 3995 2620 2351 2122 2490
274 200 200 231 287 179 325 301 360
541 424 293 436 661 332 238 212 284
488 408 539 433 591 315 591 553 557
300 136 44 403 592 140 326 376 295
1068 591 365 915 1149 1125 1040 1226 2054
348 416 304 387 493 340 393 356 368
1462 1093 1985 329 505 406 521 506 519
0 0 0 0 2 0 0 0 3
24 7 3 27 31 11 43 61 51
507 290 253 357 622 330 762 870 1010
0 0 0 0 4 0 0 2 0
0 0 0 0 0 0 0 0 0
9318 7336 9412 1321 1794 1324 2998 3617 4748
2556 1638 1673 934 1297 956 1155 1541 1970
8 3 4 6 13 19 7 5 2
442 331 437 414 541 325 699 522 517
626 405 700 373 762 571 450 398 252
219 182 195 145 167 119 219 187 223
8 9 10 5 5 4 4 2 5
559 521 612 391 593 392 1112 891 989
17 11 63 16 33 33 44 58 33
17 16 10 12 36 16 60 83 73
359 503 467 164 197 161 961 854 684
711 375 204 905 1148 352 795 897 796
0 0 0 0 0 0 0 0 0
34 40 49 17 7 2 855 847 629
718 575 1178 838 2222 1589 1131 648 138
7 23 13 4 7 9 25 28 28
0 0 0 0 0 0 2 1 2
0 0 0 0 0 0 0 0 0
0 0 0 0 0 0 0 0 0
0 0 0 0 0 0 0 0 0
222 271 319 98 174 66 168 208 206
1342 1528 2125 1114 2264 1621 1509 1639 882
278 287 345 144 226 71 242 239 200
1172 1562 2688 608 859 807 1299 1103 1214
39 16 9 41 32 38 26 29 40
5 1 0 1 7 0 1 3 4
8 2 0 4 5 3 7 7 1
33 12 27 41 50 51 62 29 50
2 0 0 5 3 0 0 1 0
1 0 0 1 2 1 1 3 3
15 4 5 13 24 25 12 15 16
17 11 7 24 23 31 38 24 27
436 364 210 375 507 296 284 353 295
48 31 33 62 130 97 16 8 10
62 23 16 85 146 97 12 19 13
711 228 43 1122 1487 1234 103 153 229
958 916 867 644 779 810 150 154 111
410 441 445 254 426 256 1072 969 1044
760 1368 1335 642 680 883 1645 1339 1920
1421 751 491 1253 1648 556 1488 1346 970
293 359 380 217 315 194 765 628 665
784 741 1132 393 784 521 606 421 275
193 210 93 307 479 772 267 207 577
140 92 91 41 66 78 58 61 128
0 0 0 0 0 0 1 0 0
41 38 27 27 29 31 13 11 16
578 437 225 625 762 832 181 172 177
12875 14183 28693 526 890 694 677 206 52
5 0 0 0 0 0 1 0 0
5101 5120 2892 4313 6105 4623 4744 4414 5798
16 10 10 9 7 8 31 14 21
815 522 785 642 824 493 320 366 406
238 377 504 300 398 326 357 376 383
429 352 354 407 585 334 445 374 432
3064 1762 625 2131 2234 2596 4902 8402 17475
4498 1573 1201 3320 4884 2994 2230 3289 3961
7 12 2 9 8 10 15 17 25
300 298 423 353 446 299 844 614 679
258 232 179 307 397 280 363 313 310
0 0 0 0 2 0 0 0 0
223 116 54 208 235 113 159 208 259
203 112 74 272 279 163 182 335 256
69 16 7 76 91 21 38 88 101
58 25 13 59 96 37 57 105 103
6036 8038 7470 4809 4947 2679 2062 2134 1724
479 269 261 407 701 412 362 400 509
802 237 97 863 1111 651 369 910 1171
14 10 7 19 22 11 11 24 20
128 114 158 138 228 95 261 192 177
1200 601 480 1075 1155 566 771 987 477
326 194 272 285 405 276 202 241 171
7 8 6 20 38 10 90 62 90
0 0 0 1 3 0 3 6 4
3447 2929 2975 864 1218 846 1913 2215 3091
3 2 0 0 0 0 5 2 1
9 16 15 6 4 5 38 23 8
3 8 6 0 2 1 2 7 4
9 7 15 4 10 5 12 11 12
8 2 0 6 10 7 9 10 15
20 7 1 12 23 9 15 26 20
26 13 6 24 45 43 25 33 31
14 9 8 10 23 6 33 38 24
18 19 14 29 42 32 21 36 41
27 65 25 19 37 491 80 68 440
313 282 169 353 351 389 655 688 1055
150 81 30 105 114 103 145 214 309
402 617 1372 10 12 10 12 4 1
2427 4793 10942 23 29 20 29 2 1
3450 4896 13580 86 158 173 104 26 10
197 180 228 162 283 134 455 375 336
10045 10241 16597 8567 14982 26570 7430 5874 8122
7139 5965 5943 2124 3292 3352 6555 8142 16156
1252 1542 417 54 81 115 272 831 1488
486 282 150 447 547 345 531 683 714
127 89 42 137 212 155 258 101 124
45 61 115 3 7 6 70 44 36
771 542 647 307 665 572 389 165 34
544 465 258 381 429 431 736 807 1172
54 28 28 65 73 16 293 316 410
480 544 391 49 74 49 43 43 53
64 39 33 7 0 12 0 0 0
468 185 134 252 310 254 445 605 526
47 38 40 66 100 67 1683 2223 1739
21 8 1 15 20 10 11 28 46
33 16 7 28 20 28 31 42 60
129 117 140 64 76 56 164 126 167
24 32 16 36 35 55 49 26 120
0 0 1 3 0 0 0 0 0
87 69 61 69 82 66 43 78 78
2881 1640 1856 1834 3090 2388 1615 1733 2164
494 294 240 373 664 302 482 548 681
502 707 1052 441 507 396 1202 909 908
2 3 0 2 0 0 4 2 2
596 514 479 516 652 262 140 165 124
404 428 656 315 387 174 184 138 86
33 19 30 6 14 9 3 7 4
661 607 814 719 1065 776 782 550 428
140 131 47 139 190 148 145 196 293
69 122 138 31 40 27 73 83 102
195 120 46 228 451 248 348 456 521
0 0 0 0 0 0 0 0 0
2 5 0 0 0 2 0 2 0
1049 626 741 426 636 555 253 189 280
1288 718 367 1546 1662 1550 506 696 920
262 167 73 286 367 203 238 261 341
29 40 21 34 37 31 38 27 37
1485 805 511 922 1245 859 782 1469 1694
173 84 83 114 150 73 352 457 601
121 187 291 35 27 19 122 112 127
120 133 138 163 226 125 175 100 91
55 101 89 99 128 65 135 70 69
42 36 58 53 72 36 159 140 103
6300 8317 5190 4985 5989 5200 14225 12383 17050
0 2 1 0 3 0 0 0 2
9 12 21 11 2 5 10 11 6
0 0 0 0 0 0 0 0 0
1454 718 467 613 665 542 806 1096 1708
0 0 0 0 0 0 0 0 0
652 698 610 569 871 662 1574 1622 1739
220 328 202 212 321 357 498 385 725
574 235 246 923 1787 545 408 336 139
23 21 17 21 27 19 18 27 27
346 199 195 367 539 312 338 462 497
329 70 5 312 280 160 52 247 321
477 341 585 650 1700 1281 895 665 101
684 401 298 575 843 508 819 1082 1384
32 21 12 19 33 23 164 213 270
39 24 20 50 76 16 106 125 143
1416 708 425 850 1169 777 910 1353 1683
260 152 117 141 192 119 600 679 749
0 1 2 2 5 0 22 57 31
10 2 3 19 20 10 107 123 152
318 222 174 248 314 199 687 850 1030
52 36 23 59 53 33 84 92 68
4 0 0 6 4 7 5 3 6
98 46 12 182 137 138 70 152 233
29 24 19 57 58 25 66 23 14
123 75 77 13 22 15 47 57 70
6 14 12 6 19 9 513 512 595
0 0 0 0 0 0 0 0 0
9 5 13 13 23 11 58 30 35
862 762 280 615 858 290 4241 4087 4835
2669 1521 874 1085 1630 1334 651 825 904
153 151 73 76 97 110 547 653 816
0 0 0 0 0 0 0 0 0
193 129 49 205 268 151 268 312 481
1077 459 770 1411 2033 133 1430 1036 327
49 51 30 43 72 30 40 29 28
4 8 2 1 8 3 6 9 9
415 604 566 263 396 208 1100 946 953
1660 696 1017 1723 4142 2623 1885 1558 395
1 0 2 1 4 2 4 2 2
2 4 2 7 14 0 14 8 5
61 84 103 36 75 44 117 47 41
6 0 7 0 2 4 54 81 103
99 90 138 49 80 37 383 321 414
149 95 110 151 317 89 298 223 117
1 0 1 3 4 0 0 1 0
323 262 189 274 330 260 481 642 794
0 0 0 0 0 0 0 0 0
377 291 513 280 472 306 508 382 322
0 0 2 0 2 0 11 17 16
0 0 0 0 0 0 0 0 0
19 9 0 11 24 6 9 14 26
1669 689 855 1100 1492 712 1397 1712 1961
314 236 158 175 166 113 211 317 401
0 0 0 0 0 0 0 0 0
0 0 2 2 5 11 0 0 0
0 0 0 0 0 0 0 0 0
181 143 78 107 206 126 304 356 481
0 0 0 0 0 4 0 4 2
7 2 9 1 2 4 6 4 12
484 308 357 460 689 557 347 360 374
5 0 0 10 5 1 0 2 1
251 193 123 272 319 161 323 348 313
185 222 167 292 295 190 664 794 893
80 31 27 1165 1254 930 49 54 29
1 1 0 6 17 6 0 0 0
859 741 776 1005 1179 927 978 941 1092
4 3 4 0 1 1 40 84 88
2 3 2 3 2 0 151 162 170
151 74 112 128 189 154 140 92 122
18 8 1 15 25 15 14 18 23
3954 1079 1133 3099 4038 2452 2067 3139 4014
2 0 0 0 2 0 0 0 0
0 0 1 0 0 0 1 0 0
0 0 0 0 0 0 0 0 0
0 0 0 0 0 0 0 0 0
45 53 149 26 50 28 42 21 7
2249 1514 1127 5714 7719 4297 1289 1036 1077
0 0 0 0 0 0 0 0 0
3856 3479 6254 4116 5677 3788 3379 2191 1185
942 455 489 865 1328 716 877 891 934
328 329 373 332 452 327 484 432 440
414 250 231 339 550 231 423 344 285
0 0 0 0 0 0 0 1 0
2196 954 548 5044 5378 3130 685 856 988
171 149 110 256 235 171 242 245 296
275 231 282 301 404 228 547 419 482
6 5 3 4 6 6 16 12 13
564 450 293 281 354 129 526 418 278
2 2 1 5 11 2 13 14 6
0 0 0 0 0 0 2 2 0
390 387 378 60 51 60 270 384 448
17 31 28 15 41 8 49 37 10
8 8 5 26 37 4 34 42 14
7 7 0 31 27 11 25 22 30
144 132 72 89 117 87 209 183 328
17 20 41 10 14 14 45 18 16
25 20 5 18 27 14 24 28 54
109 46 49 125 164 69 110 110 120
41 23 35 9 7 11 2 0 1
0 1 0 0 0 0 0 0 0
5 2 5 3 3 3 6 1 3
1 0 0 2 4 3 4 1 1
13 16 10 29 38 18 52 68 97
205 113 62 190 289 138 197 285 365
2138 1279 1121 2395 2942 1930 1033 1133 1300
37 59 36 61 73 49 87 84 92
534 261 155 451 682 361 322 439 586
4338 4414 8684 22 83 48 69 33 19
31 40 18 64 47 54 164 52 151
0 0 0 0 0 0 0 0 0
10 11 4 4 7 1 5 12 4
6 5 11 2 5 4 9 10 7
16 11 9 50 66 14 14 22 3
416 448 572 435 637 322 1164 902 925
551 602 618 535 794 745 1120 1131 1403
775 710 761 485 667 351 878 916 827
12 4 1 0 2 3 10 3 5
815 618 383 680 979 465 1147 1197 1379
10 14 5 12 5 5 12 17 3
14 21 13 8 17 16 2 1 2
313 331 333 360 535 316 457 425 403
828 750 796 943 1249 595 1677 1499 1421
26 38 33 24 29 7 48 47 45
5 2 2 10 18 2 6 4 3
0 0 2 0 2 0 0 4 1
92 66 59 111 109 81 276 221 261
89 74 31 132 173 108 84 83 136
131 168 180 81 95 71 244 134 188
147 87 57 124 165 81 117 110 163
44 56 72 48 68 41 82 72 50
19 11 5 18 25 15 16 31 28
2 9 5 9 18 7 23 12 7
1 2 1 0 0 0 2 0 2
3 0 0 0 0 0 0 0 0
1021 496 513 599 978 449 724 925 970
8367 11539 19631 2908 7000 5225 3915 2499 434
598 495 534 545 951 540 658 594 524
0 0 0 0 0 0 0 0 0
257 212 215 159 242 152 705 580 581
191 99 26 134 209 103 318 429 521
273 309 211 190 172 190 235 227 313
982 1209 3072 972 2572 2067 1647 968 176
2217 1774 1129 2887 2783 1885 2306 2693 3477
184 205 131 361 387 614 128 115 175
2299 1575 2264 1624 2506 1954 1369 1161 770
335 440 541 479 455 396 281 147 102
136 155 136 133 158 81 127 124 148
10 16 14 4 6 2 11 6 7
0 0 0 1 1 0 0 0 0
1067 1306 922 1163 1616 1424 2859 1742 3184
2 0 2 0 0 0 3 0 2
1000 590 453 629 762 460 1044 1223 1647
3 2 14 4 6 1 13 40 45
133 103 265 47 81 85 100 63 49
0 0 0 0 0 0 0 0 0
6 4 1 5 5 3 2 8 3
23 5 2 23 26 12 11 29 17
178 147 118 204 271 164 612 594 652
91 78 113 84 119 48 72 98 69
563 252 283 549 803 305 762 776 622
105 126 92 126 132 59 220 289 234
252 145 125 224 291 93 694 809 689
186 252 73 41 41 25 837 989 1511
874 943 1169 395 827 27 194 93 16
207 187 184 139 268 132 230 154 93
456 245 261 429 659 432 358 461 500
83 59 49 122 139 88 52 77 64
66 46 72 81 140 59 114 70 37
3 1 0 1 3 0 0 1 2
1 1 2 2 9 3 0 1 6
5 7 6 7 15 3 5 2 8
424 282 171 339 360 290 92 162 231
349 328 278 260 396 196 684 580 717
4 8 2 5 7 3 8 8 9
16 42 49 1 2 1 0 0 0
0 0 0 0 0 0 0 0 0
674 906 1604 52 107 77 91 82 65
4054 1639 1033 3834 5532 3818 5498 7590 10203
2 2 0 1 0 0 8 3 3
331 200 129 345 489 180 590 644 755
2226 1594 3961 359 856 622 458 333 57
642 720 1263 367 346 320 605 487 516
3049 2591 2674 869 1023 1120 1994 2463 4727
1229 1217 1244 1166 1688 1330 1513 1421 1827
0 2 1 0 1 0 2 2 1
358 409 227 345 287 337 766 1384 2655
1106 1018 806 1627 2621 2358 863 729 990
153 114 80 153 222 100 246 205 214
171 98 102 175 286 54 348 336 299
439 239 229 427 554 374 958 1106 1249
575 616 657 287 396 196 814 834 799
27 44 27 4 15 2 4 8 7
0 0 0 6 6 4 32 71 19
1615 1534 2749 374 350 226 707 594 839
819 562 510 855 1036 628 750 849 940
0 0 0 0 0 0 0 0 0
3 3 2 2 3 1 3 8 10
89 71 39 92 83 83 250 261 275
15 12 8 21 21 14 233 325 373
2 0 0 0 2 2 0 0 0
10 8 1 1 10 1 32 30 25
84 92 134 51 67 39 112 110 112
41 33 39 36 109 41 92 53 46
2 4 0 0 0 0 3 0 4
4 13 2 6 21 145 55 27 65
1 0 0 0 0 0 2 1 3
196 281 495 190 251 124 292 214 204
94 66 47 208 216 90 98 77 29
670 384 476 1354 1926 1244 406 345 208
653 341 252 585 752 428 752 757 738
0 1 0 0 0 0 2 0 0
5 3 5 3 6 1 1 0 0
24 30 20 59 42 34 6 8 4
32 27 33 21 15 13 66 44 34
82 78 46 103 76 88 45 35 33
127 61 17 70 52 36 140 223 393
1178 869 1605 871 1653 1284 969 813 516
942 833 798 1636 1831 1298 237 175 130
61 18 29 54 59 70 74 70 68
331 194 168 334 638 324 425 415 438
1425 1872 2900 1584 1950 1238 2076 1557 1513
0 0 0 0 0 0 0 0 0
446 222 200 629 822 279 484 522 373
130 164 229 82 117 57 344 251 303
181 105 133 189 304 158 321 308 394
71 19 3 70 101 48 33 83 120
260 324 462 280 445 316 507 366 336
132 98 98 49 108 84 41 43 13
214 150 384 73 136 97 99 52 29
357 264 182 386 497 343 464 473 478
65 44 22 65 99 130 187 160 231
369 247 241 353 541 312 481 486 534
59 70 66 64 61 42 141 117 152
2 3 4 4 4 0 5 1 5
183 126 185 95 122 59 102 132 104
190 163 143 70 77 89 49 63 77
1068 1650 1774 654 671 510 5024 4130 4190
666 670 542 574 832 598 1313 1089 1373
4372 3573 5610 217 512 395 379 201 134
775 696 1392 951 2257 1496 1444 1009 256
1364 659 296 578 706 620 794 1017 1509
692 360 244 840 1029 932 1213 1233 1882
92 88 35 209 239 473 384 318 539
6 2 5 3 5 0 6 8 10
47 81 134 29 42 35 286 182 250
5 5 0 0 5 2 0 2 5
400 399 221 725 820 688 452 526 830
9 7 13 7 18 14 6 14 6
30 41 21 77 110 89 164 196 177
840 628 357 1566 2006 1605 819 894 958
39 32 35 43 37 30 6 2 6
204 163 100 66 85 138 70 68 60
146 106 130 157 225 64 616 403 190
155 97 110 153 278 123 211 160 166
15 8 2 26 36 28 15 16 27
73 29 9 52 115 58 30 48 47
0 0 0 0 0 0 0 0 0
1030 780 939 917 1294 625 1092 1169 923
21 10 25 18 23 20 23 13 15
156 140 193 85 70 35 149 182 198
302 183 103 241 237 142 739 1143 1621
142 104 67 23 84 53 1570 4182 4529
0 0 0 0 0 0 0 0 0
180 378 119 274 368 639 445 381 902
48 47 41 63 86 45 170 155 174
109 83 55 188 217 123 121 89 103
34 60 43 72 85 48 78 90 82
0 0 0 0 0 0 0 0 0
129 89 42 336 485 447 250 175 173
43 45 27 251 344 294 70 59 87
180 149 117 102 132 65 289 320 227
378 287 283 364 543 360 366 429 483
1126 813 655 437 419 722 5211 4371 6563
1153 966 930 1944 2725 1905 2042 1731 1978
160 209 180 127 149 109 407 397 503
110 123 63 0 9 6 167 334 796
37 103 109 52 34 16 202 119 117
1167 658 276 362 497 310 394 571 1091
30 71 87 0 0 0 1 0 0
33 23 13 27 47 35 68 67 100
23 9 4 43 57 20 25 32 21
58 51 50 142 160 54 123 66 47
1 4 2 7 40 4 6 4 0
0 0 0 0 0 0 0 0 0
386 380 667 380 561 495 578 496 411
957 516 403 948 1301 721 793 862 1173
777 610 527 1139 1466 1125 1055 1067 955
1185 731 452 965 1250 1212 1425 1595 2714
109 93 145 94 139 63 711 729 655
164 260 709 8 21 24 26 7 1
4 0 0 1 1 3 0 0 1
345 239 184 260 458 228 4307 5285 6901
377 231 296 330 531 341 307 327 315
515 521 1118 181 223 143 458 325 348
458 435 479 602 717 384 698 567 546
127 76 109 115 166 101 97 76 97
19 15 9 15 24 13 26 15 25
49 61 43 3 16 19 9 6 16
186 225 149 121 217 111 493 543 563
665 722 759 635 900 483 1044 1001 1209
0 6 1 0 0 0 5 1 3
440 372 438 410 559 407 429 351 450
143 98 42 41 28 44 50 97 101
351 241 120 202 295 300 872 1003 1428
655 699 944 689 1047 440 1169 798 616
28 34 68 24 54 28 68 51 43
224 158 123 230 364 133 249 253 228
307 206 183 405 576 184 388 269 269
639 404 384 762 1167 678 457 383 462
639 301 249 449 592 311 642 733 1052
117 104 118 102 118 68 235 233 258
15994 6759 4809 27562 28624 29914 1717 1805 965
64 18 1 53 47 54 14 38 80
82 18 14 94 100 57 42 70 97
454 388 371 230 317 162 574 616 853
147 121 129 185 209 147 312 304 298
13 10 17 9 36 7 82 50 32
0 0 0 0 0 0 0 0 0
17 20 3 21 63 6 44 78 33
0 0 0 0 0 0 0 0 0
165 155 144 82 200 92 142 120 190
8 4 4 18 21 1 55 55 92
107 130 89 208 237 181 452 370 803
206 49 43 120 114 122 287 470 992
1104 926 1457 482 1077 554 746 610 604
63 31 21 32 76 37 26 49 53
82 40 38 79 120 58 162 104 138
586 474 443 374 550 394 1376 1410 1626
28 43 63 30 39 29 48 37 51
552 338 307 366 504 401 558 673 864
1834 1558 1439 1711 2024 1512 1534 1352 1627
12 14 8 8 30 6 35 48 37
119 159 184 169 197 177 304 246 253
13 10 6 6 11 5 18 20 47
557 392 424 496 924 328 656 506 518
36 48 16 25 30 57 99 108 158
895 583 904 904 2118 1547 1342 1253 731
583 757 745 410 609 364 782 753 719
142 191 230 147 183 94 421 388 379
449 235 140 365 572 337 404 488 661
90 63 74 142 197 80 206 193 160
3 8 5 6 9 1 15 25 18
334 251 284 291 480 190 440 343 286
5 7 4 8 9 1 10 12 2
151 181 177 140 150 107 417 343 358
521 239 265 403 558 305 523 544 470
265 229 237 255 403 219 640 479 405
0 0 0 2 1 1 0 2 2
52 108 73 75 72 86 153 152 268
174 227 349 83 164 104 271 186 197
11638 6527 14166 5790 15595 10702 9199 4945 857
320 514 288 773 2226 1548 3100 733 405
216 121 138 171 239 71 439 405 363
15 4 9 13 24 18 26 20 23
87 97 128 110 104 115 164 172 180
206 151 58 259 296 320 331 361 593
1978 1490 1217 2010 2604 1151 3944 3862 4149
2640 2967 2735 1436 1289 1489 1650 1781 2132
46 97 85 6 5 2 2 2 0
0 0 0 3 0 0 2 3 2
99 92 220 46 118 96 79 54 6
5380 5819 8723 4081 5810 4691 5061 4162 3815
286 258 270 185 250 180 535 547 580
82 75 73 55 59 64 39 42 31
318 363 360 256 263 248 232 192 216
84 81 21 32 66 110 830 997 976
100 186 332 120 159 94 284 230 222
26 22 27 16 14 22 49 28 24
51 50 42 177 203 107 108 85 123
21 20 46 9 9 7 238 221 216
1280 1050 1542 428 513 279 736 909 1150
0 0 0 0 0 0 0 2 0
541 322 478 370 693 491 404 372 360
1378 810 643 1458 1884 1078 932 1036 1306
244 142 115 192 288 147 196 284 353
117 143 224 150 225 121 267 191 199
1268 993 776 1295 1568 1154 822 719 794
510 349 249 348 652 358 220 346 365
603 362 196 540 560 377 244 338 350
1699 1623 1168 599 1671 415 417 404 274
709 653 956 22 36 26 29 9 3
891 613 714 699 1104 499 829 808 698
132 103 242 25 56 47 43 30 22
2329 2435 4126 1081 1530 1203 2795 2447 2712
200 156 277 165 227 134 193 153 129
668 641 642 526 753 465 738 869 893
83 77 31 64 123 95 158 283 388
285 172 112 312 440 347 363 481 643
531 199 143 126 213 56 303 420 359
1 0 0 0 0 0 9 21 2
884 470 315 493 621 324 669 1165 1635
699 438 249 512 607 720 1083 1570 2760
711 795 1764 41 66 59 108 75 89
25 127 123 1 7 1 10 9 8
17 10 6 6 13 6 8 22 56
0 0 0 0 0 0 0 0 0
988 684 560 1752 2276 1428 731 648 625
151 253 173 2 1 0 0 0 0
146 192 195 57 69 59 81 88 170
72 91 22 86 154 70 317 447 648
0 0 0 0 0 0 0 0 0
835 811 1212 552 790 544 1018 1046 1053
82 31 18 67 64 35 187 276 413
0 0 0 0 0 2 2 4 1
951 1039 1350 1058 1588 984 1621 1272 1550
2573 1888 1927 3501 4852 2124 3735 3009 2746
262 392 480 207 258 233 618 536 468
79 61 67 75 79 55 69 58 76
1051 873 749 549 655 306 3543 3691 4401
252 354 419 275 358 208 485 505 439
10 8 8 9 5 0 65 84 52
262 267 295 69 125 57 623 824 1304
1076 1097 1226 1247 1400 902 1889 1341 1372
9 11 17 11 19 6 21 12 24
128 127 137 81 94 62 286 176 203
2 4 2 3 7 0 3 3 2
6 0 2 0 0 3 7 0 0
80 147 188 61 82 71 220 178 203
250 200 213 266 293 176 369 346 318
0 0 0 0 0 0 0 0 0
2231 1494 1565 1495 1996 1124 1379 1562 1648
2 2 4 6 10 2 6 2 6
80 39 35 235 239 141 153 116 116
39 12 5 38 60 19 57 56 41
300 318 426 282 358 174 353 325 264
195 274 180 203 297 261 1418 1549 2035
33 24 34 28 38 25 18 5 4
190 215 244 161 223 175 361 269 263
431 241 239 461 635 397 539 562 609
1871 1411 2653 204 453 314 175 130 27
400 355 802 76 153 121 111 39 8
953 777 828 555 779 534 1324 1365 2056
364 421 325 425 984 794 885 770 950
260 130 109 221 384 191 238 264 352
83 121 143 59 86 46 197 149 164
373 217 201 337 464 294 257 298 350
828 1126 1449 322 398 274 1444 1284 1256
185 189 137 180 258 134 484 397 455
0 0 0 0 0 0 0 0 0
7668 5695 8502 3115 5180 3446 9110 8077 8000
789 604 871 279 360 210 646 685 733
604 669 522 511 644 490 2022 1443 1803
679 554 857 431 644 361 750 680 673
798 574 568 659 961 542 772 729 853
61 59 41 46 72 46 351 397 514
119 53 12 101 120 87 37 87 113
1016 661 714 920 1243 846 1031 1022 1157
80 65 57 48 79 41 42 75 122
178 227 328 163 228 141 307 187 241
88 81 109 52 59 46 127 84 136
25 37 6 24 34 30 34 54 65
247 128 87 229 310 136 258 358 491
231 151 177 151 261 186 284 209 177
70 22 26 59 83 68 50 58 103
18 5 2 8 12 8 4 8 23
106 40 3 71 82 63 18 52 83
459 303 477 313 460 259 572 508 774
0 0 0 0 0 0 0 0 0
0 0 0 0 0 0 0 0 0
0 0 0 0 0 0 0 0 0
0 0 0 0 0 0 0 0 0
0 0 0 0 0 0 0 0 0
0 0 0 0 0 0 0 0 0
0 0 0 0 0 0 0 0 0
7 0 4 7 5 2 103 108 86
8 4 3 2 15 10 145 217 163
0 0 0 0 0 0 0 0 0
0 0 0 0 0 0 0 0 0
0 0 0 0 0 0 0 0 0
141 96 74 118 112 107 302 325 340
10 13 0 80 120 199 172 279 464
168 152 148 367 472 246 394 216 256
172 123 128 139 195 89 281 254 385
54 91 71 10 34 6 31 37 19
466 413 440 210 195 106 174 117 57
4 0 0 0 2 0 3 0 0
907 1214 1345 505 747 838 1399 1192 1266
209 124 54 162 195 69 475 853 1297
30 17 30 38 49 21 39 46 23
70 49 32 91 151 58 73 106 100
789 476 305 1354 1585 920 657 604 662
645 558 689 357 498 307 689 811 802
255 381 694 164 232 204 96 88 57
475 524 718 607 947 529 818 515 498
675 368 201 815 1064 690 653 797 930
17 25 15 2 2 4 5 20 34
2013 5303 2946 0 5 0 0 4 0
19 4 3 2 1 2 5 3 7
664 361 256 591 647 351 397 567 784
38 10 10 21 23 7 49 59 56
245 296 414 225 293 196 890 799 960
23 34 27 5 3 0 14 20 21
11 5 10 15 7 9 40 97 54
340 490 425 248 224 196 1782 1414 1634
2863 3134 1463 3094 3493 3670 3782 4349 6292
0 0 0 0 0 0 2 0 0
243 218 237 110 138 97 188 209 200
971 730 756 816 938 645 1012 1060 1643
772 848 1129 641 951 620 993 866 801
45 40 15 92 75 46 75 94 114
2 6 0 0 0 0 1 0 1
633 860 1223 395 606 424 911 705 838
120 111 129 64 96 68 310 248 368
661 375 299 506 345 232 171 288 345
7 14 0 12 20 2 21 25 24
751 426 401 563 796 413 639 749 818
168 169 214 147 220 98 271 235 245
0 0 0 0 0 0 0 0 0
0 0 0 0 0 0 0 0 0
839 512 911 681 1538 989 758 592 413
1415 1191 1607 1046 2004 1390 985 879 713
0 0 0 0 0 0 0 0 0
416 304 241 368 524 270 374 501 540
68 99 97 19 35 23 77 48 49
1291 590 559 1232 1803 1135 976 1169 1276
89 77 59 102 122 83 112 149 127
1724 980 713 1654 2440 1067 1550 1048 711
31 15 5 20 15 23 119 203 409
371 562 642 169 199 110 1899 1464 1594
30 53 19 46 40 59 118 103 110
42 36 52 40 61 45 43 10 13
0 0 0 0 0 0 0 0 0
0 2 0 0 1 0 1 1 0
0 0 0 0 0 0 2 0 0
16 53 26 0 2 2 18 7 20
13 73 74 7 3 5 4 0 0
190 347 382 8 56 31 24 15 2
0 0 0 0 0 0 0 0 0
21 13 28 38 62 21 51 42 16
15 41 27 14 20 15 13 11 26
1093 769 1340 55 179 125 94 71 47
1920 1510 1938 605 657 410 1370 1524 2091
264 697 525 0 10 10 0 8 1
48 25 10 40 15 13 519 564 504
8969 5630 9981 7204 19544 13127 9161 6228 1133
0 0 0 0 0 0 0 0 0
7 0 2 0 0 0 4 0 0
196 98 30 226 282 224 151 211 187
18 23 31 21 46 14 36 47 33
1013 870 952 719 998 605 1651 1717 2000
137 120 49 79 109 59 421 583 626
82 132 126 57 80 38 379 345 329
13 14 11 8 29 14 12 10 0
616 394 487 1191 3057 2337 1548 1039 192
1185 1035 1229 1435 1829 1266 1869 1765 1929
719 817 1127 458 580 379 1449 938 917
1326 583 464 1227 1621 873 1734 1858 1983
27267 21134 17869 35138 39362 13904 64724 55637 42356
22135 16197 13517 24919 25745 8824 49024 41271 32553
4034 2776 3168 1943 966 547 9060 9093 7647
38 90 43 19 40 22 69 118 123
133 162 238 126 178 122 185 141 158
10 12 4 4 9 4 9 9 15
200 74 98 364 324 90 312 229 82
151 99 46 78 132 54 82 134 165
0 0 2 2 0 0 0 0 0
130 133 257 7 15 6 9 0 8
11 6 0 12 11 15 10 13 15
535 585 483 438 567 331 773 699 730
25 10 7 8 16 9 26 21 7
438 384 353 691 715 535 437 950 250
613 590 444 1173 923 716 124 207 126
61 40 36 126 191 137 51 73 57
257 206 203 140 244 166 160 169 191
490 915 1542 126 190 130 265 223 249
0 2 0 0 0 0 0 0 0
0 0 0 0 0 0 1 0 0
106 67 50 28 52 39 216 326 417
50 71 55 84 86 46 73 83 68
4148 5797 6661 17 21 16 9 4 1
160 102 53 73 133 129 286 288 298
196 151 110 197 244 197 220 223 186
314 281 174 8 24 11 40 79 72
35 55 64 33 53 19 50 38 29
65 58 24 106 95 86 130 190 377
1 1 2 1 0 8 45 22 39
238 161 53 172 135 160 175 267 301
165 125 114 204 257 214 137 112 133
628 328 271 439 539 347 517 465 549
204 127 75 191 438 137 500 613 560
1 4 4 1 4 0 4 6 4
276 241 150 440 920 747 622 614 739
1532 1292 2639 1233 3428 2618 1901 1206 186
3 0 2 0 0 0 8 2 1
2062 1440 2432 1733 4165 2872 1985 1579 592
2035 1452 1179 2280 2697 1836 3159 3387 4233
5 7 3 4 6 0 6 4 7
2 8 1 4 3 1 5 4 4
14979 17787 41898 885 1700 1666 1266 435 112
38 40 75 23 43 32 90 51 53
3 2 2 2 0 0 1 1 2
331 572 970 0 0 0 0 0 0
7 0 2 21 4 2 18 14 59
16 14 5 26 26 14 171 175 129
0 0 0 0 0 0 0 2 0
399 387 304 277 295 229 116 143 125
478 653 171 2820 4037 2029 549 642 421
85 70 45 80 140 81 167 236 348
1956 1861 5015 524 1558 1133 862 487 98
84 50 30 62 68 50 139 168 183
38 29 11 38 42 19 44 71 59
76 28 15 41 44 29 162 307 433
97 91 179 70 90 53 435 331 301
103 96 91 31 41 43 28 21 15
269 164 155 217 214 136 280 318 393
22 10 12 8 10 13 27 25 32
283 149 79 196 297 154 258 252 305
1631 2326 4390 554 1280 1055 874 541 117
2 2 0 3 1 3 2 0 3
10 4 4 11 12 7 7 3 10
6 3 5 10 8 10 5 3 4
755 979 1168 355 751 510 711 590 323
77 28 45 145 114 10 243 175 26
249 85 28 159 224 114 310 514 691
397 237 214 227 290 82 496 450 454
0 0 1 0 4 2 4 4 0
104 105 126 166 173 49 195 85 50
173 126 61 126 187 94 131 202 217
8109 7081 14592 7155 18552 13234 11032 6971 1149
0 0 0 0 0 0 0 0 0
688 482 722 769 1370 585 2204 3295 1304
238 173 166 151 193 87 351 334 403
673 468 368 704 866 539 1119 993 1005
67 53 42 66 91 90 89 107 78
1387 685 940 1151 3586 2390 1482 979 158
35 68 68 35 45 52 156 123 147
7 0 0 1 1 0 5 7 8
309 277 314 193 304 231 219 204 242
751 454 389 610 893 647 429 721 815
431 546 601 546 654 412 702 570 594
13 22 14 12 15 7 127 118 183
119 109 72 84 102 79 63 61 80
12 6 6 17 33 20 18 10 20
133 152 183 110 258 217 202 183 164
30 24 20 37 73 17 110 74 26
66 69 23 60 140 125 91 74 133
2 0 0 7 41 14 110 235 232
708 600 807 387 747 473 460 419 337
40 39 35 17 22 12 139 140 189
920 895 1247 514 842 466 1246 1191 1405
2 0 3 0 1 1 7 7 3
7 0 6 0 32 12 89 114 50
7 10 17 16 14 4 42 10 15
1 1 2 0 0 0 0 0 0
0 0 0 0 0 0 0 0 0
1 0 0 2 2 0 0 3 3
8 3 0 6 6 2 0 8 15
32 16 15 30 18 20 26 39 59
129 24 15 330 465 205 27 35 34
80 74 44 15 22 34 27 41 50
0 2 0 0 0 0 0 0 0
172 161 126 64 68 67 56 106 86
463 324 230 114 96 120 42 82 116
152 186 269 167 172 133 179 128 164
332 303 220 311 533 326 91 93 174
72 37 35 10 31 10 442 462 708
68 47 34 54 53 23 127 113 144
476 329 344 342 383 287 219 249 363
230 224 237 185 211 74 467 489 644
67 112 74 25 27 32 277 548 1282
0 0 0 0 0 0 0 0 2
460 439 631 142 362 201 184 158 89
27 108 20 48 102 35 190 249 396
480 207 175 514 800 576 266 274 338
0 0 0 0 0 0 0 0 0
0 0 1 0 0 0 0 0 4
38 62 82 4 6 5 3 2 0
125 122 179 91 126 85 164 123 177
1762 920 465 625 643 437 2684 4279 6374
154 140 90 87 82 61 344 498 540
25 26 24 21 32 20 97 62 65
405 272 294 340 461 313 321 388 471
68 50 65 81 67 46 113 105 124
0 0 0 0 0 0 0 0 0
59 200 89 106 128 293 277 233 655
297 228 351 215 510 376 295 256 136
189 77 107 137 143 71 171 192 143
440 336 767 353 974 658 505 404 99
472 297 463 297 483 238 425 344 369
126 85 67 72 179 112 28 28 23
192 134 121 219 300 294 130 153 199
762 340 374 527 784 312 976 1179 1344
222 197 190 198 238 120 511 507 604
1751 1270 1513 817 1309 704 1360 1544 1970
62 49 40 18 19 0 964 958 853
128 124 109 108 178 80 199 235 335
44 39 50 62 112 65 194 180 167
0 0 0 0 0 0 2 2 2
132 151 112 116 165 114 956 911 780
291 189 89 220 248 149 380 515 765
966 992 1584 896 1280 887 770 566 578
61 36 23 38 47 33 6 14 25
216 166 134 285 413 166 399 335 368
63 121 130 50 59 40 139 179 196
454 271 206 709 1057 331 1131 539 312
4473 6760 2711 2185 3654 3373 4174 5030 8990
165 124 106 224 363 179 358 275 201
207 92 18 340 425 198 153 249 278
791 745 1297 330 445 322 541 458 704
190 114 95 130 168 115 226 210 354
8 17 14 2 5 7 13 5 12
0 0 0 0 0 0 0 0 0
539 507 890 315 390 161 721 561 441
469 381 391 333 537 318 623 553 612
329 216 162 282 368 214 590 613 864
165 235 452 16 26 14 50 37 50
52 32 22 35 43 22 92 144 116
7 11 2 8 7 8 21 29 47
269 411 327 349 459 1489 207 239 557
6 2 0 3 62 1 5 2 1
182 77 29 125 212 110 113 218 223
0 0 0 0 0 0 0 0 1
55 53 58 22 33 17 16 26 33
431 197 150 430 587 304 287 362 398
263 186 312 263 372 367 186 159 204
303 336 317 238 278 260 407 422 496
0 0 0 0 0 0 0 0 0
15 21 7 74 67 43 93 123 74
2540 3861 8986 1480 3157 2455 2951 1829 840
626 555 721 593 856 585 751 711 816
33 30 36 45 51 26 60 64 62
249 339 396 214 326 244 472 458 529
148 102 75 129 189 117 140 180 222
566 536 583 634 781 468 692 568 561
1846 803 425 1250 1797 905 779 1183 1364
164 228 300 103 132 109 239 225 273
136 62 52 54 54 26 382 501 730
48 39 36 40 64 55 56 80 68
2 0 0 2 9 7 1 0 1
0 0 0 0 0 0 0 0 0
175 110 153 205 272 112 271 265 295
220 241 359 379 572 147 753 498 368
871 462 517 715 968 583 1124 1082 1170
385 259 258 328 582 364 518 438 499
0 0 0 0 0 0 0 0 0
275 360 242 305 432 568 546 598 892
1200 1281 2059 1136 1233 772 1332 1130 1267
378 376 282 397 494 282 790 891 888
314 306 435 284 316 199 398 352 425
117 64 18 43 106 89 1378 2045 3407
38 36 33 27 36 47 87 109 135
9 13 2 19 33 19 17 27 30
2 2 3 4 0 3 30 15 30
0 0 0 0 0 0 0 0 0
5294 5786 10784 3158 6059 4396 6483 4655 3544
357 325 474 253 365 234 231 275 182
968 566 784 745 1414 1361 873 1025 1891
604 329 324 2982 4518 2132 714 792 730
213 359 474 269 1006 672 2048 1531 687
91 73 38 3 15 6 10 35 14
112 60 31 56 75 60 237 434 707
1439 708 862 1239 1639 846 1922 2374 2568
37 36 68 30 52 27 38 22 27
257 281 278 126 191 73 181 165 134
27 20 5 21 31 10 43 55 40
29 21 37 18 39 20 35 33 51
103 139 218 152 110 25 276 203 129
129 106 105 625 1195 420 847 702 413
5 2 0 4 4 0 6 3 19
95 180 70 59 178 183 364 534 1534
156 106 164 123 213 108 165 129 106
1 0 0 5 4 1 0 0 0
422 447 440 441 581 268 487 468 414
19 8 3 11 11 14 4 13 4
406 288 600 226 572 383 326 202 27
4945 3357 2589 14502 14702 10620 121 61 41
18 3 2 8 5 5 10 27 39
332 247 207 176 247 191 470 428 508
210 160 121 273 255 200 82 130 138
1799 1457 1818 1783 2228 1335 1081 921 981
546 542 720 551 620 328 990 846 714
0 0 0 0 0 0 0 0 0
177 187 208 144 244 114 231 224 230
0 0 0 0 0 0 0 0 0
0 0 0 0 0 0 0 0 0
0 0 0 0 0 0 0 0 0
0 0 0 0 0 0 0 0 0
0 0 0 0 0 0 0 0 0
0 0 0 0 0 0 0 0 0
0 0 0 0 0 0 0 0 0
0 0 0 0 0 0 0 0 0
0 0 0 0 0 0 0 0 0
0 0 0 0 0 0 0 0 0
0 0 0 0 0 0 0 0 0
0 0 0 0 0 0 0 0 0
123 146 92 118 130 113 63 61 104
0 0 0 0 1 0 1 0 0
0 0 0 0 0 0 0 0 0
0 0 0 0 0 0 0 0 0
0 0 0 0 0 0 0 0 0
0 0 0 0 0 0 0 0 0
0 0 0 0 0 0 0 0 0
0 0 0 0 0 0 0 0 0
158 186 143 336 439 602 325 257 461
78 59 46 85 97 82 66 50 42
0 2 0 0 0 1 0 1 0
9 9 9 4 7 16 8 1 16
2 0 0 1 0 0 0 1 0
0 0 0 0 0 0 0 0 0
0 0 0 0 0 0 0 0 0
1848 1605 2539 1760 4288 3150 1988 1515 284
0 0 0 0 0 0 0 0 0
0 0 0 0 0 0 0 0 0
41 16 25 199 241 54 77 74 67
0 0 0 0 0 0 0 0 0
0 0 0 0 0 0 0 0 0
0 0 0 0 0 0 0 0 0
0 0 0 0 0 0 0 0 0
0 0 0 0 0 0 0 0 0
0 0 0 0 0 0 0 0 0
0 0 0 0 0 0 0 0 0
0 0 0 0 0 0 0 0 0
0 0 0 0 0 0 0 0 0
5 0 8 0 1 0 5 5 4
76 57 90 0 2 0 2 0 0
0 0 0 0 0 0 0 0 0
0 0 0 0 0 0 0 0 0
0 0 0 0 0 0 0 0 0
0 0 0 0 0 0 0 0 0
0 0 0 0 0 0 0 0 0
0 0 0 0 0 0 0 0 0
0 0 0 0 0 0 0 0 0
0 0 0 0 0 0 0 0 0
0 0 0 0 0 0 0 0 0
0 0 0 0 0 0 0 0 0
0 0 0 0 0 0 0 0 0
0 0 0 0 0 0 0 0 0
0 0 0 0 0 0 0 0 0
0 0 0 0 0 0 0 0 0
3 4 0 5 0 2 0 3 1
0 2 0 0 1 0 1 0 1
0 4 3 0 2 0 5 2 0
662 563 877 167 231 145 215 247 310
2 0 2 0 1 0 0 0 0
20 19 17 10 10 6 11 11 18
1695 907 687 3408 4142 422 3841 3599 1336
114 71 70 85 106 49 205 175 220
683 605 334 370 404 230 843 1043 1842
3320 2739 4723 2211 5434 4004 2651 1727 491
3 0 0 2 0 0 67 111 25
52 84 80 26 25 31 92 61 78
11 7 4 5 10 0 11 9 3
1129 1001 1624 540 725 430 1585 1263 1429
146 198 168 165 185 129 384 366 344
2 0 2 0 4 1 1 1 0
0 2 2 3 6 2 59 153 146
1757 1121 858 1558 1576 1100 645 774 819
1104 720 1317 999 2371 1574 1265 829 289
1883 2165 2192 939 1187 781 6240 5780 6576
196 253 138 91 135 263 1145 1445 2456
301 147 124 312 442 193 593 685 882
253 216 369 173 289 205 199 165 144
0 1 0 5 3 0 22 29 17
6 1 3 9 11 0 14 8 13
59 69 66 33 53 41 152 145 161
325 278 293 341 484 325 249 221 229
21 23 23 19 41 26 28 26 22
0 0 2 1 0 0 0 0 0
561 776 966 877 873 524 843 448 396
689 345 398 385 427 161 1643 1905 1663
307 243 294 244 385 191 411 460 463
189 139 237 197 261 183 341 281 287
4 3 1 10 1 2 10 3 7
201 167 142 173 302 132 372 325 383
211 176 166 270 327 153 340 370 434
354 220 180 345 526 260 727 597 471
26 26 12 30 22 18 219 262 288
786 686 1115 333 792 641 349 158 36
0 0 0 0 0 0 0 0 0
3 2 5 0 1 2 12 9 4
10 9 0 6 11 2 46 48 29
23 22 24 38 22 16 543 439 115
1161 304 194 666 1142 610 828 1334 1540
19 20 4 95 108 91 253 125 85
43 47 18 410 586 336 488 389 177
24 19 17 37 39 2 70 109 20
115 170 117 137 254 104 82 62 27
21 40 26 8 16 0 25 23 4
217 363 188 145 235 78 119 123 27
0 0 2 0 0 0 0 0 0
0 0 0 0 0 0 0 0 0
0 0 0 0 0 0 0 0 0
7 2 1 5 11 15 1 6 6
3 0 0 0 0 0 1 3 0
0 0 0 0 2 0 1 0 2
10 7 10 15 20 6 10 7 8
1315 787 655 1099 1519 1068 1156 1252 1449
267 242 127 312 389 318 820 802 793
1613 749 342 1834 2594 2003 840 989 1275
86 21 9 93 170 145 30 73 51
27 27 6 21 9 17 18 26 50
158 128 33 105 114 76 390 516 656
3 2 2 4 8 1 16 31 11
201 171 122 104 113 65 52 59 88
365 288 194 324 384 188 1142 1321 1541
2 0 0 2 2 4 13 15 33
241 151 347 38 54 40 29 23 6
19 10 15 32 33 13 25 9 7
385 456 423 404 531 341 3124 2605 2396
554 307 219 508 691 465 744 867 1112
1673 951 883 1390 1410 733 555 538 437
2 1 1 2 0 1 0 0 0
238 212 179 177 254 145 415 422 535
3753 2950 1949 1651 1388 1326 1125 1442 2322
35 6 8 26 12 5 43 23 22
2535 1792 1733 2148 2734 1909 2335 2242 2687
2 6 0 9 10 1 9 5 11
691 294 238 599 871 394 489 683 855
15 12 8 16 11 4 35 48 75
31 29 30 32 43 27 41 66 36
438 683 228 232 409 134 1520 1672 2568
97 108 82 74 117 71 119 121 150
648 776 635 1022 1142 969 428 300 505
291 320 538 166 247 199 240 208 197
59 38 48 81 90 58 88 55 45
704 711 1106 381 646 401 634 527 493
562 342 215 549 774 504 303 336 363
12 9 4 37 38 58 53 25 41
38 19 32 17 23 9 254 389 317
164 250 566 139 184 118 266 171 200
2 4 0 0 0 2 0 0 0
80 132 181 60 63 29 172 142 159
422 330 220 348 404 342 615 708 781
1203 2048 2431 857 1023 840 5405 4139 3985
1562 929 710 1229 1670 993 2094 2423 3311
236 144 122 159 233 130 346 345 387
1082 889 625 783 1106 580 992 1080 1161
43 68 32 67 88 51 76 115 120
1 1 5 1 2 0 2 4 3
0 0 0 0 0 0 0 0 0
81 31 15 71 63 28 42 81 68
426 247 407 285 439 84 526 405 227
279 79 19 182 184 59 92 258 299
98 39 17 70 115 32 66 122 125
322 257 441 229 365 141 532 484 413
20 49 8 5 3 8 2 0 0
14 26 28 11 11 8 9 13 17
0 0 0 0 0 0 1 2 35
112 118 108 142 260 61 723 397 184
118 95 64 129 272 98 424 246 148
14 24 56 21 10 12 86 79 57
36 28 22 35 34 4 62 60 31
39 191 50 27 38 683 33 53 512
1437 987 639 708 1007 2841 203 304 447
1624 1208 794 525 661 689 2022 2389 3947
48 59 28 40 34 27 217 155 139
2859 2372 6836 2641 6899 5325 4234 2449 423
177 91 121 151 216 141 132 120 52
10 8 5 9 14 5 26 18 6
857 1103 1871 39 58 44 38 30 3
6 14 7 7 7 4 40 29 55
118 136 179 753 982 504 196 105 96
367 293 596 43 128 100 76 92 23
49 16 26 12 16 9 43 51 114
215 113 65 302 414 164 150 168 214
497 509 638 895 1235 748 1030 748 669
658 563 708 1083 1565 441 1697 1139 498
13 9 14 6 7 5 20 10 18
4 21 13 4 3 3 10 6 11
155 132 117 141 175 80 315 253 243
237 83 35 215 279 187 197 493 577
77 45 50 33 60 33 270 229 251
966 843 1760 807 1070 580 1663 981 1091
575 492 978 284 326 229 265 250 345
84 76 80 73 91 50 102 103 96
154 122 157 108 210 135 200 134 156
6670 6178 4799 6601 7914 5659 4219 3643 4010
3 6 2 3 11 2 8 4 6
467 266 184 546 706 438 431 426 465
296 346 623 232 325 201 370 280 230
91 114 89 149 186 134 184 127 155
177 112 263 220 229 27 103 33 3
528 542 631 300 424 135 336 379 373
531 337 341 770 1162 422 651 497 313
0 0 0 0 0 0 0 0 0
272 93 89 155 142 74 88 197 148
12 17 7 13 23 8 26 20 35
665 352 381 943 1142 289 350 392 382
313 161 88 251 198 149 148 227 316
335 376 564 91 111 93 60 65 59
0 1 4 0 0 0 0 2 0
62 29 13 92 171 72 81 149 130
499 431 346 349 422 279 1075 1108 1307
571 471 308 822 1171 653 526 668 1087
59 28 39 84 139 17 146 103 30
60 27 27 80 108 40 84 67 44
306 267 342 289 410 230 419 341 393
32 35 21 8 21 18 48 44 55
214 146 161 185 285 106 272 268 229
390 194 361 154 359 260 191 137 114
672 200 282 598 888 576 283 620 820
206 176 228 115 190 126 129 90 128
132 82 121 89 118 36 119 98 65
1446 1044 1010 1063 1336 1083 1410 1297 1873
4 6 6 9 4 0 32 56 19
198 90 107 200 273 121 238 240 246
0 0 0 0 0 0 2 3 9
132 83 101 216 196 143 98 76 83
0 0 0 9 4 0 1 5 5
3 2 2 30 33 0 11 13 5
437 427 343 335 356 249 744 791 1169
433 296 268 310 474 286 578 646 662
370 194 90 473 526 363 167 295 332
132 118 143 187 284 147 196 156 167
72 45 55 144 147 122 122 96 99
1782 1557 2256 1314 2439 1596 2001 1760 1681
590 473 426 606 773 520 672 738 725
41 27 28 88 78 32 50 32 21
24 19 13 1090 1115 2078 61 57 34
0 0 0 0 0 0 0 0 0
0 0 0 0 0 0 0 0 0
0 0 0 0 0 0 0 0 0
490 262 181 1495 2125 490 422 436 541
79 27 14 337 436 97 98 121 83
174 71 46 562 707 252 445 283 104
0 0 0 3 2 0 0 3 0
297 301 266 185 222 104 934 1015 985
314 291 191 14 5 8 7 1 13
5527 12638 13674 71 30 43 0 0 0
9046 20492 19182 88 84 61 0 0 0
2092 4258 3947 13 14 13 4 3 3
12675 27186 28696 200 204 148 40 40 10
18157 42216 41777 418 304 251 8 3 3
403 654 573 71 71 47 114 135 153
0 0 0 0 0 0 0 0 0
0 0 0 0 0 0 0 0 0
37 36 45 31 39 15 34 35 44
6 6 4 11 6 15 3 4 10
0 0 0 0 0 0 2 2 0
0 0 0 0 0 0 0 0 0
253 186 294 498 785 91 1036 650 255
0 0 0 0 0 0 0 0 0
1278 1106 802 554 875 507 1015 1097 1452
0 0 0 0 0 0 0 0 0
0 0 0 0 0 0 0 0 0
34 58 125 50 48 36 97 52 54
0 0 0 0 0 0 10 10 13
703 325 290 868 1180 713 599 631 673
174 146 116 189 230 120 251 275 387
377 477 589 384 552 350 754 568 546
947 735 617 1048 1373 1488 938 1158 1388
272 422 544 0 2 0 4 0 0
719 543 327 578 770 618 954 1207 1401
36 40 35 42 66 33 101 80 42
173 489 306 7 1 3 4 2 0
311 305 217 437 503 347 418 352 273
303 188 144 216 272 162 377 554 592
144 103 147 289 844 601 493 325 37
21 17 14 22 19 2 444 453 300
1365 947 654 1130 1600 813 2420 2513 2787
321 399 225 202 197 207 1372 1737 2973
337 285 633 22 76 80 37 19 4
184 139 102 176 250 109 138 206 250
4 4 4 2 3 7 21 34 43
723 649 774 462 675 270 1200 1188 1420
319 305 499 212 264 195 156 142 162
5649 3819 2014 18103 20559 22411 300 383 1225
1 2 1 0 5 5 2 0 1
450 387 721 70 179 128 129 48 7
246 172 191 869 1058 367 169 238 50
2 1 0 0 0 0 1 1 0
132 75 9 92 158 90 202 166 262
1629 996 870 1837 3216 1115 1256 1021 783
0 0 0 0 0 0 0 0 0
698 400 328 168 237 101 558 766 726
3946 2384 2201 3977 5650 2938 4469 3876 4434
0 0 0 0 0 0 0 0 0
1630 716 562 1155 1757 873 3515 4028 4412
85 53 25 84 106 53 150 127 151
22 7 31 73 75 1 40 19 7
668 611 688 463 636 334 1055 950 1014
1602 1129 1554 2015 4541 3134 2227 1721 559
955 569 882 2436 4495 2639 1732 1324 545
88 153 152 33 51 50 102 87 87
479 347 295 214 259 97 798 1168 1309
356 342 354 247 347 189 407 367 433
70 53 30 43 47 44 66 96 57
559 415 350 599 786 465 1416 1636 1694
0 0 1 1 0 1 5 3 0
1605 573 288 4441 6300 3577 547 967 753
206 148 111 181 251 200 149 148 173
0 0 1 2 0 1 2 0 2
92 67 120 42 95 38 121 108 104
1375 1803 2488 2083 2661 1029 3469 2536 2164
454 354 469 418 556 341 672 474 429
165 149 86 195 257 180 242 174 236
1484 1036 1063 959 1224 871 1211 1311 1470
1 0 0 0 3 0 4 6 1
113 73 65 118 180 80 300 266 214
28 27 34 9 4 3 447 494 396
0 0 2 0 0 0 0 0 0
165 115 50 261 346 172 197 241 310
28 37 33 59 35 9 29 12 4
0 0 0 0 0 0 0 0 0
3433 2784 5475 2435 6253 4463 3352 2235 522
0 0 0 0 0 0 0 0 0
1 7 7 3 2 2 4 5 8
40 27 48 44 73 36 51 40 57
0 0 0 0 0 0 0 0 0
28 9 27 40 23 6 12 26 22
0 0 0 2 0 0 0 0 2
34 26 16 74 54 52 2 3 10
159 126 166 147 217 114 320 231 264
155 123 149 101 134 69 142 166 197
148 217 149 214 222 358 179 183 280
1023 960 830 1364 1518 1136 880 867 887
16 9 4 10 24 16 6 22 25
5 11 9 14 14 13 14 13 51
60 71 102 42 85 34 62 61 66
509 345 407 547 659 376 628 673 810
110 101 76 42 75 56 401 393 519
268 207 237 223 310 234 342 355 319
10 6 15 7 19 17 26 11 1
1607 1654 3746 876 1914 1258 1869 1558 1127
0 0 0 0 0 0 0 0 0
0 0 0 1 5 2 1 3 0
124 99 62 135 158 105 159 212 251
230 121 97 200 254 211 93 127 132
89 121 184 51 63 54 133 99 117
73 78 95 73 123 62 101 89 98
9 10 11 22 24 14 9 14 14
286 245 340 167 283 137 280 252 291
240 132 97 185 136 78 148 183 247
159 80 75 163 176 87 176 161 209
46 32 35 49 81 37 39 56 40
607 389 395 699 1665 883 704 744 644
19 36 32 23 27 16 24 16 35
645 588 624 609 1020 584 865 746 758
0 0 2 0 0 0 0 0 2
1403 1616 2295 1482 2470 2090 1906 1588 1360
24 43 7 31 67 307 22 28 57
160 205 214 227 210 287 469 353 358
63 26 13 50 77 69 157 263 416
302 253 133 415 585 364 242 314 324
845 305 150 948 1192 587 595 849 880
339 243 268 186 224 149 171 258 233
232 214 231 172 223 154 174 187 229
189 166 144 67 51 38 85 105 79
0 0 0 0 0 0 0 0 0
1 1 4 3 4 4 4 3 4
1 0 0 6 0 8 1 0 2
0 0 0 0 0 0 0 0 0
3 0 2 2 5 1 3 5 0
88 113 49 72 52 64 394 373 469
0 0 0 1 0 0 3 1 2
0 0 0 0 0 0 0 0 0
2 0 0 0 1 0 1 0 2
0 0 0 0 0 0 0 0 0
0 2 0 0 0 1 2 0 6
0 0 0 0 0 0 0 0 0
3 0 2 8 15 1 10 22 13
0 0 0 0 0 0 0 0 0
9 5 15 0 6 3 17 2 6
4 2 0 6 6 1 4 2 7
34 14 8 14 53 17 48 44 56
117 63 48 92 235 115 106 101 203
41 20 35 31 65 32 67 48 59
4 4 3 0 4 1 40 35 47
0 0 0 0 0 0 0 0 0
0 0 0 0 0 0 0 0 0
0 0 0 0 0 0 0 0 0
0 0 0 0 0 0 0 0 0
0 0 0 4 0 0 0 0 0
1 0 0 1 1 0 0 0 1
0 0 0 0 0 0 0 1 0
0 0 0 0 0 0 0 1 0
1018 522 544 905 1351 850 1172 1317 1577
8 3 2 4 18 10 5 12 17
0 1 0 0 0 0 0 0 0
573 404 574 672 1054 623 845 649 606
231 220 406 125 243 171 152 130 92
52 37 23 91 130 42 14 8 9
62 97 149 49 42 40 142 124 136
118 95 36 100 205 128 227 200 133
6 20 32 1 0 1 14 2 0
0 0 0 0 0 0 0 0 0
104 128 191 140 181 100 116 70 45
1582 815 1560 1747 5042 3444 2336 1556 295
111 132 76 89 98 150 244 247 372
1546 591 422 1283 1732 1114 1271 1500 1906
189 285 364 56 97 76 206 184 225
15 24 16 8 10 10 21 41 58
0 0 0 0 0 0 0 0 2
0 1 2 0 0 0 13 10 4
0 0 0 0 0 0 1 6 6
29 46 82 14 8 4 20 6 4
0 0 0 0 0 0 0 0 2
8 8 6 3 5 0 1 5 5
181 243 118 308 320 364 317 293 545
488 648 702 527 765 605 732 777 818
300 329 392 361 327 234 665 575 600
1547 814 963 1176 1772 1226 1579 1913 2124
0 0 0 0 0 0 0 0 0
11806 20497 14763 14267 13933 14860 27411 24246 33941
1362 1491 2788 1255 2574 1949 1210 807 143
973 1212 997 1865 1654 966 38 26 14
72 110 61 85 113 67 157 162 165
1 0 0 0 0 0 0 3 0
179 91 185 121 222 183 207 150 127
13914 17299 42088 9755 22054 18080 15782 8850 1512
0 0 0 0 0 0 0 0 0
19 9 17 8 20 9 36 45 49
0 0 0 0 0 0 0 0 0
0 2 2 5 2 5 13 1 4
0 0 1 0 13 9 34 20 7
2 0 0 0 0 0 0 0 0
8 8 21 1 5 0 7 7 25
328 485 391 367 561 285 1232 973 1013
7 7 7 45 58 42 29 15 10
56 84 42 184 217 120 170 122 61
69 99 29 100 95 127 54 102 173
0 2 0 0 0 0 7 4 0
0 0 0 0 0 0 0 0 0
1689 1399 980 1662 2122 1716 2822 3084 3755
2116 1708 1287 2095 2804 2154 1685 1946 2264
214 227 358 193 314 222 322 307 293
90 96 171 90 97 63 98 47 39
4 6 17 1 3 2 6 2 0
12 7 0 5 23 3 6 26 16
3 0 0 7 12 0 3 2 0
0 1 0 0 2 0 0 0 0
2 4 2 4 6 0 2 0 0
0 0 0 2 0 2 5 0 4
1 1 0 0 0 0 0 0 0
0 0 0 0 0 0 0 0 0
0 0 0 0 0 0 0 0 0
4 10 6 0 0 1 0 2 0
19 10 13 59 135 28 48 95 37
0 0 0 1 1 0 0 2 0
0 0 0 1 0 0 3 1 3
0 0 2 0 0 0 0 0 0
275 192 193 218 314 161 340 279 410
2 4 0 3 4 2 6 4 0
0 0 0 0 0 0 0 0 0
0 0 0 0 0 0 0 0 0
28 18 20 56 77 75 107 43 60
0 0 0 0 0 0 0 0 0
561 271 231 687 921 452 544 620 601
0 0 0 0 0 0 0 0 0
0 0 0 0 0 0 0 0 0
0 0 0 0 0 0 0 0 0
16 28 20 10 39 25 40 52 59
2 0 3 0 0 0 0 0 0
114 131 259 112 132 77 172 158 128
0 0 0 0 0 0 0 0 0
151 91 129 433 646 100 173 116 78
1336 915 837 3252 3364 2187 332 256 360
779 551 697 732 1254 825 993 820 735
146 61 76 95 162 70 444 533 647
0 0 0 0 0 0 0 0 0
0 0 0 0 0 0 0 0 0
0 1 0 0 0 0 0 0 0
0 0 0 0 0 0 0 0 0
0 0 0 0 0 0 0 0 0
0 0 0 0 0 0 0 0 0
0 0 0 0 1 0 2 0 0
6 4 6 20 30 8 202 58 12
42 65 54 39 40 33 74 68 79
139 119 235 113 268 205 162 168 50
44 67 26 21 17 35 24 7 1
3 0 4 11 3 8 42 17 13
286 206 249 167 193 124 50 70 78
0 0 0 2 2 2 9 9 28
1822 1420 2386 1116 2876 1912 1517 1035 440
7 21 36 18 20 15 36 20 34
811 461 343 1016 1129 569 650 599 735
787 984 1732 575 902 614 1138 906 583
0 0 2 0 0 0 0 0 0
0 0 0 0 0 0 0 0 0
0 0 0 0 0 0 0 0 0
2939 4407 4218 2283 2864 2073 9342 7970 8377
2060 2548 5002 368 424 341 658 567 576
128 83 49 93 119 85 258 400 455
0 0 0 0 0 0 0 0 0
1 0 4 6 5 2 6 3 0
5 5 2 1 7 3 2 2 2
489 268 204 179 356 174 492 624 983
0 0 0 0 0 0 0 0 0
20 26 33 33 35 27 69 52 43
82 52 38 161 203 124 111 190 241
101 59 33 141 144 59 270 374 191
0 0 0 0 0 0 0 0 0
30 42 15 6 4 8 2 13 16
764 656 635 723 1014 548 1084 1011 1116
2944 2432 1322 2428 2579 2192 6820 8664 11678
171 103 53 152 255 137 196 250 334
0 0 0 0 0 0 0 0 0
0 0 0 0 0 0 4 0 0
592 432 364 573 860 585 809 650 816
1502 1244 807 1181 1497 994 405 298 319
4546 6631 12056 4 20 22 19 7 0
337 237 168 467 576 583 245 273 213
4 2 0 1 0 1 1 3 0
0 0 0 0 0 0 0 0 0
2 0 0 2 3 7 0 4 1
275 340 391 283 386 316 545 452 367
517 449 544 399 575 361 706 602 619
0 0 0 0 0 0 0 0 0
0 0 0 0 0 0 0 0 0
257 180 120 364 500 177 202 298 210
0 0 0 0 0 0 0 0 0
0 0 0 0 0 0 0 0 0
4750 2704 2601 4696 7829 4952 5695 5949 6657
0 0 0 0 0 0 0 0 0
36 25 18 29 23 24 9 17 19
0 0 0 0 0 0 0 0 0
16 10 7 20 32 11 25 29 28
648 538 629 399 499 348 601 722 746
0 0 0 0 0 0 0 0 0
0 0 0 0 0 0 0 0 0
0 0 0 0 0 0 0 0 0
1 0 0 0 0 0 3 2 3
962 849 2207 102 190 153 135 101 59
0 2 2 0 0 0 0 1 0
0 0 0 0 0 0 0 0 0
0 0 0 0 0 0 4 0 0
709 523 464 742 1064 475 578 401 546
164 186 287 133 204 163 72 58 42
0 0 0 0 0 0 0 0 0
0 0 0 0 0 0 0 0 0
89 92 78 73 108 70 132 141 182
0 3 0 0 0 0 0 0 0
0 0 0 0 2 0 0 0 0
0 0 0 0 0 0 0 2 6
0 0 0 0 0 0 0 0 0
0 0 0 0 1 0 0 0 0
0 0 0 0 0 0 0 0 0
0 0 0 0 0 0 0 0 0
52 23 3 23 25 21 18 37 39
20 24 26 17 26 20 20 28 22
0 0 0 0 0 0 0 0 0
753 429 380 780 1186 787 767 996 1311
10 10 25 12 24 4 44 21 2
0 0 0 0 0 0 0 0 0
327 391 415 243 237 130 1000 1120 1232
360 243 116 773 838 757 96 98 89
0 0 0 0 0 0 0 0 0
0 0 0 0 0 0 0 0 0
15 3 4 2 13 5 17 17 20
176 179 217 97 170 99 245 222 205
0 0 0 0 0 0 0 0 0
4307 4218 3313 848 958 828 361 323 499
78 64 35 331 559 234 946 414 92
7 9 17 7 22 14 40 22 22
30 27 30 31 74 29 60 72 21
22 39 39 31 74 50 64 56 65
199 148 293 65 170 156 85 100 11
0 0 0 0 2 0 0 0 0
0 0 2 0 2 2 7 3 1
0 0 0 0 0 0 1 0 0
0 0 0 0 0 0 0 0 0
158 182 293 68 112 66 73 97 86
0 1 2 0 0 0 0 2 2
107 192 127 140 123 71 256 240 219
317 199 357 346 584 408 498 347 169
0 0 0 0 0 0 0 0 0
0 0 0 0 0 0 0 0 0
0 0 0 0 0 0 0 0 0
0 0 0 0 2 2 0 0 0
131 236 211 29 54 42 34 55 13
0 0 0 0 0 0 2 0 0
1 0 0 1 0 1 0 0 0
0 0 0 0 0 0 0 0 0
3 0 2 1 1 2 3 0 2
3 2 6 7 10 3 18 5 1
10 5 2 7 19 6 17 11 3
35 15 20 61 58 39 14 16 9
0 0 0 0 0 0 0 0 0
1742 786 674 1384 2128 1482 1672 2256 2804
458 299 361 419 570 378 656 635 650
57 46 38 87 71 76 205 105 117
50 76 122 0 4 11 8 4 5
485 529 482 486 574 405 794 741 667
0 1 0 0 1 6 0 1 5
4 8 30 22 13 11 42 40 24
9 5 4 0 5 3 3 8 5
2 0 2 1 3 0 1 1 0
80 134 142 50 41 17 34 17 18
4 4 1 4 7 1 1 4 1
0 0 0 0 0 0 0 0 0
0 0 0 0 0 0 0 0 0
0 0 0 0 0 0 0 0 0
0 0 0 0 2 0 0 0 2
83 65 38 47 77 58 103 103 107
0 0 0 0 0 0 0 0 0
0 0 0 0 0 0 0 0 0
0 0 0 0 0 0 0 0 0
30 25 46 16 17 4 36 30 21
0 0 0 0 0 0 0 0 0
57 36 28 42 51 18 55 61 41
0 0 0 0 0 0 0 0 0
0 0 0 0 0 0 0 0 0
0 0 0 0 0 0 0 0 0
0 0 0 0 0 0 0 0 0
2788 5615 13805 29 20 34 29 2 2
0 0 0 0 0 0 0 0 0
553 347 202 609 770 347 649 823 838
261 292 387 174 260 166 471 416 457
0 0 0 0 0 0 0 0 0
0 0 0 0 0 0 0 0 0
2 5 4 4 0 5 27 54 14
2 2 0 0 4 0 4 1 4
0 0 0 0 0 0 0 0 0
10 6 0 3 11 9 11 14 14
0 0 0 0 0 0 0 0 0
0 0 0 0 0 0 0 0 0
13 44 8 0 2 1 5 5 25
2110 1167 1396 1095 1887 1089 757 1004 1245
0 0 0 0 0 0 0 0 0
384 209 123 331 421 228 769 865 1050
0 0 0 0 0 0 0 0 0
0 0 0 0 0 0 0 0 0
0 0 0 0 0 0 0 0 0
5 2 2 0 1 2 0 0 0
243 215 332 246 400 262 403 290 312
12 5 3 2 4 5 2 5 3
423 242 174 333 405 230 446 660 840
0 0 0 0 0 0 0 0 0
0 0 0 0 0 0 0 0 0
0 0 0 0 0 0 0 0 0
0 0 0 0 0 0 0 0 0
0 0 0 0 0 0 0 0 0
0 0 0 0 0 0 0 0 0
0 0 0 0 0 0 0 0 0
0 0 0 0 0 0 0 0 0
0 0 0 0 0 0 0 0 0
0 0 0 0 0 0 0 0 0
0 0 0 0 0 0 0 0 0
0 0 0 0 0 0 0 0 0
0 0 0 0 0 0 0 0 0
0 0 0 0 0 0 0 0 0
0 0 0 0 0 0 0 0 0
0 0 0 0 0 0 0 0 0
0 0 0 0 0 0 0 0 0
0 0 0 0 0 0 0 0 0
388 278 228 398 489 275 340 393 426
13 14 12 12 10 3 12 21 21
1185 886 811 654 823 532 781 886 1535
0 0 0 0 0 0 0 0 0
183 219 175 186 249 166 323 355 410
0 0 0 0 0 0 0 0 0
0 0 0 0 0 0 0 0 0
0 0 0 0 0 0 0 0 0
364 170 93 311 441 217 552 832 921
0 0 0 0 0 0 0 0 0
545 396 377 535 791 229 559 560 413
59 44 31 33 31 23 43 54 46
0 0 0 8 2 9 0 2 4
56 47 86 41 42 13 87 48 48
8 4 9 24 47 15 1 1 0
446 381 840 347 625 379 540 435 274
0 0 0 0 0 0 0 1 1
944 524 430 1073 1493 868 1611 1663 1915
112 125 120 231 578 391 291 185 32
170 89 37 110 165 116 71 140 176
905 784 920 715 1061 654 768 727 901
614 371 238 632 624 657 290 295 301
0 0 0 0 0 0 0 0 0
22 7 4 8 16 7 8 13 25
2 1 0 0 0 0 0 0 0
0 0 0 0 0 0 0 0 0
0 0 0 0 0 0 0 0 0
83 41 15 112 109 60 57 114 190
0 0 0 0 1 0 0 0 1
263 184 187 294 396 251 492 564 695
430 600 604 482 572 321 1305 1269 1408
2 0 0 0 0 0 0 0 0
4 1 5 0 0 0 0 0 0
0 0 0 0 0 0 0 0 0
0 0 0 0 0 0 0 0 0
0 0 0 0 0 0 0 0 0
28 16 10 23 16 16 58 73 79
0 0 0 1 1 0 1 0 0
0 0 0 0 6 0 0 0 0
393 287 223 378 518 372 603 579 874
0 0 0 0 0 0 0 0 0
0 0 0 0 0 0 0 0 0
0 0 0 0 0 0 0 0 0
1 0 0 0 0 0 0 0 0
0 0 0 0 0 0 0 0 0
0 0 0 0 0 0 0 0 0
0 0 0 0 0 0 0 0 0
0 0 0 0 0 0 0 0 0
0 0 0 0 0 0 0 0 0
0 0 0 0 0 0 0 0 0
0 0 0 0 0 0 0 0 0
0 0 0 0 0 0 0 0 0
0 0 0 0 0 0 1 2 0
276 503 841 229 343 192 422 305 332
1357 624 459 1079 1612 980 1563 1846 2443
0 0 0 0 0 0 0 0 0
6 0 6 4 9 0 26 16 11
1348 759 795 1022 1598 911 1631 1921 2395
619 312 311 499 723 438 741 879 1154
3916 3337 5366 2043 5167 3615 2621 1729 297
0 0 0 0 0 0 0 0 0
0 0 0 0 0 0 0 0 0
7295 7084 12044 3771 9576 7127 5469 3912 929
1 1 0 0 0 0 0 1 0
14298 9561 20202 6064 16963 11733 9043 5325 958
3 0 3 0 0 0 0 0 0
152 102 107 169 184 127 83 102 122
0 0 1 0 0 0 0 0 0
0 0 0 0 0 0 0 0 0
0 0 0 2 1 0 0 0 1
5 0 0 7 6 3 1 3 4
0 0 0 0 0 0 0 0 0
0 0 0 0 0 0 0 0 0
0 0 0 0 0 0 0 0 0
0 0 0 0 0 0 0 0 0
0 0 0 0 0 0 0 0 0
0 0 0 0 0 0 0 0 0
0 0 0 0 0 0 0 0 0
0 0 0 0 0 0 0 0 0
0 0 0 0 0 0 0 0 0
0 0 0 0 0 0 0 0 0
0 0 0 0 0 0 0 0 0
0 0 0 0 0 0 0 0 0
0 0 0 0 0 0 0 0 0
0 0 0 0 0 0 0 0 0
0 0 0 0 0 0 0 0 0
0 0 0 0 0 0 0 0 0
0 0 0 0 0 0 0 0 0
0 0 0 0 0 0 0 0 0
0 0 0 0 0 0 0 0 0
0 0 0 0 0 0 0 0 0
0 0 0 0 0 0 0 0 0
0 0 0 0 0 0 0 0 0
0 0 0 0 0 0 0 0 0
0 0 0 0 0 0 0 0 0
0 0 0 0 0 0 0 0 0
0 0 0 0 0 0 0 0 0
0 0 0 0 0 0 0 0 0
0 0 0 0 0 0 0 0 0
0 0 0 0 0 0 0 0 0
0 0 0 0 0 0 0 0 0
334 404 392 289 347 220 364 394 471
0 0 0 0 0 0 0 0 0
262 182 181 185 266 164 419 363 465
20415 18896 47202 12051 30678 21848 18586 10233 1863
0 0 0 0 1 0 0 1 1
50263 46915 105896 29382 70548 52347 41016 24211 4232
2057 3451 4826 477 669 526 4253 3594 3612
47 29 56 38 48 13 70 43 46
55 33 37 43 71 32 58 41 46
162 134 269 86 125 105 193 191 226
29 34 32 0 0 2 0 0 0
2018 1277 865 1693 2510 1549 1198 1282 1662
0 0 0 0 0 0 0 0 0
22 36 57 17 26 32 115 126 102
0 0 0 0 0 0 0 0 0
209 130 66 162 241 133 187 289 379
4 5 4 0 0 5 2 0 0
710 558 731 631 852 515 548 600 644
0 0 0 0 0 0 0 0 0
0 0 0 0 0 0 0 0 0
0 0 0 0 0 1 0 3 0
251 219 176 209 316 158 529 416 569
3 0 0 0 0 3 0 1 0
1 1 0 1 2 0 2 7 5
516 449 412 578 781 477 801 846 795
18 9 1 23 28 18 9 18 30
0 0 0 0 0 0 0 0 0
0 0 0 0 0 0 0 0 0
8 3 0 14 18 5 9 10 11
26 8 9 40 41 21 29 41 44
35 18 10 21 39 31 21 22 32
213 252 277 287 381 451 459 281 468
553 325 71 695 811 859 359 588 1004
0 3 8 0 0 1 18 13 43
0 0 0 0 0 0 0 0 0
0 0 0 0 0 0 0 0 0
0 0 0 0 0 0 0 0 0
27 22 28 17 44 26 20 29 27
0 0 0 0 0 0 0 0 0
244 184 153 253 325 216 473 490 611
114 162 61 626 770 1439 685 438 671
51 38 18 65 86 39 118 86 136
0 0 0 0 0 0 0 0 0
0 0 0 0 0 0 0 0 0
0 0 0 0 0 0 0 0 0
460 423 459 528 681 358 576 415 385
14 3 5 8 10 5 12 16 23
0 0 0 0 0 0 0 0 0
0 0 0 0 0 0 0 0 0
17 22 36 19 28 31 74 40 72
19 4 8 14 17 11 20 31 23
0 0 0 0 0 0 0 0 0
0 0 0 0 0 0 0 0 0
22 22 33 27 42 27 111 74 44
27 4 4 28 22 15 6 14 35
1 0 0 0 0 0 1 0 0
691 413 317 586 891 497 509 650 823
0 0 0 0 0 0 0 0 0
0 0 0 0 0 0 0 0 0
1 0 0 0 0 0 0 0 0
0 0 0 0 0 0 0 0 0
171 179 261 16 68 54 44 19 2
15 18 32 18 25 29 34 18 38
847 344 180 682 891 545 797 1243 1738
1 4 4 2 1 2 5 2 3
0 0 0 0 1 0 0 0 0
113 93 112 70 64 29 83 80 88
0 0 0 0 0 0 0 0 0
0 0 0 0 0 0 0 0 0
0 0 0 0 0 0 0 0 0
0 0 0 0 0 0 0 0 0
0 0 0 0 0 0 0 0 0
0 0 0 0 0 0 0 0 0
0 0 0 0 0 0 0 0 0
22 11 3 23 23 11 12 21 30
339 210 207 303 457 209 329 474 521
0 0 0 0 0 0 0 0 0
23 23 22 30 15 28 10 27 21
0 0 0 0 0 0 0 0 0
0 0 0 0 0 0 0 0 0
15 7 3 12 33 4 16 13 7
809 340 200 652 917 632 912 1338 1691
192 83 30 127 156 102 172 259 314
0 2 2 0 0 0 5 10 2
236 307 414 180 204 154 503 314 294
0 0 0 0 0 0 0 0 0
67 61 65 37 45 25 633 776 762
179 134 152 140 153 78 440 416 312
67 70 57 96 71 78 280 241 335
9 5 2 14 22 23 26 14 15
9 4 9 7 13 3 3 5 2
11 4 1 3 19 3 9 2 11
0 1 0 0 0 0 0 0 1
0 0 0 0 0 0 0 0 0
1 0 2 0 0 2 1 0 0
984 937 643 1224 1129 943 370 329 421
0 0 0 0 0 0 0 0 0
0 0 0 0 0 0 0 0 0
3 8 17 1 3 0 0 2 0
289 331 332 318 402 247 510 440 606
0 0 0 0 0 0 0 0 0
0 1 0 0 0 0 0 0 0
0 0 0 0 0 0 0 0 1
0 0 0 0 0 0 0 0 0
0 0 0 0 0 0 0 0 0
194 278 466 291 374 242 434 260 285
123 78 63 163 189 127 414 519 457
40 19 1 24 24 10 18 35 40
0 0 0 0 0 0 0 0 0
1 2 1 0 0 0 0 2 2
1645 1650 1613 1759 2182 1400 1594 1397 1520
2 0 1 2 2 2 3 4 2
0 0 0 0 0 0 0 0 0
0 0 0 0 0 0 0 0 0
0 0 0 0 0 0 0 0 0
0 0 0 0 0 0 0 0 0
0 0 0 0 0 0 0 0 0
0 0 0 0 0 0 0 0 0
246 269 353 59 94 76 97 130 176
104 123 323 27 24 32 62 56 48
0 0 0 0 0 0 0 0 0
192 261 363 209 313 195 370 300 338
0 0 0 0 0 0 0 0 0
0 0 0 0 0 0 0 0 0
2 2 4 4 8 11 2 14 12
0 0 0 0 0 0 0 1 2
1345 1479 2062 835 1217 789 972 921 717
1 0 0 0 3 7 1 2 0
0 0 0 0 0 0 0 0 0
0 0 0 3 0 0 31 22 43
38104 31318 54405 1916 3918 3161 2359 1155 268
29 18 10 19 31 14 62 75 82
0 0 0 0 0 0 0 0 0
0 0 0 0 0 0 0 0 0
41 56 45 52 58 27 111 117 123
97 63 31 76 127 61 169 206 290
308 157 174 262 441 245 255 275 322
436 96 20 359 496 272 121 298 438
116 136 153 192 238 140 187 178 219
0 0 0 0 0 0 0 0 0
27 7 0 48 41 25 14 19 29
2 1 2 9 8 5 10 13 10
369 254 372 503 635 255 534 399 364
536 659 538 413 385 302 594 529 537
1 2 3 0 0 0 0 1 2
0 0 0 0 0 0 0 0 0
174 182 213 136 172 130 192 157 160
130 123 85 132 145 73 160 204 214
443 528 840 241 384 298 448 456 391
100 103 84 158 141 69 176 188 252
7 2 0 5 2 0 13 5 3
2 0 0 1 2 0 1 2 1
73 37 2 101 140 64 41 80 141
0 0 0 0 0 0 0 0 0
0 0 0 0 0 0 0 0 0
0 0 0 0 0 0 0 0 0
0 0 0 0 0 0 0 0 0
0 0 0 0 0 0 0 0 0
0 0 0 0 0 0 0 2 0
3 4 0 8 7 0 4 0 1
77 34 115 134 127 85 439 145 49
0 0 0 0 0 0 0 0 0
0 0 0 0 0 0 0 0 0
0 0 0 0 0 0 0 0 1
0 0 0 0 0 0 0 0 0
0 0 0 0 0 0 0 0 0
0 0 0 0 0 0 0 0 0
33 27 44 12 10 8 88 64 66
1584 885 512 1616 2035 1654 1289 1734 3439
0 0 0 0 0 0 0 0 0
0 0 0 0 0 0 0 0 0
993 947 1519 896 1324 1146 1445 1095 1139
9 20 36 10 24 8 26 25 30
1 0 0 0 0 0 1 1 1
153 85 41 125 154 106 370 449 632
0 0 0 0 0 0 0 0 0
113 74 63 101 146 114 177 220 275
56 19 14 31 62 22 80 105 65
0 0 0 0 0 0 0 0 0
6 2 4 1 2 1 0 1 0
71 27 20 25 38 15 86 154 181
81 76 63 129 176 90 95 75 41
0 0 0 0 0 0 0 0 0
301 154 79 290 495 234 331 512 488
0 0 0 0 0 0 0 0 0
0 0 0 0 0 0 0 0 0
0 0 0 0 0 0 0 0 0
0 0 0 0 0 0 0 0 0
0 0 0 0 0 0 0 0 0
0 0 0 0 0 0 0 0 0
0 0 0 0 0 0 0 0 0
0 0 0 0 0 0 0 0 0
532 489 690 488 679 490 565 536 564
0 0 0 0 0 1 1 0 0
0 0 0 0 0 0 0 0 0
0 0 0 0 0 0 0 0 0
0 0 0 0 0 0 0 0 0
0 0 0 0 0 0 0 0 0
0 0 0 0 0 0 0 0 0
0 0 0 0 0 0 0 0 0
0 0 0 0 0 0 0 0 0
95 108 139 89 133 66 143 119 117
0 0 0 0 0 0 0 0 0
84 52 26 49 58 56 413 575 550
149 156 332 54 112 89 49 45 8
374 272 445 282 410 272 319 293 321
0 0 0 2 0 0 2 0 0
0 0 0 0 0 0 0 0 0
0 0 0 0 0 0 0 0 0
0 0 0 0 0 0 0 0 0
0 0 0 0 0 0 0 0 0
0 0 0 0 0 0 0 0 0
0 0 0 0 0 0 0 0 0
0 0 0 0 0 0 0 0 0
0 0 0 0 0 0 0 0 0
0 0 0 0 0 0 0 0 0
0 0 0 0 0 0 0 0 0
0 0 0 0 0 0 0 0 0
0 0 0 0 0 0 0 0 0
0 0 0 0 0 0 0 0 0
0 0 0 0 0 0 0 0 0
1892 1322 2084 2510 6604 4850 3198 2188 403
0 0 0 0 0 0 1 0 0
2 0 1 0 0 6 0 11 0
0 0 0 0 0 0 0 0 0
7828 6104 4057 9525 8230 6846 923 950 836
0 2 0 0 0 0 1 7 0
0 0 0 0 0 0 0 0 0
0 0 0 0 0 0 0 0 0
0 0 0 0 0 0 0 0 0
0 0 0 0 0 0 0 0 0
3564 2612 2435 1816 2000 1046 2392 3139 3772
0 0 0 0 0 0 0 0 0
0 0 0 0 0 0 0 0 0
13 13 8 2 5 7 14 34 12
4174 3711 8615 89 135 102 125 15 24
0 0 0 0 0 0 0 0 0
0 0 0 0 0 0 0 0 0
0 0 0 0 0 0 0 0 0
10 11 3 28 45 28 19 29 21
101 76 40 34 58 48 33 44 71
0 0 0 0 0 0 0 0 0
0 0 0 0 0 0 0 0 0
750 731 944 8 8 4 8 0 0
0 0 0 0 0 0 0 0 0
0 0 0 0 0 0 0 0 0
0 0 0 0 0 0 0 0 0
0 0 0 0 0 0 0 0 0
0 0 0 0 0 0 0 0 0
0 0 0 0 0 0 0 0 0
0 0 0 0 0 0 0 0 0
5 6 2 7 5 8 7 1 7
160 57 44 120 180 88 76 138 137
383 264 366 403 623 482 451 348 416
421 274 163 181 209 151 908 1182 1807
0 0 0 0 0 0 2 2 0
16 26 36 37 54 29 118 140 190
0 0 0 0 0 0 0 0 0
0 0 0 0 0 0 0 0 0
924 1004 845 860 846 438 3912 3796 3734
0 0 0 0 0 0 0 0 0
0 0 0 0 0 0 0 0 0
20 4 3 20 28 10 3 17 21
11 12 8 10 20 16 16 27 27
0 0 0 0 0 0 0 0 0
0 0 0 0 0 0 0 0 0
41 40 61 19 20 11 118 113 123
4 2 3 4 5 1 2 5 4
380 399 624 319 504 302 216 240 215
108 95 113 193 260 55 236 222 257
0 1 0 0 1 0 2 0 1
0 0 0 0 0 0 0 0 0
707 697 1367 266 541 418 242 186 102
0 0 0 0 0 0 0 0 0
0 0 0 0 0 0 0 0 0
0 0 0 0 0 0 2 0 0
0 0 0 0 0 0 0 0 0
0 0 0 0 0 0 0 0 0
0 0 0 0 0 0 0 0 0
0 0 0 0 0 0 0 0 0
0 0 0 0 0 0 0 0 0
0 0 0 0 0 0 0 0 0
17 43 16 0 2 4 6 12 0
0 0 0 0 0 0 0 0 0
1 0 0 0 3 2 0 2 5
0 0 0 0 0 0 0 0 0
0 0 0 0 0 0 0 0 0
0 0 0 0 0 0 0 0 0
5 1 2 1 2 3 0 0 1
219 171 123 105 154 78 284 422 451
233 123 95 196 390 300 351 297 348
6 13 6 9 11 12 17 14 14
0 0 0 0 0 0 0 0 0
56 50 58 15 34 14 22 32 34
8 2 5 4 6 5 4 12 11
0 0 0 0 0 0 0 0 0
26 27 13 8 21 8 11 10 14
0 0 0 0 0 0 0 0 0
449 310 242 622 839 476 747 704 839
0 0 0 0 0 0 0 0 0
65 49 95 83 75 69 92 73 71
11 1 0 7 6 3 1 7 5
0 0 0 0 0 0 0 0 0
0 0 0 0 0 0 0 0 0
57 70 73 67 92 46 103 94 86
0 0 0 0 0 0 0 0 0
502 411 510 551 707 341 915 768 880
759 539 766 945 2479 1607 1253 758 154
151 89 90 140 199 98 446 541 844
8 5 8 8 9 3 11 19 11
120 79 41 145 208 121 94 136 136
0 0 0 0 0 0 0 0 0
0 0 0 0 0 0 0 0 0
1039 938 1652 124 236 205 227 351 726
266 329 370 307 430 387 512 508 586
0 0 0 0 0 0 0 0 0
0 0 0 0 0 0 0 0 0
0 0 0 4 5 2 1 1 0
10 10 12 6 11 15 12 13 28
0 0 0 0 0 0 0 0 0
18 18 45 16 32 20 40 35 18
2 0 4 5 5 6 12 3 4
0 0 0 0 0 0 0 0 0
9570 10645 21225 5947 14526 10468 8268 5238 897
0 0 0 0 1 0 0 3 0
0 0 0 0 0 0 0 0 0
641 749 1023 434 547 476 3358 2835 2551
467 144 45 390 545 410 168 344 382
2 0 1 3 1 1 2 1 3
1 0 1 0 0 0 0 0 0
2 2 0 2 0 0 0 0 4
0 0 0 0 0 0 0 0 0
134 111 183 129 125 80 147 143 142
44 11 8 104 238 21 50 92 42
24 9 10 49 97 23 57 47 46
736 622 570 1145 1827 1372 791 628 525
490 247 216 401 645 335 345 505 574
9666 6670 4557 8047 10845 7084 15650 16922 19956
7 7 8 3 4 3 1 1 2
3823 3657 8832 4616 11592 9145 7247 4253 748
0 0 0 0 0 0 0 0 0
9 10 10 14 23 11 43 68 112
0 0 0 0 0 0 0 0 0
0 0 0 0 0 0 0 0 0
0 0 1 0 0 0 0 0 0
29 34 23 185 251 41 389 372 102
0 0 0 0 0 0 0 0 2
0 0 0 0 0 0 0 0 0
541 399 352 366 464 292 571 573 731
0 0 0 0 0 0 0 0 0
0 1 0 0 0 0 3 0 2
0 0 0 0 0 0 0 2 0
0 0 1 0 0 0 0 0 0
575 523 1237 381 396 294 1184 380 579
54 26 4 131 61 45 113 53 180
26 12 1 11 22 17 8 18 39
2 0 0 0 0 0 3 3 0
402 278 310 405 476 144 783 645 432
0 0 0 0 12 0 11 2 2
245 258 214 267 408 219 468 353 389
839 650 226 356 388 334 1196 1642 2771
88 127 96 75 92 41 322 394 430
0 0 0 0 0 0 0 0 0
0 0 0 0 0 0 0 0 0
83 106 34 29 38 15 28 31 39
65 48 37 15 10 2 10 18 17
24 27 31 3 12 0 2 7 8
98 56 35 44 66 33 58 62 72
39 32 21 20 31 13 31 16 21
0 0 2 0 0 0 2 3 4
0 1 0 0 0 0 0 0 0
76 55 28 7 21 14 96 82 283
27 60 20 29 16 20 232 284 312
9 8 0 5 8 6 32 77 60
50 65 48 14 30 7 86 92 114
1 6 13 13 2 5 39 35 54
1 0 0 0 0 0 0 0 0
129 179 83 54 136 69 134 108 102
0 0 0 0 0 0 0 0 0
0 2 3 0 0 0 2 0 0
109 130 211 150 168 180 154 90 106
0 0 0 0 0 0 0 0 0
2 0 3 0 0 0 3 3 2
10 15 11 10 6 9 41 53 51
0 0 0 1 3 0 0 0 0
162 142 382 23 53 52 47 27 7
36 19 40 33 37 31 37 24 30
412 268 307 252 410 257 429 581 597
514 586 529 470 617 446 2792 2209 2187
2742 2764 2223 2708 2843 1963 1855 1487 1762
89 105 53 92 157 86 153 147 207
12 20 9 10 9 7 23 19 20
253 467 681 0 0 4 0 0 0
26 33 13 14 13 7 2 5 4
3 1 0 0 0 1 0 3 1
105 312 446 2 6 5 3 3 0
94 45 33 76 114 60 110 122 190
204 196 346 125 168 131 187 107 84
982 737 1792 630 1395 1078 1136 486 119
651 656 721 460 669 454 966 951 891
1790 1013 358 3510 3630 4556 799 1166 1429
1467 1755 1169 104 185 131 264 478 421
430 346 417 355 517 267 530 425 315
1514 1097 818 1451 2311 973 2414 2431 2231
2556 2451 1868 91 113 115 201 273 652
5 13 8 22 42 14 40 26 32
26 39 30 10 11 3 21 20 11
0 0 0 0 0 0 0 0 0
2322 1030 708 2633 3631 1826 1195 1322 1455
0 2 0 0 2 1 19 65 105
1545 2755 2841 929 1145 850 7621 5998 7296
59 103 134 43 34 40 88 109 107
2376 2248 1536 562 774 813 460 796 956
83 49 17 89 102 143 328 297 325
3 3 0 12 8 5 1 10 13
14 13 10 16 19 11 10 16 26
3 2 4 10 11 6 11 11 7
285 256 219 236 416 212 261 331 346
54 62 38 32 34 44 58 31 137
518 66 139 1340 1889 19 511 322 28
0 0 0 4 11 0 0 0 1
667 376 357 302 565 179 881 993 1531
47 8 14 107 152 4 52 42 3
0 0 0 0 0 0 0 0 3
221 112 90 219 306 119 251 260 414
283 216 187 224 293 156 307 301 386
594 547 762 469 861 536 808 593 552
17 28 29 11 24 19 44 12 11
0 0 0 0 0 0 0 0 0
0 0 0 0 0 0 0 0 0
353 527 1217 106 215 180 155 92 16
0 0 0 0 0 0 0 0 0
5 7 3 15 22 3 44 28 8
373 406 593 369 510 390 848 593 502
728 576 570 674 941 458 831 858 939
571 316 204 576 776 410 371 541 552
62 38 62 58 75 37 91 65 61
25 35 16 24 27 16 138 128 168
2 0 2 1 0 0 65 65 61
1331 895 517 1053 1274 630 1494 1801 2131
171 104 84 55 91 56 72 54 83
0 0 0 0 0 0 0 0 0
42 44 37 47 60 77 43 28 65
138 117 155 145 198 102 1126 928 945
1682 897 654 1271 1980 1070 1565 1696 2192
750 464 475 537 572 346 321 356 344
7 15 7 45 59 26 48 45 47
0 2 3 4 3 0 10 6 8
11 27 18 4 3 0 68 57 24
1099 576 911 1470 2380 735 1124 829 323
11 2 13 61 93 15 625 604 235
63 62 71 85 114 69 251 126 127
244 477 589 147 165 165 1250 945 807
3309 2474 2207 3379 3182 2112 1825 2003 2206
1459 963 791 1152 1390 696 1112 1227 1329
2422 3609 4992 1898 3137 2112 5071 4195 5293
391 343 363 425 818 509 532 450 536
395 400 468 303 584 293 484 287 313
161 156 173 152 236 116 358 347 336
117 152 197 75 124 38 50 47 38
0 0 0 0 1 0 0 0 0
4037 3228 3627 2098 2440 1617 3458 3622 5126
26 29 30 22 29 4 23 32 12
1134 484 392 809 1196 619 674 930 1292
156 77 39 199 315 242 204 200 229
47 77 131 163 285 171 104 17 21
207 171 213 202 277 168 301 246 192
354 449 585 686 1016 354 886 440 230
7 2 1 3 10 7 6 4 13
79 130 182 95 133 81 149 125 116
0 0 4 0 0 0 0 0 0
0 0 0 0 0 0 0 0 0
0 0 0 0 0 0 0 0 0
0 2 0 0 0 0 0 1 0
0 0 0 0 0 0 0 0 0
0 0 0 0 1 0 9 12 9
53 105 150 0 0 0 0 0 0
260 297 561 240 318 191 308 248 287
53 13 10 78 77 19 79 101 96
52 39 46 107 160 60 141 123 95
242 129 122 204 238 120 242 249 315
49 39 31 30 32 27 238 227 366
588 310 356 537 1025 691 570 574 598
0 0 3 3 1 0 1 0 3
279 292 379 290 366 172 532 435 576
30 7 15 10 39 18 19 22 32
426 374 360 365 564 328 482 478 526
5863 5427 3008 2665 3394 2135 8032 8385 11274
0 0 0 0 0 0 0 0 0
2130 877 373 1536 1970 1225 1180 2006 2541
2 3 1 6 14 9 7 2 7
102 91 64 125 133 114 195 197 262
134 194 240 216 197 116 417 321 354
1094 533 397 847 1086 683 859 1109 1287
68 37 13 100 153 78 59 131 168
244 165 103 457 654 245 472 379 171
220 169 334 218 271 178 193 133 96
77 126 162 63 81 68 269 232 254
131 81 134 94 85 60 321 228 289
0 0 0 0 0 0 2 0 0
59 65 119 220 281 10 66 38 24
381 225 129 933 925 1388 371 485 884
2032 1853 2833 1609 3039 1791 1828 1505 917
0 1 1 0 0 0 1 1 0
700 359 392 1016 1199 106 1004 994 681
1323 1195 831 1115 944 668 1437 1633 2602
0 0 0 0 0 0 0 0 0
19 10 1 9 6 1 3 11 9
88 48 44 54 89 41 94 126 120
66 48 63 43 93 54 71 59 68
73 116 199 68 128 103 124 72 50
6 2 1 2 6 5 7 13 20
9 15 8 10 15 4 19 66 49
2 1 2 4 1 6 6 14 10
24 13 3 34 47 15 14 39 36
27 31 20 34 48 23 33 44 39
459 323 305 270 437 231 745 771 852
0 0 0 0 0 0 0 0 0
0 0 0 0 0 0 0 0 0
346 155 106 237 385 192 449 612 700
461 178 152 629 806 208 398 511 451
2 2 0 0 1 0 5 3 3
1274 1120 2264 1073 2442 1660 1399 1068 518
600 374 314 385 513 333 1141 1193 1264
357 451 550 266 300 226 806 661 628
449 753 1046 532 792 616 778 603 620
327 208 230 303 402 333 338 318 387
1 0 0 0 0 1 0 1 3
739 565 732 427 612 379 466 556 628
0 0 0 0 0 3 3 2 7
528 463 238 552 852 528 525 750 1038
1240 625 268 3382 4219 1422 1011 1397 2131
0 0 0 0 0 0 6 21 16
0 0 0 0 0 0 0 0 1
829 787 689 775 1023 677 1878 1791 2318
223 186 161 282 494 367 799 787 1234
238 138 173 194 251 191 202 235 318
413 227 284 644 883 306 1012 516 362
311 202 171 332 492 280 450 486 530
17725 6337 5773 3353 4632 2119 1590 2433 2604
347 510 803 351 450 336 283 263 244
59 74 46 30 25 28 76 56 60
5 5 4 18 31 4 70 53 5
7 1 0 24 55 0 167 241 47
16 4 10 8 6 7 6 4 0
3 0 0 2 0 0 2 0 0
27 8 2 14 17 10 59 102 127
1852 1961 3197 1030 1424 1009 2186 2173 2010
1700 2325 2704 1210 1573 1038 5074 4198 4055
101 96 95 116 134 91 427 359 334
104 102 99 54 122 92 112 108 125
925 681 469 278 206 121 2137 2097 2470
175 243 251 201 235 180 340 227 310
68 52 47 45 95 45 93 118 114
906 596 568 319 759 505 264 283 115
143 120 411 34 104 100 95 42 23
311 303 433 347 380 105 456 461 345
634 703 442 519 814 456 1509 1393 1304
0 0 0 0 0 0 0 0 0
0 0 0 0 0 0 0 0 0
169 158 71 92 135 92 99 116 118
0 0 0 0 0 0 0 0 2
2 0 0 1 0 0 2 0 0
0 0 0 2 4 1 1 6 0
0 0 0 1 0 0 0 0 0
45 72 110 2 0 0 2 0 0
286 504 420 24 39 13 30 46 40
145 105 202 55 64 18 312 219 278
22 18 45 33 31 18 70 39 18
0 0 0 0 0 0 0 0 0
0 0 0 0 0 0 0 0 0
4503 1386 7279 2634 2738 20 3649 2083 159
0 0 0 0 0 0 0 0 0
0 0 0 0 0 0 0 0 0
33 32 18 43 77 45 25 37 8
19 11 9 24 34 26 6 11 8
0 0 0 2 0 0 0 1 0
0 0 0 0 0 0 0 1 0
289 176 201 12 21 16 2 0 0
0 0 0 0 2 0 0 0 0
2 0 12 1 0 0 0 0 0
0 0 0 0 0 0 5 10 4
7 7 2 5 5 4 6 10 9
0 0 0 0 0 0 0 0 0
179 135 87 57 80 36 476 534 557
2928 1486 1257 4880 6364 5738 1850 2195 2868
0 0 0 0 0 0 0 0 0
0 0 0 0 0 0 0 0 0
0 0 0 0 0 0 0 0 0
6 0 1 6 8 5 5 7 10
243 151 117 209 261 259 82 112 203
3545 2402 1653 2083 3103 1821 7838 10372 12527
24 34 34 4 17 4 6 0 0
3 3 3 0 5 0 2 1 0
0 0 0 0 0 0 0 0 0
0 0 0 0 0 0 0 0 0
0 0 0 0 2 0 0 0 0
0 0 0 0 0 0 0 0 0
0 0 0 0 0 0 0 0 0
0 0 0 0 0 0 0 0 0
0 0 0 0 0 0 0 0 0
0 0 0 0 0 0 0 0 0
0 0 0 0 0 0 0 0 0
0 0 0 0 0 0 0 0 0
16 28 31 12 12 18 47 54 29
1 7 1 8 6 5 5 6 18
20 20 28 5 16 11 3 4 5
21 33 25 24 16 16 63 47 31
9 20 12 21 16 12 29 29 27
94 114 151 34 40 24 91 101 62
809 685 490 559 739 844 774 624 1004
67 10 2 94 99 55 102 204 254
405 328 286 411 659 360 667 574 619
0 0 0 0 0 0 0 1 0
19 27 9 20 15 41 33 21 55
0 0 0 0 0 0 0 0 0
317 356 331 202 274 149 324 230 290
65 57 71 28 63 21 87 96 130
358 511 774 286 368 220 684 516 531
252 290 671 52 120 107 74 53 19
111 69 72 167 148 47 246 231 149
101 30 6 54 51 36 244 598 782
79 32 32 32 35 17 355 427 530
0 0 0 0 0 0 0 0 0
0 2 5 0 2 1 0 0 0
42 44 115 16 62 40 37 5 1
96 68 82 114 147 81 182 179 181
193 138 169 118 135 126 388 490 454
0 0 0 0 0 0 0 0 0
116 49 58 100 116 106 714 909 1644
0 0 0 0 0 0 0 0 0
4 0 0 2 4 4 2 5 13
3572 5719 8404 888 789 782 4864 4522 6285
0 0 0 0 2 0 4 15 11
53 34 25 49 62 33 38 40 52
5 4 4 11 6 8 25 61 28
86 80 38 239 304 203 255 194 185
4 0 8 2 0 0 0 6 0
0 0 0 0 0 0 0 0 0
481 640 1037 359 521 371 525 451 403
146 122 113 92 115 74 238 183 206
203 122 75 269 350 203 209 205 151
388 272 118 409 422 266 140 208 231
243 301 274 272 325 211 324 359 306
550 189 111 459 720 401 763 1081 1132
127 64 33 53 74 44 170 338 361
121 118 135 54 67 51 281 290 324
337 283 291 464 603 360 246 210 235
213 176 157 182 268 199 171 187 189
0 0 0 0 0 0 0 0 0
0 0 1 20 40 4 43 37 10
13 20 15 64 89 28 73 73 41
17 29 16 74 188 31 93 85 59
0 0 0 0 0 0 0 0 0
44 46 74 30 51 10 77 74 73
0 0 0 0 5 2 6 0 5
257 226 139 393 506 207 122 194 189
0 10 7 3 5 0 0 0 0
22 4 0 19 28 4 32 36 32
350 303 351 325 490 337 366 370 401
0 2 0 2 2 3 6 1 6
0 0 0 0 0 0 0 0 0
0 0 0 0 0 0 0 0 0
531 728 743 478 689 434 1346 1187 1285
1909 1818 1641 3135 3501 2838 2773 2356 3235
56 51 21 40 47 34 80 142 197
35 46 60 4 11 8 4 0 4
0 0 0 0 0 0 0 0 0
0 0 0 0 0 0 0 0 0
0 0 0 0 0 0 0 0 0
0 0 0 2 0 0 2 0 0
12 4 2 8 18 11 18 29 15
0 0 0 0 0 0 0 0 0
10 24 11 17 26 14 12 11 20
61 65 49 135 117 36 115 144 123
398 259 444 483 880 242 1069 354 126
0 0 0 0 0 0 0 0 0
88 70 116 89 134 45 205 158 152
311 285 227 497 644 477 363 280 411
4 2 1 0 8 7 6 3 10
14 13 5 29 33 8 15 35 37
55 15 2 54 77 48 39 121 120
0 0 0 0 0 0 0 0 0
176 170 156 229 303 127 293 204 221
7 0 4 6 15 10 16 13 11
0 0 0 0 0 0 0 0 0
0 0 0 0 0 0 0 0 0
0 0 0 0 0 0 2 0 0
0 0 0 0 0 0 0 0 0
0 0 0 0 0 0 0 0 0
0 0 0 0 0 0 0 0 0
329 358 461 145 214 153 497 435 433
0 0 2 2 0 1 0 3 0
653 513 698 470 637 419 439 365 358
12 10 15 2 1 0 5 3 2
72 57 65 29 30 8 59 58 80
246 162 287 22 54 81 63 93 115
44 28 17 28 39 33 49 49 48
9 9 16 16 22 11 11 10 7
0 0 0 0 0 0 0 0 0
8 7 4 25 29 9 12 14 13
15 8 6 17 49 12 15 17 10
436 353 676 469 613 362 718 555 559
9 3 12 6 5 5 8 15 16
21 34 10 13 6 8 0 2 7
3 0 0 11 2 2 28 64 22
0 4 0 6 4 6 99 132 55
0 0 0 0 0 0 0 0 0
0 0 0 0 0 0 0 0 0
0 0 0 0 0 0 2 0 2
65 51 32 68 134 62 136 108 126
0 0 0 0 0 0 0 0 0
85 66 107 74 87 40 471 409 352
1342 1320 2588 618 847 492 1223 950 1090
175 77 37 187 204 127 128 181 187
0 2 3 0 2 3 0 0 0
706 787 996 384 568 370 1382 1305 1495
16 2 4 9 23 6 14 22 13
79 50 55 76 120 69 189 200 144
860 411 196 502 662 444 889 1290 1920
857 681 647 868 1216 840 1226 1490 1663
0 0 0 0 0 0 0 4 0
314 185 193 422 520 282 294 321 364
85 65 47 142 202 100 148 186 155
17 2 6 30 45 23 172 184 176
20 6 7 17 26 19 4 15 10
4 5 4 9 7 7 2 5 4
0 0 0 0 0 0 1 0 0
0 0 0 0 0 0 0 0 0
1472 846 1010 1443 1950 1003 1618 1355 1257
0 0 0 0 1 1 0 0 0
0 0 0 0 0 0 0 0 0
0 1 1 1 0 0 0 1 0
3 4 0 0 0 0 0 0 0
368 292 343 376 600 277 479 544 564
0 0 0 0 0 0 0 0 1
0 0 0 0 0 0 0 0 0
0 0 0 0 0 0 0 0 0
126 58 51 115 156 56 95 113 102
0 0 0 0 0 0 0 0 0
467 430 417 413 528 330 906 855 1009
0 0 0 0 0 0 0 0 0
425 220 155 272 378 261 1180 1283 1519
647 822 2180 285 685 513 536 267 95
283 243 135 406 447 432 146 206 116
0 0 0 0 0 0 0 0 0
0 0 0 0 0 0 0 0 0
0 0 0 0 0 0 0 1 0
0 0 0 0 0 0 0 0 0
0 0 0 0 0 0 0 0 0
0 0 0 0 0 0 0 0 0
0 0 0 0 0 0 0 0 0
190 156 158 143 129 173 1511 1852 2297
180 98 72 192 256 316 210 197 296
404 303 221 747 881 542 413 366 370
15 16 18 9 11 5 3 1 5
0 2 3 0 0 0 0 2 0
15 30 23 13 27 25 156 66 54
0 0 0 0 0 0 0 0 0
39 17 3 33 51 32 19 48 62
233 75 30 185 245 141 90 214 255
121 79 159 107 179 104 171 162 154
12 29 10 12 17 25 44 92 31
516 436 361 434 579 393 355 298 231
1001 1155 1352 551 831 604 988 1023 1139
1519 1833 3549 704 918 726 1577 1238 1316
0 0 0 0 0 0 1 0 0
237 212 190 158 228 123 503 497 642
39 51 33 51 94 47 149 198 431
71 63 57 39 51 16 31 55 39
0 0 0 0 0 0 0 0 0
0 0 0 0 0 0 0 0 0
32 32 21 61 86 80 49 34 23
27 17 6 24 34 9 38 53 76
0 0 0 0 0 0 0 0 0
596 613 689 495 590 466 1552 1409 1520
349 150 113 186 289 154 231 256 357
528 240 155 307 374 266 394 486 647
0 0 0 0 0 0 0 0 0
0 0 0 1 0 0 0 0 0
0 0 0 0 0 0 0 0 0
1995 1187 1081 3429 4276 4154 41 27 7
1 0 0 0 0 0 0 0 0
0 0 0 0 0 0 0 0 0
0 0 0 0 0 0 0 0 0
249 282 207 197 344 182 223 223 268
9 6 11 3 15 16 9 17 16
107 77 30 84 104 27 133 162 201
14 21 30 2 2 1 76 70 63
16 13 19 24 44 30 46 51 17
283 277 237 440 460 373 455 439 597
1981 1036 803 1153 1498 874 1290 2044 2323
0 0 0 0 0 0 0 0 0
0 0 0 0 0 0 0 0 0
158 51 42 52 61 46 41 51 133
0 0 0 0 0 0 0 0 0
339 191 160 41 51 61 29 41 26
4 1 6 0 1 0 0 0 1
504 364 658 73 162 122 120 112 48
322 362 450 468 587 405 725 440 315
171 84 91 117 238 116 309 339 324
0 1 0 1 0 0 0 0 1
0 0 0 0 0 0 0 0 0
0 0 0 0 0 0 0 0 0
0 0 0 0 0 0 0 0 0
3 0 0 0 1 0 0 2 0
0 0 0 0 0 0 0 0 0
0 0 0 0 0 0 0 0 0
0 0 0 0 0 0 0 0 0
0 0 0 0 1 0 1 0 1
2 2 0 18 56 3 20 19 22
0 0 0 0 0 0 0 0 0
0 0 0 0 0 0 0 0 0
55 38 49 83 146 67 111 71 91
0 0 0 0 0 0 0 0 0
0 1 0 2 1 1 0 0 1
43 44 45 74 58 15 96 39 45
0 1 1 2 0 0 0 1 0
1 2 0 0 0 0 0 0 0
0 0 0 0 0 0 0 0 0
970 1957 427 4989 7156 4726 1698 2408 5284
0 0 0 0 0 0 0 0 0
0 0 0 0 0 0 0 0 0
0 0 0 0 0 0 0 0 0
0 0 0 0 0 0 0 0 0
62 100 56 103 162 96 105 84 111
1517 2068 2689 1191 1179 1016 7503 6134 6001
316 194 417 362 909 507 288 200 38
1128 913 890 386 543 181 782 501 344
3169 2471 4343 4315 9569 7467 5225 3755 883
0 0 0 0 0 0 0 0 0
0 0 0 0 0 0 0 0 0
0 0 0 0 0 0 3 1 0
0 0 0 0 1 0 2 0 1
0 0 0 0 0 0 0 0 0
0 0 0 0 0 0 0 0 0
710 640 811 713 912 267 701 532 385
2 0 2 0 0 1 1 1 0
0 0 0 0 0 0 0 0 0
0 0 0 0 0 0 0 0 2
0 0 0 0 0 0 0 0 0
0 0 3 0 0 0 2 0 2
0 0 0 0 3 0 10 6 2
0 0 10 0 11 2 44 28 10
0 0 1 0 0 0 0 0 0
0 0 0 0 0 0 0 0 0
0 0 0 0 0 0 0 0 0
0 0 0 0 0 0 0 0 0
36 10 0 27 36 9 9 33 46
13 4 13 7 13 0 18 9 22
34 44 37 0 0 0 0 0 2
288 393 393 295 429 196 580 554 591
3 1 1 0 0 0 0 1 1
3 13 3 1 0 0 2 0 1
272 247 176 342 540 472 908 813 603
150 190 375 3 8 3 5 3 0
0 0 0 0 0 0 0 0 0
0 0 0 0 0 0 0 0 0
5 3 5 2 3 5 3 1 0
0 0 0 0 0 0 0 0 0
2405 2331 3242 1652 3047 2250 3626 3278 4555
18 15 14 28 39 29 31 26 12
0 0 0 0 0 0 0 0 0
114 111 135 28 36 103 16 8 26
221 290 326 158 134 97 39 27 33
552 749 702 541 886 354 361 237 167
428 288 281 473 713 458 411 462 407
3213 1103 883 3014 3261 1094 2230 3116 2976
621 608 976 461 895 586 916 814 756
577 430 346 776 806 495 804 843 864
137 18 2 137 205 9 124 254 222
1841 2200 2851 2129 2953 1146 4012 3466 3392
316 382 301 514 576 664 732 741 1120
304 229 265 346 446 219 534 474 482
91 46 79 60 62 26 1514 1814 1504
611 365 315 452 765 447 368 327 413
81 49 21 35 67 21 268 583 563
332 243 243 327 390 336 247 278 352
109 137 140 98 174 107 75 120 137
583 353 224 563 740 419 822 1247 1388
1127 901 1328 751 1082 785 865 806 1016
889 1321 2060 540 672 514 1258 950 934
491 410 372 543 620 477 446 411 443
189 192 220 160 197 166 700 539 538
711 485 250 628 812 803 1395 1528 2682
595 416 266 665 884 545 717 643 767
145 56 51 160 225 105 202 225 274
864 1211 1911 732 930 598 1205 1016 973
178 116 101 121 142 101 706 685 716
1048 466 249 719 744 836 122 109 414
0 0 0 0 0 0 1 3 2
282 106 93 187 230 151 617 763 1003
315 223 336 200 282 220 338 416 521
1760 1277 1219 1823 2565 2086 1787 1617 1701
26 18 21 45 53 23 17 20 31
141 102 159 68 265 176 86 55 18
749 1368 2518 32 55 69 44 13 8
750 776 646 525 742 428 907 733 687
276 150 73 360 398 327 232 270 333
63 58 47 97 123 88 141 105 157
386 349 368 447 597 246 565 486 416
83 65 66 36 85 59 75 49 44
132 89 63 120 146 94 472 611 622
157 160 97 141 112 170 73 58 62
501 661 924 421 750 434 544 428 473
3871 2033 1188 2796 3596 2305 4032 5050 7407
322 364 678 500 669 411 366 232 176
423 364 241 646 857 589 714 770 822
0 0 0 0 0 0 0 0 0
1280 1069 2640 627 1406 1792 913 530 119
5 9 4 2 9 12 8 8 1
658 1015 1468 519 676 408 1090 713 684
1797 932 1183 1173 1840 1260 965 1117 1271
1364 1705 1581 1251 1793 1177 2087 1659 1879
396 252 190 368 545 334 604 709 809
1515 956 1050 1336 1909 1238 2026 2149 2464
668 510 491 686 1007 595 951 743 757
599 393 515 399 732 443 430 375 372
17 20 7 17 38 24 49 80 53
1 9 12 3 3 0 10 6 13
678 597 704 507 743 447 569 493 572
2121 1257 1629 1508 2130 1369 1409 1572 1881
350 392 521 372 479 301 686 568 603
701 446 189 1723 1806 2781 603 801 1646
864 948 564 516 580 633 961 1020 1638
526 360 944 105 248 210 161 124 109
13 17 16 11 4 7 31 32 30
0 2 6 0 2 2 6 8 5
4 7 2 0 5 1 13 8 13
34 73 77 34 44 29 77 58 90
73 48 55 76 46 83 9 0 1
285 209 254 282 387 203 385 384 486
646 325 297 622 970 468 558 582 635
1067 878 1253 709 853 491 1243 1288 1491
0 0 0 0 0 0 0 0 0
696 455 398 763 995 774 1115 1166 1446
8 11 7 14 18 15 44 117 93
1 9 4 0 0 0 2 0 0
376 263 289 361 564 196 376 480 593
77 77 141 9 14 21 28 20 15
8 9 15 0 4 6 1 0 5
163 113 81 141 257 146 295 247 234
406 568 509 243 352 231 1172 1064 1576
2 1 5 7 14 7 54 18 2
1 0 0 2 9 5 11 8 63
253 281 196 1110 1542 1290 1045 437 231
349 471 313 1294 1758 1508 978 457 209
3 0 3 18 17 8 21 28 8
13 2 0 7 3 2 0 0 0
380 289 273 448 626 387 651 521 643
113 233 346 106 189 109 218 152 114
99 164 159 76 161 78 187 121 154
357 355 850 325 875 583 488 305 58
2231 1122 893 1966 2788 1791 2118 2852 4163
1032 1070 1712 629 905 813 966 719 645
89 108 75 36 57 15 63 121 106
13 72 39 20 29 90 12 20 13
1528 881 915 971 1421 1074 719 603 637
962 717 479 4648 5389 7125 34 15 14
0 0 0 1 0 6 0 1 0
785 476 271 479 653 448 499 574 940
243 406 518 43 77 62 228 184 191
47 46 36 9 35 24 38 54 107
13 8 25 8 10 10 28 20 28
205 212 245 113 156 122 242 247 366
598 532 435 335 386 316 569 719 963
40 63 81 18 26 24 52 53 63
0 0 0 0 0 0 0 0 0
16 17 3 153 149 134 131 154 164
71 41 50 53 93 44 175 174 170
18 11 10 20 33 23 50 37 36
29 15 9 53 48 15 59 101 87
7 6 6 4 6 2 2 1 8
1043 1075 971 2096 3678 2162 4417 2408 845
0 0 0 0 0 0 0 0 0
0 0 0 0 0 0 0 0 0
2303 2245 2655 1412 1845 1398 7269 6034 6675
1458 1199 832 1218 1349 704 1332 1321 1323
928 658 522 809 1256 598 951 642 684
38 51 39 40 57 39 69 50 16
23 22 7 29 40 24 63 52 65
403 540 583 404 482 336 1336 1258 1425
12 16 6 14 18 11 49 72 77
667 859 1154 571 728 650 932 709 734
175 201 190 237 310 173 452 402 394
2316 1936 1359 2925 4048 2372 3492 2889 3247
218 173 429 55 136 102 100 51 8
2473 2603 5127 1690 3853 2801 2356 1514 845
1 0 1 0 2 0 6 4 9
0 0 0 0 0 0 0 0 0
821 1014 1033 865 1141 675 3843 3037 2525
29 48 32 9 10 16 81 37 55
348 205 245 419 687 355 208 160 161
0 0 0 0 0 0 0 0 0
0 0 0 1 0 0 42 33 6
12 4 2 57 61 11 824 1081 293
140 147 176 156 232 108 250 207 223
122 168 168 85 116 65 443 355 457
330 369 464 283 343 190 576 460 540
586 476 541 463 737 512 631 626 650
1452 733 596 1158 1551 1068 1046 1512 1841
406 218 189 420 595 380 321 513 626
218 237 277 146 258 110 305 210 254
96 78 52 129 173 114 123 102 110
21 25 10 19 18 11 29 38 35
152 79 32 116 130 72 67 115 124
274 170 115 345 493 176 242 234 290
862 586 969 619 1081 601 954 995 923
538 469 469 467 564 383 566 570 648
779 588 1185 558 841 320 477 266 197
52 29 22 72 114 42 105 103 137
1 1 0 0 0 0 0 0 0
4 1 0 4 0 1 2 1 0
2507 1287 1198 1421 2008 1315 2113 2505 3245
196 118 88 98 197 103 221 172 230
139 91 51 40 48 28 640 373 504
0 0 2 0 0 2 3 2 2
108 293 105 137 183 2224 157 194 956
67 53 48 54 90 78 86 80 102
87 47 16 74 86 33 372 480 512
62 47 90 21 50 41 11 16 6
0 0 0 0 0 0 0 0 0
0 0 0 0 0 0 0 0 0
12 4 1 1 0 2 0 0 3
2 4 4 2 3 1 1 8 0
2 6 10 2 0 2 6 12 13
142 173 223 159 209 148 305 266 307
185 31 10 194 258 137 93 269 336
40 39 63 60 91 49 157 108 99
135 161 110 214 223 110 284 300 405
419 406 255 382 582 461 501 588 513
483 592 717 262 494 274 1211 1024 1725
174 226 304 151 182 111 613 516 485
37 33 9 418 461 204 258 272 101
67 43 22 115 117 56 99 110 45
1347 1307 2827 782 1981 1392 1104 682 124
0 1 2 0 0 0 0 0 0
1 4 5 4 0 0 0 2 0
0 0 0 0 0 0 2 0 1
3 0 0 1 0 0 0 0 4
10 5 2 4 5 0 28 44 61
14 15 1 9 6 8 43 34 56
549 315 559 371 720 611 488 405 361
2678 2099 1821 1266 1551 963 3055 3843 4849
710 382 337 486 534 284 463 574 627
253 188 205 266 387 233 354 377 332
1260 712 626 2105 5434 3881 1941 1866 934
19 24 9 22 29 7 138 118 109
5 1 2 0 3 4 5 3 7
19 11 15 20 21 10 86 83 73
0 0 0 1 0 2 134 167 60
6 5 5 0 0 0 0 0 0
6 2 1 4 2 4 2 2 1
266 220 243 235 228 100 2051 2555 3035
72521 72954 66853 87942 70896 43608 11976 14950 8683
24069 22509 21917 31299 25931 15607 108 94 43
480 603 420 281 549 185 986 1091 402
281 463 406 749 1051 210 1081 1358 385
772 954 1318 2433 3192 1516 474 284 114
8042 7985 6013 1727 1560 736 14 31 8
0 0 1 0 0 0 0 0 0
71425 83440 65665 53922 58670 27449 29434 28118 13624
86326 95669 79608 36102 34384 21398 19135 25824 7832
29 15 29 28 98 49 39 31 4
2276 1782 1293 2588 3065 2707 1562 1411 1874
0 0 0 0 0 0 0 0 0
0 0 0 0 0 0 0 0 0
0 0 0 0 0 0 0 0 0
0 0 0 0 0 0 0 0 0
590 505 735 264 420 265 633 690 736
288 330 550 182 267 172 373 253 218
1441 722 628 1196 1509 721 1923 2444 2987
0 0 0 0 0 0 0 0 0
945 286 114 713 993 618 387 738 1142
395 313 226 370 535 300 731 683 856
73 99 186 42 83 62 125 85 105
23 17 10 25 48 16 102 115 157
80 56 46 70 90 92 130 157 260
2 0 4 0 0 0 0 0 0
180 206 278 155 184 148 290 244 317
191 141 140 111 131 78 314 252 342
47 66 46 39 23 19 132 108 165
176 241 264 296 383 182 82 65 58
0 0 0 0 0 0 0 0 0
586 350 245 695 934 626 503 418 390
0 0 0 0 0 0 0 0 0
211 186 176 155 216 122 604 604 662
0 4 3 9 11 9 0 0 0
231 124 141 278 340 260 584 635 697
4 6 4 11 16 4 3 12 16
2 6 6 3 5 0 8 8 7
0 0 0 0 0 0 0 0 0
1129 594 431 1168 1524 1073 874 1249 1347
7 2 5 8 31 15 33 70 27
0 1 0 0 0 1 1 2 2
38 32 12 56 69 120 84 114 177
2 2 4 0 2 2 4 3 0
42 18 13 25 29 31 35 38 47
272 227 171 195 204 144 298 315 361
114 152 316 70 110 59 68 59 48
65 50 33 117 121 82 184 246 261
763 711 909 697 872 533 691 692 675
0 1 0 0 1 0 0 0 1
365 502 672 263 367 177 830 804 828
93 63 71 43 67 49 154 118 106
0 0 0 0 0 0 0 0 0
1287 1797 2433 898 1157 885 5256 4210 4004
0 0 0 0 0 0 0 0 0
638 375 298 789 995 560 655 701 869
163 36 9 236 275 43 256 338 202
120 92 117 70 129 67 226 205 146
107 73 56 43 52 14 14 3 4
211 151 74 68 110 30 84 37 41
353 198 197 258 282 75 11 13 12
3580 2683 5673 2683 3615 786 2540 1795 708
2220 1374 1424 2187 3661 2348 2126 2346 2180
53 62 62 71 94 30 111 118 92
294 300 384 189 248 157 421 381 379
16 19 9 12 10 11 68 49 68
29 26 34 47 50 18 119 101 90
230 232 297 171 281 176 244 203 160
272 185 136 122 228 85 602 769 871
135 84 112 90 159 98 315 319 312
11 18 34 62 80 87 43 27 31
109 51 65 96 139 76 116 115 119
21 11 10 19 32 10 18 23 16
65 11 9 37 56 18 13 29 43
17 8 3 7 15 4 2 8 15
1 2 0 0 0 2 4 2 4
2 9 4 0 0 0 0 0 0
0 0 0 0 0 0 0 0 0
0 0 0 0 0 0 0 0 0
0 0 1 0 1 0 7 5 9
41 58 39 51 91 49 111 126 103
19 5 18 19 23 16 17 9 5
0 0 0 0 0 0 0 0 0
0 0 0 0 0 0 0 0 1
0 1 1 0 6 3 4 3 4
925 787 333 257 225 323 391 585 855
255 79 20 191 269 161 116 209 259
1165 751 1200 742 1427 956 1436 1369 1275
1290 898 847 1018 1353 716 1302 1406 1535
1303 667 605 974 1358 701 999 1222 1718
24 42 30 34 47 39 92 101 101
331 368 175 478 578 394 681 558 802
231 329 511 113 125 112 123 83 54
232 176 152 190 278 111 301 364 426
2693 2018 2590 1540 2413 1341 2695 2551 2563
161 109 44 169 259 170 347 484 541
267 223 227 192 296 137 296 328 381
1394 875 490 1025 1134 912 1799 2296 3154
146 61 46 164 129 69 195 373 579
1402 997 473 3279 2905 5738 829 1379 2242
83 72 39 146 179 197 108 96 142
90 146 119 132 169 66 441 494 292
433 541 584 470 523 329 912 591 495
13819 12227 8915 729 454 811 1905 3271 2741
362 282 338 285 437 292 302 275 291
0 0 0 0 0 0 0 0 0
1 0 1 0 0 0 1 0 0
336 357 234 256 312 275 477 479 699
4 6 9 2 0 0 2 0 0
61 88 200 42 72 39 80 82 77
133 109 41 111 232 181 221 198 203
1030 780 615 575 860 509 1578 1433 2094
270 323 280 325 461 360 465 374 437
803 812 496 781 887 708 1766 2001 2454
659 584 744 643 883 310 960 897 820
17 17 17 21 30 14 41 21 50
477 347 369 534 715 360 783 719 794
4 1 4 0 2 0 0 1 2
0 0 0 2 0 0 0 0 0
33 23 27 1377 1706 39 2 1 0
94 35 39 172 167 66 268 202 230
17 25 3 34 25 13 30 5 15
393 261 191 469 473 578 302 314 724
6 5 4 11 9 13 9 17 19
362 520 174 165 226 880 191 269 823
11 7 3 3 4 6 130 168 104
0 2 0 0 0 1 10 4 5
1318 1168 1238 1590 2015 1592 2043 1431 1486
1268 638 287 507 768 359 653 868 1080
1299 753 720 619 902 510 1555 1660 1887
914 799 1296 877 1994 1356 1036 732 260
29 27 56 111 163 93 83 43 6
40 23 18 86 221 28 106 89 24
18 42 39 7 6 6 4 2 0
11 15 39 4 7 7 8 3 1
149 95 57 109 204 143 129 164 171
406 267 242 351 565 242 326 343 323
603 446 224 527 653 846 1202 1481 2532
823 871 820 1015 1293 1152 535 302 392
0 2 6 4 34 17 27 44 12
0 2 16 2 0 1 2 5 4
157 176 144 177 258 173 321 252 296
216 191 184 310 545 303 1770 797 453
103 114 166 225 412 81 508 219 101
188 231 258 231 376 137 778 340 200
3981 1898 1450 4677 6893 2392 3661 4561 5146
20 14 13 16 30 25 23 28 30
0 0 0 0 0 0 2 0 2
0 0 0 0 0 0 0 0 0
1076 745 901 838 1468 706 1290 1175 1207
30 46 27 76 100 68 46 28 20
480 690 953 544 724 407 914 717 894
4 12 4 26 25 13 22 22 6
191 96 75 228 406 153 329 392 307
156 51 33 125 203 107 98 136 108
132 178 163 224 280 175 206 193 206
979 448 445 2744 3165 1203 205 280 159
393 148 171 400 556 358 470 457 585
2103 2366 2728 1357 1429 1115 9565 7611 7462
49 17 4 60 87 48 26 54 61
58 32 30 63 88 54 49 67 73
190 229 167 58 64 56 406 382 627
3 1 2 0 7 3 3 4 0
1 6 4 1 4 4 1 1 2
52 19 10 46 55 33 56 85 129
11 6 13 22 20 18 17 19 42
15 32 33 5 13 10 32 14 23
346 363 410 317 407 264 560 536 566
198 152 84 335 338 454 79 110 139
0 0 0 0 0 0 0 0 0
0 0 0 0 0 0 0 3 2
6 2 0 1 0 4 2 3 8
20 25 34 36 39 22 56 44 30
230 177 255 252 368 210 501 444 421
86 55 45 107 144 71 344 307 301
5 3 3 1 4 7 64 74 118
25 17 11 11 18 10 114 164 174
118 67 49 117 177 114 123 164 204
78 164 155 59 128 59 184 148 174
518 287 293 381 377 159 411 496 634
42 30 26 58 112 83 143 101 108
71 63 55 71 83 70 121 117 94
0 0 0 0 0 0 0 0 0
414 420 377 263 300 363 689 678 935
33 50 27 73 95 47 373 328 318
204 228 166 335 416 249 279 204 216
425 456 663 448 620 367 735 677 621
2960 1164 1307 2008 3340 2184 1942 2357 2995
557 413 672 385 405 337 934 742 947
15 10 3 7 10 2 8 8 6
1 6 4 0 0 2 2 2 0
25 18 6 57 87 47 98 63 47
0 0 0 0 0 0 0 0 0
27 43 97 26 43 22 48 40 21
1294 796 1697 1697 4166 3124 2157 1512 260
0 0 0 0 0 0 0 1 1
33 13 0 13 11 12 69 112 107
577 456 297 470 554 625 928 1059 1846
232 300 332 176 238 170 383 275 286
12 3 5 8 18 5 13 27 41
41 38 40 25 15 28 73 84 125
2 0 1 2 1 1 1 2 5
243 302 345 223 311 147 379 279 293
71 30 12 52 107 41 205 243 308
697 487 638 451 758 466 497 475 429
15 20 7 14 15 10 15 18 30
1362 2136 2776 1019 1303 998 5177 3707 3698
274 234 333 193 441 248 318 196 113
2196 1645 2657 662 966 484 1696 1814 2001
188 145 54 40 47 36 210 249 337
0 1 0 0 1 0 0 0 0
1889 2204 3010 2557 3291 2204 2657 2196 2241
939 460 462 867 1192 845 720 805 1040
31 28 9 37 76 40 31 20 13
64 66 41 29 61 22 147 80 167
33 14 0 52 65 37 15 60 45
86 36 36 82 139 68 79 104 80
66 104 59 52 53 29 349 368 446
58 46 153 22 78 41 44 31 29
9 11 10 9 9 12 13 9 11
539 378 255 363 469 223 636 695 763
728 440 432 694 810 522 709 760 859
537 389 242 406 530 279 404 442 624
1430 1797 1860 1526 1756 1137 1679 1432 1552
1336 1753 2635 627 1023 700 1278 1385 1217
39 15 35 57 46 51 32 33 38
0 0 0 0 0 0 0 0 0
524 293 326 272 412 71 545 657 339
27 21 3 30 30 18 7 19 42
26 28 27 14 27 18 46 25 32
190 239 308 91 112 77 1321 1648 1362
1404 1281 1510 1664 2185 1552 1296 945 1187
0 0 1 0 1 0 0 1 1
1 2 0 1 4 2 2 6 6
44 61 31 16 36 5 87 116 103
43 24 9 39 56 41 34 56 67
864 530 671 414 837 759 502 268 51
0 0 0 0 0 0 3 2 2
1 7 9 0 6 0 1 4 5
33 28 36 19 32 26 52 30 32
265 90 42 221 311 238 362 565 864
345 328 975 45 122 166 115 42 13
117 189 168 149 157 142 511 499 462
521 627 708 552 859 456 890 648 557
23 35 33 7 10 8 5 0 0
319 406 410 293 351 298 987 866 1103
1380 1602 820 1181 2237 2478 130 197 407
0 0 0 0 0 0 0 0 0
3253 3477 2624 3273 5131 3668 2922 2045 2626
137 159 135 108 172 165 262 327 472
213 215 174 218 189 174 197 181 197
130 111 53 107 120 53 114 81 80
2 0 1 0 0 0 0 0 0
0 0 0 0 0 1 0 5 0
243 211 187 218 262 156 274 325 392
567 371 540 221 314 283 404 514 329
72 28 16 98 104 119 206 286 559
927 1971 2344 18 26 22 19 2 1
166 72 23 112 159 88 160 281 435
411 206 156 559 902 349 526 675 567
371 234 185 552 799 335 507 433 423
1648 901 977 1481 2110 1100 1450 1537 1713
1 1 1 4 4 0 5 1 1
666 269 191 1905 2893 484 1208 861 419
4103 1579 1422 3963 5356 1562 1309 1253 579
2716 2069 3900 1823 4780 3349 2378 1670 280
116 93 58 73 90 56 1005 1248 1254
311 159 207 369 457 73 293 284 64
0 0 0 0 0 0 0 0 0
22 51 109 4 8 5 14 12 6
29 34 17 19 42 13 26 51 47
681 409 419 533 768 484 866 812 1023
48 96 113 23 40 21 27 15 24
227 138 115 170 235 167 203 253 346
2 7 4 0 6 6 2 2 2
695 470 368 336 504 289 211 194 190
2310 1196 595 793 1035 635 57 77 110
1622 1230 1662 596 693 499 69 68 60
31 66 51 175 130 88 4 0 0
18 23 10 16 10 8 9 18 22
705 626 820 494 749 385 951 865 874
3378 2090 2440 2614 7132 4923 2945 2209 371
176 155 161 149 246 138 456 530 399
675 588 497 1207 2234 1527 2417 1795 1886
214 91 43 162 237 146 326 539 727
678 441 513 582 968 592 837 879 907
0 0 0 0 0 0 0 0 0
286 223 198 245 359 247 262 256 292
74 104 137 66 75 43 122 91 82
966 593 441 985 1217 587 645 781 1370
2 0 2 25 50 35 30 32 25
1183 1000 1394 1212 1836 1560 1166 877 743
6 0 4 4 10 10 6 2 9
142 128 123 304 193 154 157 203 181
811 947 1349 1055 1474 920 2046 1335 1309
100 90 59 121 197 105 266 312 320
55 31 12 52 66 37 43 73 80
17 30 33 26 14 9 156 219 241
109 79 77 137 202 89 185 138 149
388 276 324 244 275 151 327 406 499
712 554 570 406 655 331 545 542 684
1641 1422 1410 1134 1473 882 2714 2813 3710
111 513 708 16 35 23 18 16 4
1 2 0 0 0 0 0 0 2
1 0 0 0 1 0 0 0 0
0 0 0 0 0 0 0 0 0
52 35 13 48 37 103 76 105 137
2 5 1 4 6 2 17 22 16
108 60 27 112 169 132 224 247 294
124 112 151 45 89 53 170 206 237
5 3 18 5 1 4 6 13 10
125 114 148 29 50 27 198 155 239
78 105 96 32 37 33 2650 3363 3293
669 528 516 1066 1574 1480 640 724 868
0 0 0 1 0 3 2 4 16
3 0 1 0 2 0 10 2 0
81 32 31 112 194 27 148 106 17
16 23 10 5 1 8 8 10 5
83 104 62 69 110 113 227 210 265
31 21 16 49 74 32 28 100 84
219 271 389 279 305 345 158 76 102
73 103 80 138 176 201 204 179 189
17 13 4 11 36 8 38 53 59
234 221 210 254 389 278 491 362 372
738 628 565 526 715 428 1557 1695 3052
24 33 12 37 60 9 99 119 143
344 389 563 306 398 207 842 674 650
2982 792 421 2736 3701 2486 1030 2146 2887
164 152 229 106 160 90 124 108 104
7 2 8 3 0 2 4 6 2
210 233 316 325 560 217 37 36 44
435 371 484 202 279 89 399 396 370
1081 736 1259 870 1806 1234 1118 847 612
478 543 602 478 725 329 1274 930 837
27 22 35 51 50 25 78 37 32
1185 614 408 1402 2070 984 1064 1303 1452
1728 1062 1098 2854 3363 1279 866 605 328
301 294 521 147 219 127 100 199 45
874 1322 1567 895 1063 632 2023 1578 1501
45 21 24 117 149 84 223 200 113
0 0 0 0 0 0 2 12 0
251 872 706 6 2 4 31 19 4
258 196 120 229 245 154 356 354 236
0 0 0 0 0 0 0 0 0
0 0 0 0 0 0 0 2 0
276 135 188 80 105 90 314 299 355
80 71 67 98 133 81 155 135 190
0 0 0 0 0 0 0 0 0
0 0 2 1 2 0 0 0 0
274 259 274 318 385 209 332 252 298
206 139 191 193 309 170 246 241 215
145 55 48 135 227 118 82 117 171
189 150 105 533 404 405 222 229 306
1030 511 365 1273 1670 1140 545 846 850
350 264 498 304 452 309 346 277 273
1448 813 605 4142 5175 5351 836 919 1455
75 92 105 73 125 138 88 63 111
89 80 48 136 229 132 319 214 125
354 196 178 285 422 296 881 1042 1202
254 187 250 27 64 46 521 733 615
110 108 121 94 103 110 311 376 386
111 117 156 82 121 75 127 108 144
791 528 483 725 1202 809 880 988 995
6 2 6 2 0 0 4 0 0
31 55 52 26 55 25 38 27 56
4 0 2 34 59 19 11 5 0
686 981 329 741 769 1336 1385 1586 3304
570 351 244 421 541 359 477 556 720
1008 1154 1318 1192 1621 1110 1664 1456 1682
123 179 290 90 145 85 100 72 44
0 0 0 0 0 0 0 0 0
2236 1714 1652 2358 3178 2654 1636 1666 2214
491 415 580 588 808 353 755 617 565
56 80 83 39 59 45 162 167 178
40 41 35 70 92 100 43 41 44
0 5 0 2 3 3 6 0 0
4 15 6 0 3 0 0 2 0
310 356 299 512 555 353 336 245 140
1 5 0 2 2 1 3 2 0
633 211 149 979 1231 467 450 379 164
312 347 323 237 292 183 357 330 430
120 190 265 79 154 93 43 30 17
7 4 10 2 3 0 0 0 0
0 0 0 0 0 0 0 0 0
0 0 0 0 0 0 0 0 0
220 94 97 398 453 212 173 186 235
9 11 3 3 3 2 8 7 2
117 94 28 101 207 104 163 244 246
129 148 193 110 123 81 409 305 285
751 479 555 605 838 521 532 526 615
168 94 69 81 122 79 595 765 1237
1 0 0 0 0 1 0 0 0
179 97 106 152 312 194 209 155 165
653 475 323 525 755 472 678 904 1195
3520 2807 3679 1697 3124 2530 3094 3133 3967
32 10 10 26 26 26 76 95 123
138 90 125 152 189 116 76 56 25
182 174 176 125 177 86 660 560 564
1 1 2 3 1 0 3 3 4
98 64 16 169 193 180 57 135 190
182 198 178 203 266 146 322 235 291
1782 1634 1113 534 543 286 1650 1477 1889
1879 1339 1558 875 1326 837 900 1168 1448
26 42 18 69 84 128 69 36 71
601 867 519 682 986 681 1573 1429 2103
567 666 590 791 1156 666 1423 1044 1259
489 350 177 313 421 135 1671 1873 2098
1451 1419 789 2094 2314 1592 2011 1758 2867
2 0 0 0 0 0 0 0 0
0 0 0 0 0 0 0 0 2
334 233 258 166 223 138 323 313 388
4 8 9 3 11 6 11 9 20
9 17 7 4 16 8 62 55 70
905 640 507 448 535 343 1365 1301 1484
69 66 92 52 46 44 220 174 244
17 4 6 50 80 19 1354 2777 2909
477 428 501 489 599 495 516 432 519
477 381 291 316 385 232 439 633 786
1112 1110 1606 1031 1254 236 2968 2117 929
50 25 5 58 104 47 33 75 115
288 188 117 261 298 220 396 341 339
1148 590 404 746 964 816 776 927 1260
27 33 11 33 68 35 52 30 30
1023 1256 1259 1091 1337 937 1855 1039 1287
63 60 77 57 64 35 220 172 168
33 6 32 15 28 8 38 36 11
231 173 90 129 125 86 800 1152 1629
1525 1124 2116 1481 3630 2768 1868 1181 287
143 64 40 161 197 88 234 261 276
42 33 11 61 54 27 33 67 66
0 0 0 0 0 0 0 0 0
595 368 617 385 569 303 399 382 425
2984 3041 4862 1394 1643 1153 3003 2759 2859
306 197 249 120 291 149 166 203 227
0 0 0 5 6 6 0 2 12
631 310 375 391 553 484 472 542 573
267 237 233 236 273 170 437 481 586
18 11 12 25 41 38 98 176 248
17 4 11 12 23 7 16 15 18
4 3 5 1 0 0 5 7 4
3 10 4 5 3 1 4 11 7
397 372 388 185 215 121 2993 2757 3073
0 0 0 0 0 0 0 0 0
279 372 186 207 225 331 353 264 596
1143 919 345 554 799 1868 475 750 5056
745 386 396 438 749 444 444 584 733
1663 662 460 1317 1883 1140 1036 1577 2026
0 1 1 3 3 2 0 1 5
1 0 0 0 3 0 8 5 15
0 3 0 1 3 3 3 6 3
17 5 2 4 14 4 8 12 12
9 4 3 2 8 4 4 5 4
8 10 7 6 10 5 16 32 58
11 12 3 7 6 11 5 7 6
45 30 48 54 69 29 73 78 104
1 2 1 0 0 0 0 1 0
5 9 11 0 0 0 0 0 2
1590 2536 3028 1107 1468 1057 7585 5682 5793
488 266 330 580 699 517 252 271 295
316 233 136 74 107 36 633 423 445
295 127 123 252 319 203 263 348 421
20 7 6 15 23 11 15 23 33
274 272 595 288 624 533 359 297 92
242 219 161 222 296 217 497 488 510
0 0 0 0 2 2 0 0 0
449 318 285 523 650 412 399 562 520
82 72 45 17 13 21 33 39 55
327 397 274 260 334 298 460 467 555
385 366 293 301 359 198 494 555 584
0 0 0 0 0 0 0 0 0
137 267 354 89 107 100 319 246 239
403 240 180 371 424 141 459 349 246
789 322 102 617 741 461 226 401 552
204 116 149 224 263 173 287 308 328
15 11 6 40 32 18 14 48 26
16 4 6 18 44 27 21 34 17
8 13 16 10 39 18 30 18 13
143 97 64 118 143 90 827 979 2035
12 10 10 24 21 8 19 30 27
78 67 130 60 135 117 96 83 110
696 480 451 645 872 405 824 703 785
12 20 16 2 2 0 10 19 22
50 26 16 71 118 47 130 207 115
0 0 0 0 0 0 4 21 9
1003 929 779 1303 1454 968 1787 1550 1700
677 1330 1575 665 841 553 710 762 669
723 843 1096 1006 1553 766 1208 722 411
74 38 30 53 87 41 119 131 104
372 43 3 345 384 221 22 187 319
329 110 132 294 485 282 206 236 301
2234 1753 1291 270 384 469 64 67 90
615 405 367 661 932 640 771 723 537
30 14 11 24 41 29 4 4 6
67 74 93 98 105 118 96 73 111
161 181 204 114 164 110 275 211 249
1037 638 757 497 669 475 729 800 928
599 395 815 77 160 115 60 45 4
821 946 1192 664 978 705 1228 973 1076
595 180 335 153 253 37 221 140 120
11 9 7 7 5 7 23 28 36
16 10 9 14 6 6 35 33 28
2 0 1 2 4 4 7 8 4
534 388 296 442 615 419 559 607 778
546 690 495 756 811 760 1170 1114 1826
0 3 3 7 2 6 10 7 6
452 414 861 146 279 174 400 393 437
265 223 147 372 311 287 238 260 171
747 673 657 628 826 615 497 516 418
376 470 312 207 393 216 523 800 1021
13 22 25 10 17 10 57 50 58
818 877 493 60 81 90 12 19 23
5399 7167 4058 3912 4448 3895 12456 12140 14272
4 8 13 7 17 11 10 8 21
170 141 39 158 413 276 144 208 206
18 42 22 59 64 37 56 44 36
598 342 281 1944 2648 2245 573 561 385
54 63 53 64 126 109 295 251 255
1 0 0 1 0 10 13 35 11
0 2 0 0 0 0 1 4 0
3160 2833 1622 2034 2361 2272 5443 5646 8326
2366 2590 3055 793 1152 929 2574 2556 3177
20 11 11 23 34 15 45 60 50
0 0 0 0 0 0 0 0 0
276 334 337 268 371 268 1524 1273 1212
138 102 132 149 194 107 176 129 116
265 254 131 200 322 171 517 554 684
15 7 2 0 0 2 0 4 0
536 554 371 175 190 147 260 270 196
0 0 0 0 1 1 0 0 1
0 0 0 0 0 0 0 0 0
0 1 0 2 1 0 1 1 1
106 60 36 123 156 126 71 79 72
955 667 554 946 1178 791 866 788 918
0 0 0 0 0 0 0 0 0
0 0 0 0 0 0 0 0 2
358 362 368 386 450 286 491 409 445
235 139 140 187 250 178 330 382 511
12 13 7 119 66 67 29 70 212
63 99 172 81 72 57 539 510 405
6 0 0 8 7 4 7 10 19
37 34 40 38 58 63 50 28 5
13 10 0 8 16 6 37 85 459
0 0 0 0 0 0 0 0 0
1 0 0 0 0 0 1 1 3
7 14 0 0 2 0 68 64 131
0 0 0 0 0 0 0 0 0
0 0 0 0 0 0 0 0 0
0 0 0 2 0 8 2 2 0
29 48 13 150 168 521 4 13 13
47 150 64 69 62 108 131 193 568
0 3 6 8 5 7 2 8 18
0 0 0 0 0 0 0 0 0
0 0 0 0 0 0 0 0 0
36 32 19 38 45 37 118 154 211
198 165 162 102 187 128 248 214 248
421 331 493 385 596 616 552 368 366
539 743 583 530 718 476 802 653 777
190 247 255 55 52 40 119 188 388
114 122 135 41 30 33 59 63 58
261 140 111 238 306 200 672 743 842
13 48 53 30 15 28 358 564 102
7425 6727 17838 526 920 1020 730 245 41
0 1 0 0 0 0 1 3 0
0 0 0 0 0 0 0 0 0
0 0 0 0 0 0 0 0 0
14 19 20 7 14 10 0 5 7
2 0 0 0 0 0 15 2 4
2066 1063 1140 898 1123 145 1370 1737 682
106 92 239 64 79 28 59 129 59
328 155 123 323 362 49 975 1400 417
294 336 485 392 533 301 345 352 152
898 954 1885 248 658 438 733 662 702
17 31 37 9 46 28 229 274 122
1 3 2 0 1 5 8 5 1
1152 1744 3007 442 556 1482 860 1030 723
14 10 6 30 28 16 8 35 40
350 320 423 232 329 191 448 418 580
154 48 14 128 190 79 131 271 381
127 185 170 364 425 450 243 116 200
2 0 6 0 3 1 2 0 1
2525 2805 2466 1909 2480 1695 8967 7858 9282
161 164 204 126 190 175 151 146 147
1221 1123 782 42 43 39 30 26 44
3356 3091 5835 548 739 467 63 8 4
114 180 85 1418 2034 3419 220 167 103
4 14 17 9 13 9 24 16 14
0 0 0 0 0 0 1 1 0
66 71 115 63 84 40 98 82 101
8345 7478 15253 4084 8124 4501 6338 3908 1187
635 517 378 1032 1584 732 1392 1050 620
2 1 3 5 4 1 5 4 8
39 57 14 111 369 40 246 285 107
267 272 154 534 685 499 180 180 217
3 10 6 1 1 0 0 0 0
531 700 393 703 809 1007 303 452 925
2495 2226 1718 939 1120 1310 587 509 893
1063 690 920 672 1130 708 1045 963 1238
499 352 316 519 694 368 750 828 737
2 0 0 2 0 0 3 1 4
652 595 657 747 992 769 1012 859 842
146 98 83 144 182 136 289 266 458
89 95 99 121 125 110 268 205 233
1225 918 897 1130 1487 1043 1566 1440 1544
268 216 243 281 413 278 224 213 273
249 114 69 304 339 241 127 170 230
62 85 66 72 103 39 275 202 229
1024 851 1457 492 1184 811 586 276 83
2 1 0 0 4 5 2 0 0
234 213 126 234 219 148 287 342 564
342 318 236 233 305 164 549 502 624
35 23 13 30 74 9 36 59 29
623 819 1038 507 796 847 570 474 599
46 68 34 16 33 52 111 119 267
45 33 28 18 20 22 90 159 200
194 215 246 129 190 117 124 125 151
14 7 16 4 15 11 16 15 17
13 23 22 20 23 26 14 8 6
2 4 1 3 3 4 8 2 0
59 29 30 37 60 29 57 68 69
2 0 0 0 0 0 1 3 0
157 176 341 38 64 27 42 34 7
61 83 124 54 32 30 68 57 76
398 154 159 267 457 233 523 581 827
1334 1181 1428 736 881 666 1354 1209 1213
2530 3494 5756 1782 3112 2211 1995 1435 740
2271 1549 1049 1604 2491 1893 3365 3513 4742
128 148 78 269 504 910 156 91 137
483 557 554 464 666 430 1240 860 977
8 11 10 9 27 17 13 16 12
75 81 90 68 61 49 232 206 176
110 198 215 144 191 125 385 328 359
51 75 63 33 31 19 130 93 70
97 77 100 68 77 44 98 90 92
676 346 209 546 615 342 930 1399 1679
6 6 0 8 10 17 19 12 4
0 0 0 0 0 0 0 0 0
6418 3520 5594 139 145 144 96 41 15
4 2 7 5 10 11 2 9 2
7 2 14 10 6 0 4 6 5
163 160 126 80 150 49 274 300 339
46 33 15 25 55 31 39 26 47
290 325 453 185 278 125 252 246 253
58 53 42 57 67 67 132 124 144
0 0 0 0 0 0 0 0 0
0 0 0 2 2 0 0 0 0
0 0 0 0 0 0 0 0 0
431 485 350 618 575 561 1296 1326 1903
10 9 0 4 2 4 14 9 13
221 162 96 63 112 42 207 209 208
556 334 259 394 597 374 868 1160 1249
98 84 97 83 108 47 170 144 68
237 115 150 305 364 153 559 648 602
64 37 53 81 83 41 35 31 41
755 880 1149 519 656 408 1062 999 1035
19 15 10 29 24 15 123 158 185
93 109 65 59 84 79 206 328 505
497 407 571 272 301 234 279 298 358
1860 1269 1141 2056 3208 1758 1777 1839 2110
90 62 58 95 118 60 94 73 114
24 39 31 22 23 20 47 49 42
22 19 28 13 16 3 29 27 31
25 21 6 23 34 17 11 32 46
48 39 55 78 127 49 185 80 86
623 287 121 1154 1450 635 444 678 422
427 302 310 632 865 224 929 918 850
557 467 420 501 847 477 591 635 711
0 2 0 0 0 0 0 0 0
0 0 0 0 0 0 0 0 0
79 57 57 57 91 31 86 97 92
2046 1370 1170 1392 1945 1170 5355 7275 8216
2660 2781 4526 429 554 244 459 502 320
36 34 24 18 17 4 101 105 95
169 127 119 112 182 91 574 537 573
298 237 158 262 385 212 366 336 442
91 60 52 68 85 56 161 167 204
215 101 106 155 219 175 142 193 273
98 68 32 84 101 38 284 347 536
155 158 190 95 95 45 733 765 720
67 41 25 44 44 22 95 132 126
119 150 234 81 73 82 307 208 158
462 614 1082 840 1553 627 3125 2623 904
2034 1775 608 739 1119 1421 1112 1065 1643
6 9 7 11 8 12 14 8 10
36 54 27 28 28 33 40 30 27
26 28 21 23 48 56 74 64 181
43 29 21 48 45 44 73 70 68
201 336 556 84 93 77 171 139 139
258 174 204 149 401 294 162 193 191
217 104 99 404 665 173 861 997 349
721 457 339 827 886 338 406 429 567
1 0 0 0 0 0 4 0 3
0 0 0 1 0 0 0 0 0
72 138 87 44 37 93 43 32 56
11 10 9 10 6 9 107 148 133
286 392 211 286 297 375 704 675 1219
189 175 197 102 168 136 124 138 159
944 834 1792 596 1030 709 773 537 352
3911 3332 3596 4861 5924 3793 3601 2858 2907
367 433 540 251 367 314 534 523 548
335 259 347 36 115 80 39 41 8
106 46 63 120 172 106 46 42 29
191 193 163 214 252 202 319 304 375
91 44 32 59 84 42 68 84 86
1 0 0 0 0 0 0 0 0
245 241 314 342 411 192 205 141 214
65 70 30 61 135 109 95 104 246
173 212 102 41 109 69 163 292 159
5781 3214 1344 2272 4119 2230 1669 2667 3674
0 0 0 0 0 0 0 0 0
659 789 652 1056 1441 940 1073 720 880
42 69 123 36 64 26 108 62 52
7 4 9 0 0 6 2 7 3
10 5 18 5 2 2 0 10 5
175 126 90 163 216 114 183 230 259
380 388 393 340 513 278 1166 979 998
3098 1437 1137 3862 4588 2538 1246 1186 962
98 61 97 45 138 58 80 118 148
301 141 179 204 320 124 398 512 625
1168 440 430 1417 2200 685 1840 2005 1074
14 12 13 7 12 0 23 29 45
424 365 928 55 99 90 98 58 14
1515 761 971 1037 1491 764 805 801 820
5852 3599 4734 1981 3216 1941 4327 4278 4564
317 227 185 314 487 229 460 415 531
10113 8184 4523 4844 6832 4581 14069 15235 20668
0 0 0 0 3 0 6 2 14
0 0 0 0 0 0 0 0 4
46 43 61 48 82 66 81 137 145
40 25 18 19 31 20 73 70 63
113 55 55 61 98 53 158 153 225
685 708 1393 85 161 117 90 48 11
422 444 629 551 650 401 588 381 409
229 339 326 198 228 107 590 460 631
163 192 154 193 183 246 427 352 523
147 254 583 77 168 122 104 63 17
1282 1440 1201 930 867 757 293 290 330
4 2 6 3 0 0 5 1 0
1709 863 1265 1761 1998 623 2177 2016 1468
33 23 12 27 46 20 36 29 30
8 15 15 23 24 8 51 24 21
196 141 98 109 177 132 236 277 325
5 1 1 0 0 0 7 11 9
0 4 0 0 0 0 21 25 25
0 0 1 2 0 3 2 1 1
535 435 302 451 440 400 1067 1047 1474
11 15 7 10 12 12 15 28 16
187 154 209 71 125 90 93 104 153
1324 1075 1218 562 672 389 1311 1219 1385
215 149 54 201 238 120 176 342 385
3254 1794 701 2210 2959 1427 2409 3728 4305
0 0 0 0 0 0 0 0 0
110 72 22 86 124 25 80 111 183
44 16 17 20 28 33 46 54 67
1 3 1 15 13 7 17 6 14
2252 1212 1094 1625 2067 1168 3106 3407 2755
639 349 371 349 431 216 743 918 1033
21 56 19 8 7 7 10 6 7
202 238 188 168 165 111 223 262 307
224 282 250 257 412 176 582 474 561
290 167 156 221 321 211 341 445 421
0 0 0 0 0 0 0 0 0
200 347 305 193 180 155 1398 1365 1405
1580 781 749 1352 2954 1951 1377 1531 1355
984 362 131 1204 1485 849 439 836 1092
1 0 1 0 0 0 2 0 0
35 33 28 75 109 153 2 5 4
0 0 0 0 0 0 0 0 0
247 177 120 603 594 355 123 121 89
5 7 11 26 28 13 142 152 126
1 0 0 1 2 3 12 9 13
139 87 89 140 199 112 241 205 276
1389 854 659 798 897 600 2561 2973 4083
56 35 21 45 48 34 58 58 59
846 316 265 811 1181 504 530 863 1102
164 114 92 42 64 40 162 188 222
277 300 320 300 363 236 601 526 584
0 0 0 0 0 0 0 0 0
109 151 161 114 133 63 187 160 171
5154 9461 17442 1267 2954 2401 1787 1164 184
133 130 155 92 125 71 212 150 169
1121 676 877 984 1480 722 676 798 582
89 45 51 70 107 14 68 60 20
908 585 628 735 883 422 437 476 488
1228 1489 1938 573 690 363 1141 1302 1417
45 30 6 30 47 36 45 67 53
1172 790 997 649 991 679 794 1067 1307
222 226 134 150 203 136 622 652 829
288 177 185 231 352 205 399 494 458
25 12 20 20 46 22 79 59 111
529 622 1089 341 607 508 435 351 213
224 204 184 328 371 292 321 276 304
0 0 1 1 0 1 1 0 0
497 325 165 450 667 417 997 1337 1819
1393 1715 3136 145 192 105 275 256 335
12 18 36 6 7 1 4 3 8
76 50 18 44 21 3 212 131 395
354 339 251 61 112 26 4114 4085 4214
58 14 6 42 77 34 40 99 116
305 197 160 209 324 166 512 450 471
251 229 172 506 893 239 530 493 182
81 69 48 131 138 89 216 151 196
75 109 118 80 94 105 124 100 161
515 356 240 539 713 545 854 852 1244
186 156 297 134 255 114 218 191 57
177 123 92 143 218 115 240 220 273
70 32 46 9 18 20 27 21 17
12 14 11 16 10 6 34 17 4
275 197 118 350 398 196 417 377 323
3 2 0 0 1 3 0 0 0
1466 1118 831 956 1351 739 3076 3681 4151
683 315 151 660 884 632 573 907 1136
0 0 0 20 37 2 7 6 11
2 1 2 0 0 0 0 2 2
0 0 0 8 6 5 5 3 1
1 0 0 0 0 0 2 0 1
357 235 155 372 540 322 438 512 528
15 8 8 25 33 29 14 24 20
0 0 0 0 0 0 0 0 0
0 0 0 0 0 0 0 0 0
262 187 160 258 272 124 365 352 306
1003 514 483 167 188 59 0 4 0
293 280 332 182 266 168 222 250 351
3048 2827 3555 1517 2191 1595 8133 7512 8304
201 124 102 142 210 182 205 238 344
2026 945 1019 3210 4364 1848 1933 1771 1529
25 13 29 9 18 11 86 74 91
3422 1604 2042 3997 3899 997 12080 12572 9166
1886 1638 2156 749 1016 635 933 1140 1522
1 1 0 3 4 5 0 0 0
590 565 394 587 734 852 747 823 952
52 27 13 39 60 10 70 94 80
1923 1310 980 1697 2282 1509 4117 4569 5332
328 182 78 403 485 338 286 486 532
360 187 282 363 530 134 758 448 163
145 142 133 178 182 133 274 283 250
721 631 599 438 672 357 1217 1211 1359
10 23 18 11 7 10 12 10 16
38 68 63 14 28 17 37 23 34
91 81 69 138 165 109 824 750 915
466 697 584 308 419 272 629 543 615
76 28 17 30 30 25 748 1176 1060
70 57 72 18 34 27 33 22 11
140 99 79 7 34 13 78 81 23
86 64 41 219 334 67 169 165 56
390 258 869 42 120 79 61 46 14
440 224 169 373 487 269 399 480 627
193 131 151 146 186 97 409 400 423
313 234 250 220 269 178 266 270 458
287 131 96 266 438 346 173 229 263
28 40 27 26 36 28 375 316 402
55 42 62 51 89 16 274 211 208
579 449 659 528 848 526 566 465 425
69 73 46 92 106 57 115 121 138
0 0 0 0 0 0 0 0 1
1361 2166 3763 746 1033 800 4459 3402 3463
4 2 0 1 2 0 11 8 3
529 584 842 227 314 192 716 525 610
2 0 0 4 0 0 4 2 5
863 545 524 863 1191 683 987 947 1208
142 302 576 0 2 0 0 0 0
103 155 163 123 171 106 321 263 287
280 181 221 261 391 207 359 313 293
380 222 142 473 600 344 410 443 369
523 154 71 563 693 204 530 798 931
506 322 353 375 670 373 694 557 610
9 7 6 7 8 1 29 25 30
394 308 696 153 294 231 254 205 166
28 38 47 30 42 16 404 443 362
7 18 17 6 1 2 9 5 1
5 8 20 4 7 6 36 36 19
956 1024 1425 826 1227 725 1312 1148 1099
842 828 657 833 935 532 1197 1048 1126
444 662 252 360 628 804 575 716 1114
66 80 39 48 87 41 61 68 75
0 0 0 1 1 0 2 0 0
9 4 5 6 6 4 6 7 15
50 55 47 23 41 40 55 36 55
59 110 210 10 3 0 6 32 71
173 210 209 94 115 64 252 213 294
970 687 610 538 900 358 1612 1419 1515
5 4 4 2 1 1 4 7 9
43 90 68 53 77 56 102 41 25
508 460 418 469 656 465 369 458 577
1198 592 508 1057 1472 746 872 1082 1294
3 2 0 0 23 4 4 0 9
2 3 1 2 9 3 5 2 3
2 1 3 10 6 7 5 11 7
2317 1502 776 2223 2554 2032 1623 2465 3186
272 322 216 356 554 445 410 281 493
185 159 204 121 176 136 227 214 249
947 675 971 748 1181 772 674 780 832
183 134 169 130 169 109 263 268 278
306 205 142 482 501 194 471 356 422
2073 1377 1709 1232 1916 1524 1083 1148 1053
163 118 85 209 377 164 237 259 321
2 7 2 9 13 17 6 12 15
901 498 457 743 1170 791 1107 1296 1535
367 263 288 286 371 277 478 503 549
0 0 0 0 8 0 1 1 4
13 49 11 99 206 251 43 26 23
560 712 1664 41 102 58 113 53 12
93 67 59 68 110 82 162 171 221
20 40 17 17 16 15 15 24 21
5 10 0 0 0 0 2 1 0
239 281 227 215 223 186 495 520 650
451 297 189 462 609 379 623 721 766
33 62 65 0 0 0 1 3 1
267 232 244 321 399 259 273 267 260
0 0 0 0 0 0 0 0 0
61 80 52 133 200 153 39 52 34
367 163 107 269 437 150 304 409 461
401 166 146 580 758 166 339 229 112
44 21 29 32 20 10 844 991 832
55 17 6 46 59 27 57 100 102
139 110 66 65 62 63 240 279 315
2179 786 890 1395 2017 548 874 1017 530
1133 891 537 514 719 754 1036 1132 1266
71 37 80 83 59 39 306 505 407
181 128 186 157 187 113 156 130 145
3394 3258 5613 2061 3410 2261 3562 2728 2631
5 0 1 5 3 2 6 3 4
10 14 25 1 3 0 20 30 35
75 47 37 94 91 85 113 117 119
5 11 4 7 11 4 17 14 20
191 357 177 14 11 14 88 64 82
170 96 106 93 177 112 90 141 154
88 42 53 61 92 51 187 264 304
376 361 227 237 437 365 714 708 1155
930 693 1731 545 1143 997 814 500 98
10 3 1 7 13 8 38 10 15
105 101 101 87 153 114 248 154 111
70 56 64 54 84 41 152 104 119
338 253 301 294 405 272 393 371 376
289 268 364 283 392 304 414 338 386
59 83 91 57 60 64 13 11 35
100 153 137 59 87 86 100 83 97
156 233 592 12 8 0 7 0 11
267 355 800 95 207 207 131 78 22
104 50 31 40 95 80 101 172 208
0 0 0 0 0 0 0 0 0
0 0 0 0 0 0 0 0 0
330 256 118 276 331 193 552 720 1139
645 762 1023 439 578 371 656 560 587
1183 963 1242 1248 3518 2591 1918 1279 223
96 218 107 9 16 4 83 36 20
1253 877 917 787 963 577 1199 1350 1729
1177 1033 720 967 1417 988 2255 2240 2565
128 240 171 46 53 65 222 183 294
750 272 145 717 965 470 373 652 781
896 543 385 503 578 348 608 673 1080
322 364 206 847 905 413 50 51 61
92 75 96 22 33 36 34 41 24
156 116 91 174 218 161 535 652 757
599 533 518 450 581 318 787 972 1021
21 9 6 4 16 4 213 228 270
0 0 0 0 0 0 0 2 0
73 183 74 50 66 100 249 447 1038
710 569 447 963 1420 611 914 941 1211
0 0 0 0 0 1 0 0 0
212 209 159 55 106 57 138 122 172
178 273 271 150 159 95 230 74 68
593 576 534 426 583 322 605 622 902
6 4 0 4 4 3 33 53 34
1313 1138 1233 1646 1824 972 842 813 672
201 101 68 158 239 120 227 250 295
994 771 568 1277 1213 951 1921 1919 1645
168 122 133 152 157 73 172 214 198
904 758 1070 479 579 325 834 845 871
539 578 421 793 1040 598 1986 1639 1989
158 189 139 196 262 158 442 340 385
3 2 2 7 9 5 13 13 23
73 53 22 50 98 82 107 96 100
70 76 66 82 117 60 132 99 91
7893 4751 3297 3071 4021 1448 1726 1781 1704
414 277 183 1054 1217 590 615 577 554
49 27 47 38 73 33 60 54 72
18 16 18 14 30 7 8 10 9
77 40 41 65 75 52 58 56 63
0 1 0 0 2 0 0 0 0
101 114 110 97 128 46 256 189 175
116 76 40 134 209 142 363 415 470
758 820 912 757 1080 639 2699 2083 2761
2148 2500 2407 2007 2437 1630 4874 3902 4096
1530 949 2050 1506 4352 3283 2130 1415 274
25 30 14 21 33 4 140 119 156
731 888 696 600 759 546 1306 1207 1858
172 182 189 135 176 84 140 103 192
15 6 15 8 10 7 59 54 63
1602 1137 1309 669 918 528 1226 1530 2024
2107 2274 1836 1456 1628 1038 2172 2191 3084
698 405 324 504 724 315 771 864 934
416 240 245 402 582 229 348 348 283
212 147 225 97 113 36 250 202 156
488 517 1097 353 398 356 543 398 388
374 241 241 308 397 196 416 476 624
463 203 211 261 458 240 223 334 391
402 635 872 228 298 221 1968 1376 1259
412 377 291 883 704 480 33 50 31
29 24 23 58 55 31 13 11 26
1103 640 602 459 600 451 1480 1941 2284
52 48 126 74 51 33 111 109 63
19 14 5 17 24 8 8 11 7
37 29 45 62 89 15 106 149 45
680 471 311 584 670 405 1674 2190 3231
108 308 265 0 0 0 16 5 16
15 15 10 5 13 7 283 272 306
729 458 559 544 1045 476 1229 1213 1249
1109 1060 1375 298 430 260 344 332 531
266 246 184 192 270 135 248 251 191
417 230 190 637 1030 423 712 681 712
12 7 8 33 34 43 9 12 11
162 99 84 183 277 93 161 107 50
1000 1159 1122 1019 1131 767 928 815 819
8 12 15 2 5 3 224 255 217
216 388 382 224 559 387 117 29 19
82 71 42 63 56 34 199 238 344
1281 345 270 1372 1923 1172 525 642 446
183 293 415 39 69 27 108 115 70
125 104 83 116 198 90 128 134 118
127 158 207 128 168 132 170 97 93
371 206 198 355 551 333 322 404 432
117 33 11 97 159 64 192 290 345
268 252 186 583 718 238 511 366 250
374 234 136 244 295 136 363 607 656
1189 1834 1010 265 282 251 995 706 416
1506 1503 2192 1819 2259 954 1282 1151 1213
45 19 27 17 25 12 858 1133 911
52 63 105 31 109 168 757 690 331
7 9 9 0 0 0 43 30 26
265 172 183 207 328 184 202 248 309
144 72 42 110 153 102 165 186 176
88 110 142 102 118 76 243 202 174
787 676 1057 1296 3601 2656 1948 1190 225
0 0 0 0 0 0 2 0 0
0 0 0 1 0 0 0 0 0
108 74 51 57 83 147 51 91 133
10284 8603 5875 10025 10496 10673 1130 1446 1331
7 13 3 12 86 0 2 3 0
0 0 1 0 0 1 0 0 0
52 42 38 57 85 26 56 68 69
670 495 998 795 2062 1382 1021 771 123
0 1 4 0 0 0 4 0 0
2 0 0 0 0 2 2 4 2
52 35 36 46 79 51 75 56 68
211 151 197 162 222 143 252 332 396
2557 2333 1406 1115 1898 839 2848 2685 3218
247 321 275 191 256 215 321 298 368
663 422 489 740 998 616 650 683 559
184 298 277 348 556 358 576 408 461
389 535 768 330 507 334 716 556 513
267 147 136 210 286 161 328 339 416
1993 3075 3449 1339 1686 1168 8583 6851 6936
12 19 24 7 33 12 16 7 11
315 236 508 254 587 465 314 216 42
537 486 540 694 838 446 921 830 701
268 435 425 179 236 120 659 601 594
513 253 180 384 633 330 356 502 643
0 0 0 0 0 0 0 0 0
116 68 59 160 273 197 93 80 135
399 332 444 266 308 214 329 498 527
10 14 8 26 22 13 525 228 129
0 0 0 0 2 0 0 1 1
374 185 100 884 900 557 424 564 467
79 39 19 63 56 35 58 68 51
636 487 344 998 1034 400 783 776 444
21 4 0 13 14 3 9 10 8
245 227 179 223 266 134 361 336 367
30 21 26 20 54 30 49 39 44
193 156 143 277 323 155 355 323 369
0 0 0 13 9 2 12 44 8
89 122 204 48 68 44 201 198 184
142 146 116 151 241 113 331 324 367
1083 602 619 803 916 494 3007 5931 2216
26 24 5 26 34 28 30 16 32
110 158 132 85 108 72 154 167 211
774 595 448 543 797 419 1364 1501 1611
129 90 93 58 78 39 405 468 520
1563 1137 1192 1138 1810 1201 1966 2007 2424
1488 1523 950 384 304 551 1238 1699 2957
728 486 361 475 647 280 977 1270 1575
1982 1057 1007 1644 2151 1440 467 463 670
354 234 245 303 391 262 280 384 527
122 95 112 106 163 66 306 366 367
116 121 124 129 189 124 212 254 389
235 183 122 221 264 174 1005 1200 1350
134 142 179 30 55 23 23 44 51
248 429 537 176 396 360 15 24 37
0 2 1 0 0 0 0 2 0
405 378 483 308 422 310 623 591 560
243 142 184 274 435 241 471 483 467
239 233 233 288 246 185 441 557 708
462 375 247 670 850 567 1056 1128 1370
6 5 2 15 18 6 13 14 13
0 0 0 0 0 0 0 0 0
22 21 13 9 15 1 179 241 158
0 0 0 0 0 0 0 0 0
3 0 0 0 1 1 3 1 0
4 1 3 0 3 1 20 12 9
216 439 641 115 165 110 340 305 336
1787 1085 1859 389 1087 726 550 368 71
1751 1258 1808 1650 2757 1778 1845 1521 1758
684 583 579 538 692 479 1071 1037 1064
298 364 357 327 482 270 290 296 296
91 62 82 203 291 61 191 170 81
531 615 580 411 545 383 655 563 652
11 5 11 8 5 3 15 32 30
149 19 32 102 123 49 78 127 117
29 13 16 31 48 32 270 348 286
1451 894 569 2405 2796 1501 1253 1672 2470
981 593 651 1815 2216 1015 683 741 539
69 66 68 133 172 130 176 160 129
21 10 11 32 52 19 55 43 35
1033 693 712 1237 1847 1199 976 1065 926
1523 995 981 1882 2721 1488 2474 2428 2681
401 386 231 619 919 587 729 632 787
564 450 632 454 591 408 930 795 846
687 518 526 705 1046 632 586 644 616
20 16 2 19 36 26 18 50 83
0 0 0 0 0 1 0 0 0
492 295 269 374 518 328 309 358 507
326 228 212 313 420 318 378 345 353
868 442 357 495 741 385 902 1235 1771
3 4 1 2 3 0 0 0 6
0 0 0 0 0 0 0 0 0
8 0 12 4 4 4 4 10 4
20 7 6 8 12 5 16 12 16
358 428 527 260 360 184 566 450 455
4 3 6 6 12 5 6 12 24
68 58 41 39 65 38 21 29 43
128 100 66 261 333 139 284 348 367
0 1 3 16 14 13 23 12 13
94 87 120 220 178 96 241 69 46
1 1 1 5 2 4 4 4 1
0 0 0 0 0 0 0 0 0
17 18 14 33 35 28 24 10 11
545 519 782 381 522 329 846 711 847
1268 1022 682 438 676 266 734 794 755
5 6 2 4 9 1 3 8 1
3 4 5 5 3 3 3 1 0
0 0 0 0 0 0 0 0 0
714 413 1057 96 246 178 89 34 3
337 207 92 366 478 260 327 335 358
741 482 288 298 402 198 1162 1446 2196
444 582 639 429 625 441 760 614 724
1472 769 559 1044 1148 306 1459 1855 1316
9 7 4 4 5 2 5 5 3
317 274 304 265 352 258 386 280 239
1210 1077 930 1044 1349 1039 951 639 872
1830 1068 793 1567 1975 1179 1081 1066 1511
0 0 0 0 0 0 0 0 0
0 0 0 0 0 0 0 0 0
1985 1046 652 491 1053 342 1781 1696 1015
208 126 81 290 505 124 533 526 500
214 143 139 160 94 43 750 756 632
292 171 55 187 305 176 214 372 488
2381 1393 1191 2339 3058 1476 2040 2178 1435
3 6 6 2 4 5 25 26 15
3162 2728 5545 1678 4349 3076 2702 1894 1282
32 29 44 19 32 22 42 16 32
142 310 164 171 110 309 668 654 1051
403 233 496 277 774 515 312 301 112
4 2 0 0 0 6 12 17 17
799 448 287 374 613 363 318 523 727
0 0 0 0 0 0 0 0 0
238 267 224 119 147 58 111 89 68
0 0 0 0 0 0 0 0 0
0 0 0 0 0 0 0 0 0
490 255 93 548 763 404 729 1074 1729
4311 3237 2248 3057 4069 3179 4536 4401 4695
2 2 13 2 4 2 4 3 0
998 663 619 952 1225 753 864 934 958
349 190 205 261 383 195 879 852 939
16 44 26 8 11 23 63 51 253
2 7 0 2 0 0 9 4 8
483 704 352 846 1332 862 924 1052 1969
1105 399 188 1189 1689 1065 847 1196 1531
28 35 31 60 76 23 57 17 9
67 70 37 108 195 117 434 392 421
60 44 73 43 79 47 56 49 31
969 438 313 1023 1283 414 688 742 497
1581 663 485 2131 2036 338 823 1183 793
4860 1652 2327 3639 4064 1030 12006 14593 10334
422 390 348 383 544 294 783 764 735
3 4 4 2 3 3 7 4 6
639 572 879 515 701 472 758 515 506
603 660 600 480 499 315 37 30 32
77 82 30 147 178 88 28 17 11
0 0 0 0 0 0 0 1 0
242 132 111 181 230 108 492 534 641
33 49 49 30 54 44 48 10 33
719 655 395 487 715 422 836 978 1320
530 519 524 541 626 554 805 745 800
795 560 561 317 396 315 1021 1186 1500
377 414 389 156 185 129 232 240 349
4032 2010 1880 11245 13179 6281 762 768 805
2 0 0 0 0 0 0 0 0
142 65 53 126 150 42 172 216 223
119 86 36 164 242 106 176 211 187
1453 777 758 1088 1487 1014 1111 1041 1212
0 0 0 0 0 0 0 0 0
3 6 14 2 0 4 6 0 0
6034 3690 2509 3149 4345 2837 6176 6489 8058
314 163 97 267 412 236 293 384 419
48 28 34 45 69 38 66 62 65
176 91 108 122 188 54 290 282 243
816 362 218 953 1186 932 840 1299 1481
779 793 722 802 859 527 1577 1453 1485
167 140 124 145 243 102 159 124 135
1380 1182 1499 900 1395 897 1144 1220 1200
2445 2092 3718 1538 2721 1757 1907 1596 1426
607 428 300 475 686 353 586 697 859
17 14 16 14 13 13 13 16 13
1 0 0 0 1 0 0 1 0
163 79 92 106 183 103 97 116 152
188 176 215 284 402 248 383 362 338
1 0 0 0 0 0 0 0 0
1280 710 418 1176 1842 981 1004 1372 1465
118 94 107 143 187 89 390 413 378
146 39 14 122 181 69 33 137 204
880 431 273 536 1068 632 657 977 1168
0 2 0 3 6 3 6 2 9
193 147 123 170 308 171 421 366 532
311 284 248 330 489 204 547 677 669
3173 1627 3413 2629 8318 5376 3963 2503 446
666 464 592 569 729 467 586 669 759
2 4 0 59 27 10 0 1 2
0 0 0 0 0 0 0 0 0
57 42 50 55 59 29 80 89 116
17 4 18 16 17 18 11 6 8
312 258 374 281 408 188 360 337 335
73 79 72 37 69 16 174 163 118
91 64 65 65 117 24 122 170 121
757 549 293 814 1137 693 400 494 503
818 1007 253 1039 1637 572 6869 8487 12040
756 713 771 516 622 447 648 672 829
50 98 71 83 106 98 115 124 198
155 392 90 364 508 1076 421 616 1481
0 0 0 0 0 0 1 0 0
151 154 137 218 288 202 256 240 301
1073 842 885 696 814 506 189 215 210
1784 1379 1834 1327 1810 829 259 145 40
92 103 101 41 88 50 55 36 8
837 518 296 2007 2518 1439 980 1127 1180
2 4 2 0 2 2 4 3 10
17 9 7 17 13 32 11 25 60
182 85 38 218 232 224 113 261 372
69 70 90 110 162 117 149 136 198
0 0 0 0 0 0 0 0 0
0 0 0 0 0 0 0 0 0
33 74 60 12 28 7 13 14 15
0 0 0 0 0 0 0 0 2
98 97 52 141 248 139 157 117 170
3 9 4 8 10 8 0 2 2
1604 977 700 1049 1637 1116 1351 1607 1950
238 197 182 161 260 147 284 251 253
212 153 137 244 293 188 202 262 430
77 73 87 72 86 46 64 56 50
133 168 132 99 156 98 450 431 406
72 137 91 10 11 6 47 74 65
433 365 360 391 623 295 701 691 822
2386 2215 1559 1594 1936 1213 9855 9511 9409
253 302 292 279 398 252 664 535 563
0 0 0 0 0 0 0 0 0
10 4 2 16 20 4 12 10 0
40 18 5 37 65 88 91 73 113
0 0 0 0 0 0 6 6 0
5 0 5 1 3 4 5 2 0
18 12 13 4 10 14 22 23 10
334 286 361 332 457 236 932 716 923
652 467 405 365 418 210 276 519 578
288 526 466 43 57 15 24 55 78
3922 2939 3004 3875 4888 2411 1329 1536 1272
40 27 36 36 19 6 57 99 64
13 43 27 7 28 15 16 15 10
112 117 90 127 182 126 167 135 153
195 142 110 207 315 169 308 363 386
700 369 234 546 883 539 707 791 1215
243 334 331 199 259 182 663 620 540
50 44 47 44 53 24 129 114 125
1184 874 1086 1096 1383 829 1486 1523 1756
1257 532 228 1079 1430 838 1000 1553 2073
67 25 10 98 117 27 102 124 104
324 152 97 305 374 149 349 483 543
167 229 330 187 225 125 297 312 292
65 190 244 39 101 53 86 72 88
264 438 652 182 211 164 617 434 440
0 1 3 2 0 0 2 4 0
120 39 44 1424 1795 1695 764 643 293
3 2 0 2 2 0 0 2 3
206 163 106 257 242 158 375 481 544
206 201 445 207 235 201 273 157 159
1307 1103 830 1686 1806 1198 976 950 892
6 3 2 21 7 13 0 0 0
448 301 256 652 907 329 630 897 437
3897 5014 5625 2790 3453 2397 11641 9226 9045
1799 785 1094 2000 2491 1468 2003 1816 1992
425 435 694 953 830 497 1092 303 196
0 0 0 0 0 0 2 0 3
0 0 0 0 0 0 0 0 0
256 193 134 254 362 199 328 379 426
0 0 3 0 0 0 0 0 0
0 0 0 0 0 0 0 0 0
0 0 0 0 0 0 0 0 0
38 4 4 13 10 4 8 35 35
21 3 4 9 9 4 14 25 11
17 10 11 30 56 16 33 16 6
16 8 3 103 123 61 56 60 56
11 6 10 10 13 4 21 4 4
371 429 473 336 419 247 411 338 316
35 31 15 45 43 23 22 50 81
0 0 0 0 2 0 0 0 0
420 400 579 9 20 26 14 6 0
1341 790 878 1067 1513 521 1087 1002 859
0 0 0 0 0 0 0 0 0
0 0 0 0 0 4 0 2 2
0 0 1 0 0 0 0 0 0
233 184 207 147 186 108 233 193 246
79 52 47 106 215 116 566 402 305
8 31 15 70 59 30 91 72 74
0 0 0 0 0 0 0 0 0
923 619 998 144 264 198 237 283 365
36 4 14 66 54 45 60 45 44
26 25 51 23 20 40 2 1 2
86 94 59 109 148 83 349 233 183
1771 908 2350 914 1456 510 2530 2536 3804
72 39 23 53 72 17 31 56 36
69 92 41 139 181 171 158 103 130
103 68 88 182 240 38 751 344 98
47 40 34 203 305 211 123 99 45
615 633 435 737 963 863 900 692 1102
2 11 10 11 9 10 43 32 27
0 0 0 0 0 0 0 0 0
2 1 2 0 0 0 8 0 2
853 437 371 802 1194 453 1445 1822 1616
502 247 189 374 465 216 749 1243 1084
53 40 35 73 55 63 22 30 46
1 2 0 0 3 0 0 0 1
168 100 93 118 146 67 167 177 223
219 213 209 157 260 142 293 213 341
684 285 322 809 1226 400 800 661 654
98 78 74 242 252 54 365 340 316
26 26 16 14 9 7 3 7 21
182 84 21 268 340 265 799 1758 2433
121 76 80 117 190 135 916 1105 1337
43 24 13 33 55 15 32 81 58
154 116 46 151 246 88 269 364 274
0 0 0 0 0 0 2 0 0
128 124 115 50 32 54 7 3 3
157 135 87 189 221 140 284 263 247
635 546 777 761 1166 835 946 661 648
354 358 341 330 414 300 478 474 432
28 26 35 2 4 11 22 31 43
12 9 6 2 2 0 24 67 22
55 64 107 51 52 35 137 110 141
931 644 552 708 1058 663 639 883 996
1454 714 739 1305 2134 1351 1466 1706 2184
19 17 26 9 26 15 17 9 0
33 64 69 35 50 69 42 31 14
0 1 0 8 42 33 46 15 10
13 6 2 13 13 15 23 21 35
2 0 0 5 4 8 18 4 7
359 344 391 193 291 179 195 189 181
250 252 497 97 189 127 87 78 72
2 0 7 0 2 2 65 63 62
477 416 324 447 500 415 648 709 764
2 3 0 2 2 0 16 4 6
20 22 16 19 88 21 88 56 45
226 225 192 198 308 136 313 269 184
75 60 124 114 178 38 232 165 83
92 88 121 47 96 51 73 80 40
0 0 0 0 0 0 0 0 0
0 0 0 0 0 0 0 0 0
157 76 61 155 163 54 91 127 90
1382 532 526 1266 2317 1523 750 782 542
172 98 123 46 60 38 57 45 100
15 12 14 3 2 9 20 18 20
136 88 34 91 120 86 237 305 316
90 137 64 379 438 324 129 141 178
85 61 39 60 95 41 105 152 247
319 216 444 247 454 286 263 161 64
608 404 227 723 624 678 265 377 635
70 38 12 73 73 38 61 109 165
5332 4537 5642 2017 2733 2038 5524 6052 7260
950 362 290 692 972 459 647 761 1008
0 0 0 0 0 0 0 0 2
1 8 5 17 24 10 18 54 18
7 13 3 5 5 3 9 10 10
437 179 128 2002 2561 678 93 99 84
943 747 854 593 996 765 630 674 690
0 0 0 4 4 6 0 4 4
0 0 0 0 0 0 0 1 0
605 516 496 445 588 409 590 643 926
672 227 154 707 928 572 368 447 700
337 292 446 130 194 152 169 141 139
249 154 112 139 139 94 15 8 17
0 0 0 0 0 0 0 0 0
955 723 217 1394 1175 1689 217 501 809
57 72 90 45 56 38 133 105 73
865 502 371 669 857 552 792 928 1012
309 201 228 300 361 157 294 347 381
356 352 436 306 434 234 336 328 295
0 0 0 0 0 0 1 0 0
0 0 0 0 0 0 0 0 0
19 14 15 64 78 5 15 18 33
2 2 0 1 7 0 28 1 92
133 249 163 135 127 110 276 196 233
110 174 93 217 274 126 216 224 239
22 24 32 20 31 24 234 69 46
0 1 0 1 1 0 6 15 13
336 380 434 786 817 424 1266 434 292
27 32 36 76 40 47 93 30 30
7035 8312 17753 5287 12698 9833 6924 4621 928
78 68 45 59 87 48 197 160 212
579 324 410 488 692 508 787 639 749
794 384 116 1179 1281 874 551 858 1229
172 144 102 359 419 261 426 365 298
719 675 691 1071 1230 686 2641 2735 3108
100 98 125 156 237 49 302 270 134
172 82 48 87 146 60 230 474 503
3 12 12 0 0 0 0 0 0
12 25 21 0 2 2 25 6 10
119 109 68 166 221 203 280 265 293
553 564 775 976 1434 552 205 140 153
781 927 1052 1117 1350 936 1101 662 581
320 152 82 768 931 230 821 512 189
27 37 30 58 66 30 124 83 83
760 1102 1809 76 136 111 84 52 8
233 177 181 192 275 184 213 270 323
487 282 246 670 863 504 460 435 461
41 24 37 53 71 24 160 119 122
1080 559 445 1273 1557 326 1011 1281 817
541 245 165 424 640 325 601 722 901
101 126 108 155 230 93 315 291 244
4 15 9 0 0 0 2 3 1
0 0 0 0 0 0 0 0 0
6 9 11 6 7 12 42 56 68
4 2 0 38 135 13 23 30 4
479 281 170 889 1465 842 844 1244 1721
4 0 0 2 5 2 37 61 130
1 0 0 0 0 1 0 0 0
6 0 0 2 4 1 1 6 1
0 2 0 2 0 0 0 2 2
0 2 0 10 12 2 2 4 6
0 4 2 2 8 2 2 0 0
20 4 2 0 0 2 2 0 2
6 2 0 0 0 0 0 0 0
93 63 25 98 159 109 223 363 461
54 75 37 864 639 411 68 129 84
61 36 51 78 111 50 98 98 100
203 198 60 184 203 711 420 590 2730
1135 627 712 581 789 480 770 977 1426
6 3 0 0 1 0 5 2 1
27 44 18 91 80 136 174 172 119
809 647 1363 1289 2599 2050 1395 899 190
1353 1412 2450 1222 1376 710 2485 1727 1691
571 309 191 495 615 317 573 674 843
406 273 172 419 491 248 373 442 433
110 138 42 120 199 211 528 473 774
0 0 0 0 0 0 0 0 0
56 144 5 3 19 18 212 210 351
664 495 442 552 752 419 765 722 784
539 363 643 659 1671 1170 796 541 122
133 61 15 102 102 47 61 110 174
30 23 3 10 18 25 10 12 34
1531 1163 1119 1003 1423 1025 1818 1938 2248
0 0 1 0 0 0 0 0 0
37 41 39 45 59 48 68 81 74
164 72 10 123 178 97 59 180 285
0 1 0 0 0 0 0 0 0
77 37 22 51 89 26 149 172 112
0 0 0 0 0 0 0 0 0
59 48 33 47 52 38 52 57 69
1125 1582 1677 711 969 625 4896 3441 3677
0 0 0 0 0 0 4 1 4
1 6 7 7 6 0 17 6 4
1009 1658 2132 619 656 479 1507 1294 1371
124 77 55 127 205 101 391 520 453
444 333 445 309 506 274 705 634 768
523 478 464 621 763 360 948 1026 900
0 0 0 0 0 0 0 0 0
599 685 1339 421 826 599 688 508 373
779 359 342 587 850 616 726 791 1089
129 100 125 120 188 119 164 155 177
222 252 52 272 338 654 319 506 941
103 131 190 90 158 97 239 168 160
1745 1838 2406 1181 1308 1298 1327 1319 1548
47 37 13 15 17 15 135 148 214
959 337 252 753 1110 689 466 757 828
559 266 164 551 684 596 388 511 737
458 243 271 396 575 386 429 496 348
324 288 419 151 208 136 433 359 512
578 344 463 108 190 113 741 827 902
502 319 414 419 518 367 433 429 441
2 0 0 0 7 4 2 5 0
1381 763 562 1304 2069 1233 1657 2251 2677
124 100 85 149 196 107 281 349 313
484 227 255 382 564 297 553 603 771
850 1010 979 741 846 567 2117 1597 1872
268 209 204 166 285 136 376 452 403
344 195 272 435 536 32 501 501 217
7035 4657 3366 6129 7404 5307 10115 9531 11584
189 269 332 190 259 140 459 363 341
361 217 194 305 407 258 279 424 431
90 131 211 94 102 78 141 120 133
21 12 7 19 21 11 30 35 35
103 98 49 91 137 83 281 268 296
364 574 736 205 237 196 779 620 611
409 767 977 244 252 211 2277 1770 1646
67 62 75 47 35 26 497 492 530
66 32 32 44 43 47 229 325 352
250 184 188 215 299 171 400 381 465
412 217 128 200 185 48 967 1181 1019
152 108 120 97 112 76 296 277 290
203 124 82 115 97 55 447 546 504
82 55 25 51 71 31 138 218 304
74 71 92 84 92 68 205 147 127
0 0 2 0 2 2 0 2 0
52 56 46 50 79 35 39 53 45
0 3 3 0 2 2 0 0 0
9 4 14 16 22 17 6 5 15
66 70 99 73 122 107 41 38 62
60 79 73 85 105 95 55 57 119
88 155 128 80 155 91 79 76 125
205 348 202 52 84 63 160 191 307
530 421 577 618 849 496 1226 1021 1413
407 379 640 288 371 272 373 304 359
39 15 8 25 34 4 64 51 59
194 247 198 194 243 165 258 285 311
197 149 117 188 242 266 353 458 798
5207 6478 3662 4982 4985 6294 11847 10435 19917
4 9 3 2 2 9 16 23 65
287 251 104 425 538 693 526 608 900
221 183 157 216 367 178 275 337 344
0 0 0 0 0 0 1 0 0
2 0 0 0 0 0 2 0 0
0 0 0 0 0 0 0 0 0
0 1 2 0 0 0 0 0 0
7 4 3 2 8 1 12 20 11
3 2 2 4 8 1 5 6 1
25 17 0 41 81 43 30 32 28
129 159 179 91 109 79 197 170 157
25 13 10 28 12 16 33 34 59
156 160 91 140 226 162 160 172 239
83 54 67 72 110 73 137 146 143
100 117 51 169 157 144 345 326 427
146 186 304 127 245 146 214 182 159
1798 1443 1413 1181 1351 786 4184 4299 6226
37 19 0 33 69 26 50 81 87
62 22 6 41 68 15 55 83 100
366 453 474 477 693 409 482 359 377
6 8 8 2 11 5 12 10 16
8 26 11 6 32 7 67 64 91
101 67 42 108 125 63 202 213 358
0 0 0 0 0 0 0 0 0
1 0 0 1 2 0 2 1 0
7 2 0 16 6 8 6 16 15
275 134 135 263 339 177 403 380 597
732 744 1394 251 453 269 874 795 816
141 136 92 90 134 68 358 293 368
44 69 86 21 36 31 228 189 211
380 254 254 353 493 350 307 379 388
347 348 386 185 213 131 486 499 535
116 123 132 125 162 80 149 131 172
120 128 88 242 236 175 124 110 100
460 317 431 384 774 446 328 289 112
0 0 0 0 0 0 0 0 0
37 41 49 24 24 16 50 56 55
482 656 729 431 548 363 1069 945 858
84 114 59 61 79 66 211 189 253
109 142 152 127 150 133 139 137 176
192 102 119 64 139 72 168 236 143
38 19 13 25 34 14 56 66 61
0 0 0 0 0 0 0 0 0
29 12 33 27 35 32 44 25 28
0 0 0 0 0 0 0 0 0
5 3 1 2 0 0 0 0 0
510 315 367 417 648 389 452 544 541
3150 2010 3846 2124 5233 3445 3032 2411 1693
0 1 0 5 3 4 16 23 18
86 75 52 65 64 52 92 98 117
613 781 594 699 859 520 2099 2055 2884
163 145 187 150 180 121 289 258 304
612 328 164 390 511 246 786 1023 1411
178 197 315 145 148 111 371 250 239
1140 1215 1929 719 1325 893 931 707 567
0 0 0 0 0 0 9 7 5
599 380 736 137 273 204 235 155 137
14 17 9 20 16 4 25 26 38
38 23 17 27 43 26 17 17 19
665 376 258 761 1097 608 1006 956 1037
28 41 7 13 45 35 25 38 119
580 462 861 207 303 141 453 434 431
10 7 7 40 61 24 29 37 40
7 3 0 0 0 0 1 0 0
1 0 3 0 1 0 2 0 0
0 0 0 0 0 0 0 0 0
492 642 740 350 625 409 509 421 465
0 0 0 0 0 0 0 0 0
43 7 5 42 54 32 16 40 69
86 52 27 102 140 78 148 165 213
422 216 152 463 644 276 425 452 590
0 0 0 0 0 0 0 0 0
1022 838 1308 110 238 149 116 81 12
4354 5035 4309 4196 6553 5679 7958 6226 8484
0 0 0 0 0 0 0 1 0
3797 3078 4704 950 2381 1499 894 652 383
371 181 110 291 453 266 686 838 921
63 62 77 69 69 49 87 89 50
109 106 116 24 52 36 452 308 358
58 45 57 50 69 46 80 73 73
6 22 34 2 12 9 24 23 16
191 189 61 264 446 218 101 90 78
819 705 431 520 903 276 693 603 306
0 0 0 0 0 0 0 0 0
20 8 5 3 7 2 17 24 24
21 7 5 12 12 16 23 29 52
588 572 444 989 1569 1064 466 508 305
169 121 114 141 356 315 183 172 165
411 286 348 321 371 237 291 317 323
0 0 0 0 0 0 0 0 0
178 207 252 141 175 115 496 421 463
1803 1043 907 1442 2066 1101 2413 2719 3303
176 309 151 168 209 198 421 723 1071
168 94 40 177 228 127 186 258 320
14 37 33 21 38 19 86 71 100
1316 908 1073 846 1222 651 735 808 741
113 95 135 152 187 136 161 111 110
12 6 7 1 4 7 4 7 11
410 380 405 371 548 414 568 465 446
1 2 6 4 8 9 11 10 8
15 24 9 2 8 4 7 9 9
139 101 96 111 131 120 219 262 262
36 24 20 70 69 37 49 61 80
907 708 1069 642 902 678 1001 978 1153
342 256 213 378 498 249 432 476 476
227 256 249 249 352 226 530 371 387
143 246 393 92 110 97 245 187 189
576 508 462 482 691 427 612 681 822
493 386 485 430 618 306 452 489 425
11 2 0 6 4 1 4 3 5
6 6 16 10 10 2 8 11 24
1 0 0 0 0 0 0 0 1
0 0 0 0 0 0 0 0 0
139 43 7 117 160 97 59 94 133
450 505 422 687 589 704 288 265 418
915 427 273 1931 1755 1592 134 149 141
251 94 70 74 88 69 8 8 6
771 578 606 544 695 448 869 864 973
607 615 823 526 693 388 368 330 357
932 1608 2107 574 704 495 4586 3167 3143
11893 17593 38965 5306 11389 7411 6794 3902 970
1532 645 241 1149 1412 913 1275 2319 3135
0 0 0 0 0 0 0 0 0
0 0 0 0 0 0 0 0 0
275 182 127 465 549 208 570 545 502
81 15 5 71 89 34 18 46 93
1126 510 521 996 1356 841 1101 1205 1437
11 2 4 1791 2302 121 16 13 0
8 5 0 613 644 69 20 8 16
0 0 0 0 0 0 0 0 0
1116 2734 1754 24 24 65 14 15 51
2521 1734 1955 1414 1543 1159 1015 1453 1689
634 664 1001 639 1066 655 950 809 671
576 716 653 676 845 553 1371 1078 1124
1789 834 919 1429 2327 1370 1423 1656 2287
1274 1619 1716 648 623 333 6352 5812 6026
1174 1240 1885 849 1047 668 1639 1381 1621
70 37 61 66 95 57 119 103 128
576 747 1037 837 1343 825 1379 829 863
221 570 99 488 1182 3797 683 551 5716
0 0 0 0 0 0 0 0 0
1047 655 519 981 1256 855 933 1113 1123
0 0 0 0 0 0 0 0 0
0 0 0 0 2 0 0 0 3
0 0 0 0 0 0 11 2 0
7550 5548 11940 4536 11097 8535 7737 5073 3745
1972 2524 3382 1252 1461 1430 3542 3198 3713
198 205 129 210 384 203 291 206 200
127 233 275 126 142 82 373 304 267
8 20 3 9 17 7 36 25 16
1005 1136 998 694 861 521 1817 1418 1727
333 171 83 351 453 290 301 412 480
890 756 1497 510 1172 741 643 465 167
1126 478 307 729 880 258 716 1131 1478
642 1612 1368 2 1 0 0 1 0
2 0 1 2 1 0 8 14 7
645 303 286 616 925 859 335 397 341
393 419 677 416 508 311 325 251 235
173 123 47 182 260 116 213 212 220
24 13 0 25 36 13 13 23 31
653 456 349 1208 1466 274 599 783 331
0 2 2 0 0 0 0 0 0
48 29 36 53 90 57 196 144 90
0 2 0 2 0 0 0 4 2
156 210 123 305 402 211 410 444 264
164 130 117 106 204 86 293 295 451
0 0 0 0 0 0 0 0 0
1217 860 1000 2092 5000 3966 2661 1679 266
2165 1623 2426 3143 7783 5799 3456 2714 427
0 0 0 0 0 0 0 0 0
0 0 0 0 1 0 2 2 2
0 0 0 0 0 0 0 0 0
69 48 47 99 255 27 167 106 59
0 0 0 0 0 0 2 4 2
0 0 3 2 0 5 0 1 0
4 7 4 3 23 16 17 24 5
8 13 24 15 34 15 23 47 4
4 4 6 2 13 7 24 11 0
0 0 0 0 4 2 19 14 2
2 1 3 2 4 11 3 6 0
0 0 0 0 5 2 0 0 0
0 2 1 0 12 6 0 0 1
7 7 16 6 11 16 23 10 1
17 24 27 29 44 26 42 25 17
0 0 0 0 2 0 0 0 0
109 129 111 106 147 130 108 83 132
8 16 25 8 2 2 11 5 8
0 0 0 0 0 0 0 0 0
4 3 2 2 0 0 3 6 5
0 0 0 0 0 0 1 0 3
0 2 0 0 4 0 0 0 0
0 2 0 0 0 0 0 2 3
6 1 0 3 1 2 4 3 10
4 0 2 6 2 0 2 6 4
0 0 0 0 0 0 0 0 0
38 37 13 28 32 46 73 75 128
0 2 0 2 6 6 20 22 40
145 125 100 82 161 76 522 585 789
183 207 244 93 123 62 331 335 372
0 2 0 1 8 10 7 4 4
527 270 236 296 252 141 1168 1517 2314
0 0 0 0 0 0 0 0 0
0 0 0 0 0 0 0 0 0
0 0 4 0 0 0 2 0 0
5 0 3 0 2 2 0 2 2
0 0 0 0 0 0 0 0 0
3075 3546 3145 2845 3202 2807 6190 6460 7866
0 0 0 0 0 2 0 0 0
16 13 3 14 29 12 18 10 20
6 12 9 3 7 4 16 7 11
92 77 55 303 420 228 195 186 119
1397 576 413 1395 1993 1301 807 1248 1466
463 528 464 434 514 351 886 732 816
5 6 3 3 8 6 16 21 33
0 0 0 0 0 0 0 0 0
69 41 27 27 50 27 9 21 51
2 5 6 0 0 0 0 0 0
1049 446 348 1036 1454 789 774 799 1038
450 997 1008 35 68 23 29 49 65
0 0 0 0 0 0 0 0 0
274 160 202 272 365 180 334 268 329
925 852 1338 568 970 622 1203 1026 1020
7 8 2 1 1 0 53 61 72
255 244 366 176 244 239 252 204 246
0 0 0 0 0 0 0 0 0
0 0 0 3 3 0 64 102 41
0 0 0 0 0 0 0 0 0
1 3 0 1 2 1 7 17 12
8 6 0 8 8 4 54 134 51
4 2 2 4 7 3 60 73 36
0 0 0 0 0 0 0 0 0
3 4 0 4 4 4 11 40 8
8 20 6 11 11 6 72 64 129
225 323 443 111 120 91 198 145 157
5796 4098 7718 5356 15789 11141 6980 4864 944
770 1052 1695 775 1115 624 1639 1084 1141
82 56 32 136 334 217 644 257 234
401 223 448 464 1229 903 626 395 61
1 6 3 1 4 1 6 5 1
3 3 0 1 13 5 7 4 2
15 8 20 16 27 20 5 1 16
28 14 3 36 24 37 4 8 8
1232 987 1314 1169 1539 1296 1802 1494 1561
177 99 45 219 209 444 26 37 35
215 357 284 302 381 399 133 132 301
1370 1244 1642 1094 1323 1032 1815 1478 1589
599 538 428 670 1019 720 658 448 588
2650 2180 2879 359 536 402 300 147 140
14 7 9 36 62 24 7 8 0
89 88 90 144 155 110 155 130 70
115 91 65 159 233 118 203 129 130
0 1 1 0 0 0 0 0 0
736 426 494 695 1106 632 1089 860 905
4021 2839 3246 2148 2479 1661 3719 4501 5818
1 1 0 0 0 0 0 1 0
0 0 0 0 2 0 0 1 0
50 120 55 138 162 334 102 106 335
7 34 34 12 19 7 37 23 31
0 0 0 0 0 0 0 0 0
8 2 6 4 4 4 32 28 56
43 13 14 22 67 47 119 163 364
0 0 0 0 0 0 0 0 0
661 720 871 857 923 671 826 698 698
1046 692 440 843 925 572 984 1287 1804
101 87 52 211 236 181 13 6 5
115 135 143 83 104 54 208 168 167
378 308 266 436 498 149 853 774 623
3190 3712 3805 2215 3030 2036 9529 8939 9727
832 470 339 456 531 319 162 213 231
57 74 66 32 56 26 112 54 101
0 1 0 0 0 0 1 6 6
2313 3209 5763 359 453 249 473 381 428
0 0 1 0 1 1 1 1 1
0 0 0 0 0 0 1 2 3
4 4 4 5 10 4 42 44 29
47 74 116 91 64 36 90 51 36
830 595 405 1474 1734 1278 823 884 1044
1326 1006 1754 1012 2201 1546 1174 858 353
284 130 126 477 663 158 552 337 140
8 25 51 6 4 8 1 0 0
12 2 7 6 5 4 144 169 164
8 12 7 5 0 1 1 0 2
762 318 291 535 862 475 707 1069 1332
219 187 291 41 128 100 67 22 3
1 0 2 0 0 0 2 0 4
48 45 34 46 98 51 115 60 64
86 70 64 124 153 80 134 133 118
0 0 0 0 0 0 0 0 0
19 12 8 14 9 12 11 18 29
12 7 9 15 32 21 24 23 51
35 15 24 24 51 29 32 51 65
50 56 108 36 91 61 149 77 85
0 0 0 0 0 0 0 0 0
1 0 1 1 0 0 8 6 7
1 0 0 9 5 0 59 42 12
0 0 0 1 0 0 0 0 0
18 9 9 23 28 28 20 23 10
7758 5333 3723 5938 8321 3341 1181 921 1230
1642 1538 1831 99 113 97 1482 1164 1624
144 169 158 148 166 121 291 307 432
150 146 251 102 108 87 220 211 237
0 0 0 0 0 0 0 0 0
26 28 30 26 45 28 102 87 83
36 40 51 41 55 61 49 39 53
60 62 64 46 67 49 57 44 38
289 219 92 421 495 309 200 215 229
1687 2000 3638 255 563 510 361 230 34
9 8 7 0 2 6 20 6 7
1676 888 494 2111 2460 2132 867 1068 1307
3 3 5 3 13 12 6 2 2
128 120 257 96 150 61 165 110 91
766 493 732 226 432 237 285 329 312
510 335 360 500 738 460 699 632 627
141 196 255 143 207 123 348 287 249
439 303 184 377 518 246 687 707 838
243 168 291 222 378 201 261 286 153
1019 568 889 410 649 515 271 302 342
0 0 0 2 2 0 0 0 0
0 0 0 0 0 0 0 0 0
0 0 0 0 0 0 0 0 0
0 0 0 0 0 0 0 0 0
352 441 748 59 183 120 105 55 17
2242 1982 2545 1226 1571 983 1807 2089 2765
274 188 125 219 247 126 543 606 591
546 440 686 378 588 380 604 440 477
276 191 137 185 295 153 363 338 420
0 0 0 0 0 0 0 0 0
0 0 0 0 0 0 0 0 0
185 139 96 213 258 84 235 256 221
1318 1087 1160 1094 1193 342 1239 1397 958
357 219 120 413 543 345 297 394 362
146 124 92 115 106 72 459 417 493
1114 1794 2024 731 968 722 1856 1856 1854
2 0 0 0 0 0 0 0 0
20 15 12 68 63 74 39 26 44
95 77 57 96 139 59 133 138 160
0 0 0 0 0 0 0 0 0
18 14 2 20 20 13 24 23 26
388 211 84 345 406 236 267 413 699
151 119 106 264 313 306 220 212 348
36 16 10 24 17 10 30 39 53
265 102 53 190 233 59 339 553 643
122 95 86 267 319 79 256 236 119
346 201 103 347 342 226 479 654 1119
123 97 95 156 160 121 166 130 142
0 0 0 0 0 0 1 2 11
154 234 81 203 395 329 655 410 464
24 11 27 83 49 80 374 373 193
3 10 5 1 1 0 30 25 37
0 0 0 0 0 0 0 0 0
1345 709 661 1669 1718 369 1350 1429 848
732 606 1117 543 1373 967 857 540 155
851 509 806 717 1616 1121 750 610 275
219 207 117 172 173 146 41 35 35
330 206 129 289 434 184 525 663 886
2 0 0 0 2 0 10 6 4
1506 854 1084 1712 2052 683 5270 5263 2670
122 68 45 55 97 45 60 61 97
17 8 4 17 16 9 5 10 14
0 0 0 0 0 0 0 0 0
14 24 82 0 4 4 4 0 0
0 0 0 0 0 0 0 0 0
1166 864 1006 1148 1742 979 1376 1250 1248
271 146 137 195 247 165 174 225 220
7 5 2 0 1 2 6 8 6
10 13 13 10 11 7 15 39 58
42 13 11 0 0 0 0 0 0
0 0 0 0 0 0 0 0 0
1125 656 484 703 794 567 647 787 1193
6264 5128 1048 5219 5996 11003 5015 9910 21468
63 76 137 36 40 23 112 110 123
0 0 0 0 0 0 0 0 0
0 0 0 0 0 0 0 0 0
0 0 0 0 0 0 0 0 0
0 0 0 0 0 0 0 0 0
0 0 0 0 0 0 0 0 0
21 30 22 20 44 33 117 66 64
2225 1173 1056 2232 3113 1919 1701 1940 2288
0 0 0 0 0 0 0 0 0
342 347 110 287 294 274 296 550 878
0 0 0 0 0 0 0 0 0
0 0 0 0 0 0 0 0 0
0 0 0 0 0 0 0 0 0
0 0 0 0 0 0 0 0 0
0 0 0 0 0 0 0 0 0
0 0 0 0 0 0 0 0 0
0 0 0 0 0 0 0 0 0
150 69 36 130 200 95 330 437 438
80 39 20 117 125 66 98 210 199
86 80 79 57 80 75 81 90 97
931 332 225 714 1252 619 553 738 758
104 111 62 54 82 54 117 182 248
484 474 915 6 17 7 11 4 0
256 251 238 44 74 13 214 218 50
38 24 21 39 49 25 57 87 93
0 0 0 0 0 0 0 0 0
3 0 2 1 0 0 0 0 4
0 0 0 1 0 2 3 2 2
40 30 42 24 73 34 72 62 65
22 4 8 13 11 1 29 18 43
1 2 11 2 0 0 0 0 0
29 12 2 6 9 8 136 213 194
0 0 0 0 0 0 0 0 0
4 5 4 4 4 0 4 0 0
25 16 49 3 5 2 2 0 0
285 267 387 237 365 203 359 374 383
0 0 0 0 0 0 0 0 0
0 0 0 0 0 0 0 0 0
110 88 262 71 89 49 219 161 200
1 3 0 0 2 2 2 2 0
724 391 324 638 793 431 644 669 504
59 62 33 40 49 26 78 119 74
420 132 172 438 667 169 733 542 120
37 14 23 24 53 21 57 27 12
406 274 265 138 248 69 901 835 553
18 23 5 16 26 12 228 227 112
677 420 335 637 958 497 1293 1430 1838
10 11 8 15 20 9 31 19 33
2478 2345 1806 3138 3790 1921 722 1257 1200
161 280 577 209 304 164 168 93 102
577 497 797 38 85 68 63 29 5
84 72 88 24 72 36 191 182 190
0 0 0 0 0 0 0 0 0
0 0 0 0 0 0 0 0 0
0 0 0 0 0 0 0 0 0
940 590 377 389 325 291 430 568 864
0 0 0 0 0 0 0 0 0
1036 1229 951 739 855 562 3316 3537 3415
1285 987 1070 894 1214 655 1979 2001 2582
538 291 247 517 800 468 403 533 780
173 234 214 227 265 151 1038 888 790
39 95 134 12 20 10 75 75 68
267 187 165 221 307 194 401 315 234
526 174 102 457 696 364 406 680 836
49 78 155 28 32 32 58 37 27
6 13 3 18 15 13 9 22 24
86 102 124 46 62 52 71 58 53
1 1 0 0 0 0 0 0 0
23 49 80 11 19 2 7 2 0
7 2 0 30 31 0 605 139 52
50 64 51 79 110 67 219 274 343
19 36 26 46 61 27 108 71 121
0 0 0 1 0 0 0 0 0
417 229 157 392 663 339 582 708 819
354 427 557 177 273 155 623 508 641
104 80 68 121 131 84 182 285 301
156 85 34 91 163 61 68 154 213
81 31 46 85 112 31 106 81 80
0 0 0 0 0 0 0 0 0
0 0 0 0 0 0 0 0 0
0 0 0 0 0 0 0 0 0
41 29 50 23 32 8 90 31 66
0 0 0 0 0 0 0 0 0
0 0 0 0 0 0 0 0 0
355 219 158 329 404 244 136 239 263
3 1 4 0 1 0 3 0 1
0 0 0 0 0 0 0 0 0
491 505 353 531 756 833 296 381 476
0 0 0 0 1 0 0 0 0
1 2 3 14 20 22 12 54 9
146 224 230 86 120 72 399 311 311
3994 3391 3510 5918 9121 2105 6206 4339 2065
462 365 408 172 233 83 177 260 249
922 394 269 744 1107 763 975 953 1028
463 541 540 1030 1402 817 196 157 278
8 7 0 30 22 8 14 1 10
1 0 0 1 4 0 2 0 0
695 402 162 714 1197 763 527 645 1037
0 0 0 0 0 0 0 0 0
0 0 0 0 0 0 0 0 0
0 0 0 0 0 0 0 0 0
0 0 0 0 0 0 0 0 0
0 0 0 0 0 0 0 0 0
0 0 0 0 0 0 0 0 0
0 0 0 0 0 0 0 0 0
0 0 0 0 0 0 0 0 0
0 0 0 0 0 0 0 0 0
0 0 0 0 0 0 0 0 0
0 0 0 0 0 0 0 0 0
0 0 0 0 0 0 0 0 0
0 0 0 0 0 0 0 0 0
0 0 0 0 0 0 0 0 0
0 0 0 0 0 0 0 0 0
0 0 0 0 0 0 0 0 0
0 0 0 0 0 0 0 0 0
0 0 0 0 0 0 0 0 0
0 0 0 0 0 0 0 0 0
0 0 0 0 0 0 0 0 0
0 0 0 0 0 0 0 0 0
0 0 0 0 0 0 0 0 0
0 0 0 0 0 0 0 0 0
0 0 0 0 0 0 0 0 0
0 0 0 0 0 0 0 1 0
0 0 0 0 0 0 0 0 0
0 0 0 0 0 0 0 0 0
0 0 0 0 0 0 0 0 0
0 0 0 0 0 0 0 0 0
0 0 0 0 0 0 0 0 0
0 0 0 0 0 0 0 0 0
130 125 118 156 288 141 104 90 100
19 9 1 9 7 5 6 14 15
81 60 72 79 84 24 128 170 169
722 818 821 1329 2687 1156 1649 1472 1301
13 2 1 6 7 2 11 7 5
1 3 0 0 2 1 3 2 2
2 4 0 3 1 3 0 6 2
0 0 0 0 0 0 0 0 0
0 0 0 0 0 0 0 0 0
0 0 0 0 0 0 0 0 0
0 0 0 0 0 0 0 0 0
0 0 0 0 0 0 0 0 0
0 0 0 0 0 0 1 0 0
0 0 0 0 0 0 0 0 0
0 0 0 0 0 0 0 0 0
0 0 0 0 0 0 0 0 0
0 0 0 0 0 0 0 0 0
0 0 0 0 0 0 1 0 0
0 0 0 0 0 0 0 0 0
0 0 0 0 0 0 0 0 0
0 0 0 0 0 0 0 0 0
0 0 0 0 0 0 0 0 0
2 0 3 1 0 0 4 0 0
0 0 0 0 0 0 2 0 0
11 6 3 2 6 0 4 8 5
0 2 51 2 0 0 2 2 0
0 0 4 0 1 0 0 0 0
0 0 0 0 0 0 0 0 0
227 255 330 263 324 259 178 122 130
0 0 0 0 0 0 0 0 0
0 0 0 0 0 0 0 0 0
0 0 0 1 0 3 0 0 0
0 0 0 0 0 0 0 0 0
0 0 0 0 0 0 0 0 0
101 132 155 80 113 55 202 130 167
415 352 783 546 1219 795 850 473 207
0 0 0 0 0 0 0 0 0
0 0 0 0 0 0 0 0 0
0 0 0 0 0 0 0 0 0
0 0 0 0 0 0 0 0 0
0 0 0 0 0 0 0 0 0
0 0 0 0 0 0 0 0 0
152 77 57 139 162 107 128 160 181
105 107 201 120 155 94 196 168 164
678 533 765 601 926 605 633 605 524
764 726 1275 442 638 398 822 728 696
0 0 0 0 1 0 0 0 0
0 0 0 0 0 0 0 0 0
0 0 0 0 0 0 0 0 0
0 0 0 0 0 0 0 0 0
0 0 0 0 0 0 0 0 0
150 192 248 179 234 119 326 238 223
0 0 0 0 0 0 0 0 0
0 0 0 4 5 4 0 0 0
0 0 0 0 0 0 0 0 0
0 0 0 0 0 0 0 0 0
1 0 0 1 0 0 0 0 0
0 0 0 0 0 0 0 0 0
1 2 1 0 0 0 0 0 0
0 0 0 0 0 0 0 0 0
0 0 0 0 0 0 0 0 0
0 0 0 0 0 0 0 0 0
0 0 0 0 0 0 0 0 0
159 103 116 187 310 209 105 98 99
0 0 0 0 0 0 0 0 0
1 1 1 0 0 0 0 0 0
0 0 0 0 0 0 0 0 0
0 0 0 0 0 0 0 0 0
0 0 0 0 0 0 0 0 0
0 0 0 0 0 0 0 0 0
2 0 1 4 4 2 2 4 6
0 0 0 0 0 0 0 0 0
0 0 0 0 0 0 0 1 0
0 0 0 0 0 0 0 3 0
0 0 0 0 0 0 0 0 1
0 1 2 1 2 2 6 7 3
0 0 0 0 0 0 0 0 0
0 0 0 0 0 0 0 0 0
0 0 0 0 0 0 0 0 2
0 0 0 0 0 0 0 0 0
0 0 0 0 0 0 0 0 0
0 0 0 0 0 0 0 0 0
0 0 0 0 0 0 0 0 0
0 0 0 0 0 0 0 0 0
3505 2581 5140 2488 6035 4223 3107 2013 645
0 0 0 0 0 0 0 0 0
9 3 8 11 25 8 12 6 20
0 0 0 0 0 0 0 0 0
0 0 0 0 0 0 0 0 0
0 0 1 0 0 0 0 0 0
4 1 2 1 5 0 0 0 1
0 2 0 0 0 2 0 2 0
796 1151 701 1142 1544 1462 2855 1937 1878
0 0 0 0 0 0 0 0 0
0 0 0 0 0 0 0 0 0
0 0 0 0 0 0 0 0 0
0 0 0 0 0 0 0 0 0
0 0 0 0 0 0 0 0 0
1 0 0 0 0 0 0 0 0
0 0 0 0 0 0 0 0 0
20 16 10 18 27 18 38 30 30
0 0 0 3 0 0 2 0 2
0 0 0 0 0 0 0 0 0
0 0 0 0 0 0 0 0 0
88 49 19 85 95 63 75 86 123
176 84 58 120 199 114 194 265 265
24 4 0 6 21 7 13 19 35
0 0 0 0 0 0 1 0 0
3 8 3 2 8 3 7 5 8
34 39 24 33 40 33 81 58 68
0 0 0 0 0 0 0 0 0
0 0 0 0 0 0 0 0 0
0 0 0 0 0 0 0 0 0
0 2 1 0 0 0 0 0 0
1056 757 800 1072 1474 879 962 998 983
0 0 0 0 0 0 0 0 0
567 398 774 895 2633 1799 1248 832 129
226 200 140 282 418 219 495 495 555
1127 732 504 941 1315 712 1526 1809 1945
0 0 0 0 0 0 0 0 0
0 0 0 0 0 1 0 0 0
0 0 0 0 0 0 0 0 0
0 0 0 0 0 0 0 0 0
0 0 0 0 0 0 0 0 0
0 0 0 0 0 0 0 0 0
0 0 0 0 0 0 0 0 0
0 0 0 0 0 0 0 0 0
0 0 0 0 0 0 0 0 0
1359 1039 2210 1799 4798 3580 3198 1759 342
0 0 0 0 0 0 0 0 0
0 0 0 0 0 0 0 0 0
74 52 30 46 56 12 26 42 49
142 132 175 58 115 69 50 59 74
10 35 30 8 16 9 42 38 40
0 0 0 0 0 0 0 0 0
0 0 0 0 0 0 0 0 0
0 0 0 0 0 0 0 0 0
0 0 0 0 0 0 0 0 0
0 0 0 0 0 0 0 0 0
0 1 1 1 2 0 1 5 1
0 1 0 50 106 40 1 4 1
47 64 28 102 590 29 77 88 23
530 361 327 474 583 348 468 486 572
0 1 0 2 0 0 0 0 4
26 40 54 27 25 19 27 18 12
0 0 0 0 0 0 0 0 0
0 0 0 0 0 0 0 0 0
0 0 0 0 0 0 0 0 0
0 0 0 0 0 0 0 0 0
0 0 0 0 0 0 0 0 0
0 0 0 0 0 0 0 0 0
0 0 0 0 0 0 0 0 0
37 22 26 40 70 12 273 169 80
0 0 0 0 0 0 0 0 0
172 180 268 137 198 149 422 276 276
0 0 0 0 0 0 0 0 0
0 0 0 0 0 0 0 0 0
0 0 0 0 0 0 0 0 0
0 0 0 0 0 0 0 0 0
0 0 0 0 0 0 0 0 0
0 0 0 0 0 0 0 0 0
0 0 0 0 0 1 1 3 0
2 0 4 0 0 0 0 0 0
0 0 0 0 0 0 0 0 0
11 30 34 20 44 24 13 10 7
0 2 0 0 1 0 0 0 0
0 0 0 0 0 0 0 0 0
0 0 2 0 0 0 0 0 0
0 6 2 0 0 0 2 0 0
0 0 0 0 0 0 0 0 0
0 0 0 0 0 0 0 0 0
0 0 0 0 0 0 0 0 0
0 0 0 0 0 0 0 0 0
699 475 426 315 416 221 436 634 742
227 138 132 259 416 34 88 132 63
0 0 0 0 0 0 0 0 0
0 0 0 0 0 0 0 0 0
0 0 0 0 0 0 0 0 0
0 0 0 0 0 0 0 0 0
0 0 0 0 0 0 0 0 0
1010 662 560 1046 1335 686 887 1190 858
0 1 0 0 0 0 0 0 0
0 0 9 2 0 1 1 0 0
0 0 0 0 0 0 0 0 0
1636 1255 651 1469 2192 892 3560 4140 4938
0 0 0 0 0 0 0 0 0
0 0 0 0 0 0 0 0 0
16 20 19 2 8 1 133 122 283
387 451 720 224 376 219 1097 846 864
0 0 0 0 0 0 0 0 0
0 0 0 0 0 0 0 0 0
0 0 0 0 0 0 0 0 0
0 0 0 0 0 0 0 0 0
0 0 0 0 1 0 0 0 0
0 0 0 0 0 0 0 0 0
1672 2290 2556 1016 1273 984 6483 5211 5060
188 192 145 238 238 118 371 525 511
0 0 0 0 0 0 0 0 0
0 0 0 0 0 0 0 0 0
0 0 0 0 0 0 0 0 0
0 0 0 0 0 0 0 0 0
0 0 0 0 0 0 0 0 0
0 0 0 0 1 0 0 0 0
0 0 0 0 0 0 0 0 0
103 72 89 102 187 105 138 137 126
6 4 8 1 0 0 0 0 2
13 3 0 6 7 6 7 7 9
4 4 1 5 4 1 6 3 5
8 2 10 2 0 0 4 0 2
0 0 0 0 0 0 0 0 0
269 177 96 205 186 132 105 224 257
305 312 678 161 279 166 365 311 298
0 0 0 0 0 0 0 0 0
17 15 10 16 29 7 9 22 41
0 0 0 0 0 0 0 0 0
0 0 0 0 0 0 0 0 0
0 0 0 0 0 0 0 0 0
0 0 0 0 0 0 0 0 0
646 577 576 579 901 579 1073 914 1001
80 58 96 34 41 32 59 93 104
0 0 0 1 0 2 0 0 1
154 184 385 71 123 44 296 277 202
0 0 0 0 0 0 0 0 0
0 0 0 0 0 0 0 0 0
0 0 0 0 0 0 0 0 0
0 0 0 0 0 0 0 0 0
0 0 0 0 0 0 0 0 0
0 0 0 0 0 0 0 0 0
27 48 40 22 29 13 29 36 42
0 0 0 0 0 0 0 0 0
1 3 5 0 0 0 0 0 0
0 0 0 0 2 2 1 1 0
0 0 0 0 0 0 0 0 0
0 0 0 0 0 0 0 0 0
0 0 0 0 0 0 0 0 0
0 0 0 0 0 0 0 0 0
0 0 0 0 0 0 0 0 0
263 168 352 213 355 255 307 291 296
45 29 18 50 54 30 19 49 55
68 29 12 54 89 55 39 56 77
0 0 0 0 0 0 0 0 0
0 0 0 1 2 0 0 0 0
0 0 0 0 0 0 0 0 0
0 0 2 0 0 0 0 0 0
169 148 109 137 147 89 144 142 204
0 1 0 1 2 0 2 2 1
15 6 25 11 22 5 8 14 11
10 8 28 2 7 0 14 15 9
75 69 72 108 127 166 72 82 124
0 0 0 0 0 0 0 0 0
0 0 0 0 0 0 0 0 0
0 0 0 0 0 0 0 0 0
0 0 0 2 1 4 0 0 0
0 0 0 0 0 0 1 0 0
198 184 154 296 295 555 350 350 360
0 0 0 0 0 0 0 0 0
0 0 0 0 0 0 0 0 0
0 0 0 0 0 0 0 0 0
0 0 0 0 0 0 0 0 0
0 0 0 0 0 0 0 0 0
0 0 0 0 0 0 0 0 0
0 0 0 0 0 0 0 0 0
0 0 0 0 0 0 0 0 0
0 0 0 0 0 0 0 0 0
0 0 0 0 0 0 0 0 0
0 0 0 0 0 0 0 0 0
0 2 0 0 0 0 1 0 0
0 0 0 0 0 0 0 0 0
2 0 0 0 2 0 0 2 1
0 0 0 0 0 1 0 1 0
0 0 0 0 0 0 0 0 0
0 0 0 0 0 0 0 0 0
0 0 0 0 0 0 0 0 0
0 0 0 0 0 0 0 0 0
7 30 26 2 4 1 8 12 3
56 19 2 39 49 17 42 109 84
1341 459 291 1025 1637 897 832 1133 1491
3 1 0 1 1 3 14 12 24
0 0 0 0 0 0 1 0 0
19 15 14 18 32 26 61 40 43
37 22 18 32 52 35 33 46 85
76 73 87 97 116 51 99 72 91
0 0 0 0 0 0 0 0 0
0 0 0 0 0 0 0 0 0
0 0 0 0 0 0 0 0 0
0 0 0 0 0 0 0 0 0
0 1 1 0 2 2 0 0 0
0 0 0 0 0 0 0 0 0
3 1 0 4 4 3 2 6 5
0 0 0 0 0 0 0 0 0
0 0 0 0 4 0 2 0 0
0 0 0 0 0 0 0 0 0
99 44 45 97 117 59 180 206 216
0 0 0 2 0 0 2 0 0
8 2 0 27 41 2 108 109 25
32 31 63 12 29 31 29 16 2
0 0 0 0 0 0 0 0 0
342 572 186 310 467 1109 544 710 2528
191 163 186 138 168 36 400 410 246
790 1356 1468 1293 2532 1440 1690 1414 712
789 874 353 1191 1167 2124 703 744 1458
787 669 679 710 939 840 1170 920 1020
131 178 270 310 602 511 384 221 211
51 56 22 48 78 64 102 107 152
23 11 16 21 51 32 34 13 12
0 0 0 0 0 0 0 0 0
0 0 0 0 0 0 0 0 0
0 0 0 0 1 0 0 0 0
0 0 0 0 0 0 0 0 0
0 0 0 0 0 0 0 0 0
0 0 0 0 0 0 0 0 0
15 15 46 0 8 3 4 3 0
1891 1679 2896 668 849 618 1132 1120 1415
0 0 0 0 0 1 0 0 0
483 491 1183 29 78 110 64 27 4
0 0 1 0 0 0 0 0 0
0 0 1 0 0 0 0 0 0
0 0 0 0 0 0 0 0 0
425 392 457 443 593 347 437 347 360
1 2 0 2 3 0 4 2 3
0 0 0 0 0 0 0 0 0
280 172 92 190 192 160 198 308 454
910 997 1370 699 971 718 947 656 635
0 0 0 2 2 0 0 0 0
0 0 0 0 0 0 0 0 0
3 3 2 2 2 0 2 3 3
31 27 50 5 9 20 65 54 86
0 0 0 0 0 0 0 1 0
0 0 0 0 0 0 0 0 0
39 20 33 40 32 25 114 94 107
2 5 3 2 5 5 6 8 7
107 120 94 122 170 78 187 175 205
76 84 89 73 104 56 158 170 158
280 251 252 208 296 151 214 192 257
1241 1986 3027 708 797 649 1887 1525 1650
199 121 126 145 209 104 576 606 646
0 0 0 0 0 0 0 0 0
386 428 402 342 419 217 448 524 466
135 67 92 102 172 60 163 159 186
0 0 0 0 0 0 0 0 0
19 20 9 15 36 18 31 42 38
0 0 0 0 0 0 0 0 0
55 70 95 52 76 44 114 81 83
0 0 0 0 0 0 0 0 0
305 239 154 184 214 142 327 367 442
0 0 0 0 0 0 0 0 0
0 0 0 0 0 0 0 0 0
76 87 118 59 106 63 224 220 198
2 3 4 1 6 1 7 3 3
3910 2637 2607 3010 4340 3018 2413 2633 3058
0 0 0 0 0 0 0 0 0
0 0 0 0 0 0 0 0 0
0 0 0 0 0 0 0 0 0
0 0 0 0 1 0 0 0 0
0 0 0 0 0 0 0 0 0
0 0 0 0 0 0 0 0 0
0 4 0 3 1 1 2 3 4
0 0 0 0 0 0 0 0 0
0 0 0 0 0 0 0 0 0
0 0 0 0 0 0 0 0 0
9 5 2 5 8 14 19 22 12
1 1 6 0 0 0 0 0 0
217 195 95 180 392 234 268 214 308
0 0 0 0 0 0 0 0 0
0 0 0 0 0 0 0 0 0
0 0 0 0 0 0 0 0 0
0 0 0 0 0 0 0 0 0
301 158 157 374 534 357 323 283 243
0 0 0 0 0 0 0 0 0
0 0 0 0 0 0 0 0 0
0 1 1 2 1 0 6 3 11
0 0 0 0 0 0 0 0 0
0 0 0 0 0 0 0 0 0
734 524 667 579 1071 626 598 549 575
0 0 0 0 0 0 0 0 0
0 0 0 0 0 0 0 0 0
0 0 0 0 0 0 0 0 0
0 0 0 0 0 0 0 0 0
0 0 0 0 0 0 0 0 0
3053 1651 1937 1787 2246 1406 1936 2577 3102
98 100 103 116 217 115 360 217 172
865 501 685 2124 2553 692 1034 765 202
0 0 0 0 0 0 0 0 0
0 0 0 0 0 0 0 0 0
2551 1066 1091 2062 2966 1961 1984 2083 2607
138 67 18 183 195 94 82 187 199
484 218 133 460 604 348 793 1352 1755
6 9 3 19 12 13 5 4 6
338 181 128 365 504 234 413 424 483
0 0 0 0 0 0 0 0 0
382 430 747 199 347 178 464 406 401
0 1 0 1 0 0 0 3 0
0 0 0 0 0 0 0 0 0
0 0 0 0 0 0 0 0 0
0 0 0 0 0 0 0 0 0
0 0 0 0 0 0 0 0 0
0 0 0 0 0 0 0 0 0
0 0 0 0 0 0 0 0 0
0 0 0 0 0 0 0 0 0
0 0 0 0 0 0 0 0 0
0 0 0 0 0 0 0 0 0
350 253 500 6 18 16 15 4 0
0 0 0 0 0 0 0 0 0
0 0 0 0 0 0 0 0 1
0 0 0 0 0 0 0 0 0
2649 2747 2785 3229 3529 2416 3699 3199 3742
25 19 19 25 26 18 28 28 32
1212 794 907 1332 1827 1789 990 885 1000
534 406 737 328 532 538 400 421 638
0 0 0 0 0 0 0 0 0
359 193 57 478 619 593 133 323 655
384 484 450 635 836 790 633 560 791
1763 1105 1994 1168 3294 2248 1494 954 154
142 239 308 115 196 101 274 202 189
0 0 0 0 0 0 0 0 0
0 0 0 0 0 0 0 0 0
100 123 142 0 0 0 0 0 0
1269 969 959 771 1138 451 2149 2385 2174
0 0 0 0 0 0 0 0 0
0 2 2 0 0 0 0 0 0
0 0 0 0 0 0 0 0 0
601 484 648 390 479 306 590 517 529
0 0 0 0 0 0 0 0 0
0 0 0 0 0 0 0 0 0
0 0 0 0 0 0 0 0 0
0 0 0 0 0 0 0 0 0
107 109 248 69 155 115 97 54 8
185 215 277 158 185 104 265 238 225
7 2 20 1 7 0 2 1 0
4 3 1 2 5 4 1 0 4
0 0 0 0 0 0 0 0 0
0 0 0 0 0 0 0 0 0
0 0 0 0 0 0 0 0 0
71 81 94 39 104 46 91 65 49
182 123 120 120 198 78 235 308 283
4 2 10 0 6 1 0 0 4
0 1 0 0 1 0 0 0 1
168 163 172 163 241 164 620 533 506
4149 1666 1948 5446 7081 2089 6031 5296 2354
825 212 60 941 1171 278 469 830 437
737 467 663 550 802 387 760 601 630
0 0 0 0 0 0 0 0 0
164 136 201 134 182 82 254 181 187
406 162 115 255 410 155 397 557 750
1 0 0 0 0 0 0 2 4
0 0 0 0 0 0 0 0 0
0 0 0 0 0 0 0 0 0
542 175 70 551 753 379 220 402 663
923 446 501 910 1397 864 824 885 1123
0 0 0 0 0 0 0 0 0
287 304 368 323 441 215 270 255 300
24 24 16 14 19 10 19 18 1
0 0 0 0 0 0 0 0 0
536 338 465 379 670 570 542 545 683
344 306 205 328 467 289 358 366 492
1 0 0 0 2 0 0 1 0
0 0 0 0 0 0 0 0 0
35 18 17 31 51 32 49 41 28
1 1 2 0 0 0 0 0 0
137 176 224 84 135 97 108 116 95
4 4 1 1 0 1 5 5 9
864 183 14 640 704 432 236 769 1157
188 70 21 101 180 122 134 187 209
603 338 298 463 742 459 859 800 907
8 15 17 0 0 0 0 0 0
88 124 248 60 89 50 242 180 168
0 0 0 0 0 0 0 0 0
0 0 0 0 0 0 0 0 0
0 0 0 0 0 0 0 0 0
21 30 38 0 0 0 2 1 1
19 9 12 24 28 24 23 31 30
0 0 0 0 0 0 0 0 0
615 420 336 437 443 289 376 463 424
706 645 1363 278 593 397 325 231 115
0 0 0 0 0 0 0 0 0
0 0 0 0 0 0 0 0 0
0 0 0 0 0 0 0 0 0
0 0 0 0 0 0 0 0 0
0 0 0 0 0 0 0 0 0
0 0 0 0 0 0 0 0 0
385 346 714 638 1634 1206 990 650 123
409 196 187 450 664 410 264 303 276
565 309 398 440 765 524 517 538 667
101 28 6 66 87 49 15 41 77
215 121 37 387 498 294 226 342 603
41 60 55 18 27 12 57 52 69
402 323 346 273 376 209 511 495 557
0 0 0 0 0 0 0 0 0
0 0 0 0 0 0 0 0 0
0 0 0 0 0 0 0 0 0
0 0 0 0 0 0 0 0 0
482 455 729 359 487 312 763 583 621
9 8 5 6 14 6 9 7 4
794 662 1586 58 103 76 50 22 13
224 225 354 223 262 163 313 237 223
0 0 0 0 0 0 2 2 1
0 0 0 0 0 0 0 1 0
0 0 0 0 0 0 0 2 5
113 97 102 94 155 73 104 111 95
0 0 0 0 0 0 0 0 0
0 0 0 0 0 0 0 0 0
0 0 0 0 0 0 0 0 0
0 0 0 0 0 0 0 0 0
0 0 0 1 2 2 0 0 1
0 0 0 0 0 0 0 0 0
0 0 0 0 0 0 0 0 0
1 0 0 0 0 0 0 0 0
3 6 3 0 8 0 2 0 0
1 3 4 1 3 1 0 1 0
0 0 0 0 0 0 0 0 0
0 0 0 0 0 0 0 0 0
391 899 878 109 199 408 29 24 46
0 0 0 0 0 0 0 0 0
179 107 110 285 328 198 196 188 196
89 76 87 69 92 48 289 284 212
961 696 611 648 679 507 139 208 273
607 351 320 407 640 310 740 945 1026
455 77 10 311 368 163 94 485 659
191 102 76 244 304 141 451 518 728
175 59 25 129 206 88 57 131 194
95 68 104 101 130 60 171 145 131
61 27 40 80 63 54 120 154 119
0 0 0 0 0 0 0 0 1
0 0 0 0 0 0 0 0 0
0 0 0 0 0 0 0 0 0
361 120 124 1524 2062 107 1670 1770 119
0 0 0 0 0 0 0 0 0
0 0 0 0 0 0 0 0 0
0 0 0 1 2 2 1 0 0
0 0 0 0 0 0 0 0 1
0 0 0 0 0 0 0 0 0
92 77 47 113 121 82 144 137 142
3838 4004 2778 1203 1038 793 754 1400 1843
0 0 0 0 0 0 0 0 0
0 0 6 0 0 0 2 0 0
350 76 47 313 503 248 126 260 421
2 0 0 0 0 0 0 0 2
18 52 30 2 4 0 2 0 2
28 35 30 11 16 8 27 16 10
0 0 0 0 0 0 0 0 0
20 9 5 8 14 7 9 19 22
44 23 30 37 46 37 82 70 133
0 0 0 0 1 0 0 0 0
0 0 0 0 0 0 2 0 0
21 18 39 13 26 21 11 15 17
0 0 0 0 0 0 0 0 0
0 0 0 0 0 0 0 0 0
0 0 0 0 0 0 0 0 0
0 0 0 0 0 0 0 0 0
257 247 212 349 452 303 647 574 592
298 309 209 458 387 413 480 433 849
0 0 0 2 0 0 0 0 0
40 51 31 83 92 93 38 33 31
431 258 204 436 607 300 578 570 598
811 619 1217 959 2827 2066 1367 870 125
0 0 0 0 0 0 0 0 0
71 33 39 33 46 26 93 92 124
2 0 1 0 0 0 0 0 0
0 0 0 0 0 0 0 0 0
1 0 2 0 0 0 3 0 0
0 0 0 0 0 0 0 0 0
0 0 0 0 0 0 0 0 0
0 0 0 0 0 0 0 0 0
5 5 7 0 1 1 0 0 0
0 0 0 0 0 0 0 0 0
0 0 0 0 0 0 0 0 0
2 2 9 0 2 0 0 1 0
11 10 12 10 28 15 36 26 19
0 3 0 6 3 6 5 7 7
164 147 140 136 165 102 181 181 188
1 0 1 0 0 0 0 1 0
2 3 0 0 0 0 0 0 0
33 25 30 22 47 34 33 14 18
0 0 0 0 0 0 0 0 0
0 0 0 1 0 0 0 0 0
7 8 19 3 0 1 2 2 1
742 548 490 602 686 559 383 342 556
1999 1708 2842 878 1299 775 767 713 774
0 0 0 0 0 0 0 0 0
0 0 2 0 0 0 0 0 0
0 0 0 0 0 0 0 0 0
12 2 2 5 10 9 16 10 9
0 0 0 0 0 0 0 0 0
300 147 163 270 396 113 445 521 196
0 0 0 0 0 0 0 0 0
0 0 0 0 0 0 0 0 0
632 300 329 590 757 403 920 955 1187
0 0 0 0 0 0 0 0 0
0 0 0 0 0 0 0 0 0
308 290 274 310 473 263 429 381 393
221 122 82 158 186 122 495 692 1056
0 2 0 0 2 0 1 2 4
1281 1107 1451 1075 1441 849 2640 2144 2156
0 0 0 0 0 0 0 0 0
4 1 8 5 2 7 13 8 22
4 7 2 3 12 2 7 10 21
28 28 18 30 52 19 79 59 79
2 0 0 0 0 2 0 4 11
0 0 0 0 0 0 0 0 0
1 0 1 0 1 0 0 0 0
115 79 66 127 153 116 235 260 333
1 0 0 0 1 0 6 7 10
6 41 22 16 22 29 43 27 37
16 8 2 27 19 14 28 66 99
33 29 46 24 34 34 106 122 120
521 487 411 1266 1531 1754 794 599 630
1373 688 393 1443 1764 1049 2111 2687 3169
0 0 0 1 0 0 0 0 0
0 0 0 0 0 0 0 0 0
11 7 9 6 9 0 17 7 12
372 46 7 300 352 172 32 170 261
128 24 4 125 126 87 21 89 86
966 483 530 797 1301 748 752 824 827
79 107 120 88 91 60 245 224 269
5823 4721 8480 7119 17363 12997 8846 6398 1007
81 74 54 119 165 105 96 129 106
72 59 35 82 139 75 66 76 90
0 0 0 0 0 0 0 0 0
0 0 0 0 0 0 0 0 0
23 15 1 12 23 14 6 12 18
20 27 24 24 22 14 21 23 21
211 118 122 157 189 81 558 544 559
194 189 146 196 244 130 578 569 560
3 30 12 6 8 11 9 5 4
5 5 3 3 18 11 73 71 33
229 163 242 114 155 97 182 176 233
266 358 479 152 161 112 770 535 566
4345 4726 13808 262 523 503 383 154 23
0 0 0 2 0 0 0 0 0
0 0 0 0 0 0 0 0 0
0 0 0 0 0 0 0 0 0
115 140 113 122 222 115 258 245 223
0 0 0 0 0 0 0 0 0
1173 1190 464 2612 3323 5241 1900 2214 3838
0 0 0 0 0 0 0 0 0
506 631 578 531 633 477 741 549 580
374 310 353 315 391 182 748 782 776
0 0 0 0 0 0 0 0 2
350 392 442 374 505 354 559 345 332
471 406 388 443 643 426 282 219 272
167 52 30 140 188 103 98 190 284
9 7 11 5 8 1 43 24 39
0 0 0 0 0 0 0 0 0
3 3 3 3 2 20 1 2 3
0 0 0 0 0 0 0 0 0
0 0 1 1 3 7 1 3 2
0 0 0 0 0 0 0 0 0
0 0 0 0 0 0 0 0 0
0 0 0 0 0 0 0 0 0
0 0 0 0 0 0 0 0 0
0 0 0 1 3 10 2 2 5
0 2 1 0 0 0 2 0 2
2 2 3 0 3 7 2 4 6
3 3 0 4 12 33 4 2 6
7 13 7 4 8 14 5 6 5
3 23 0 10 9 19 5 4 13
4 6 3 11 19 28 3 0 1
10 13 2 25 24 40 1 2 1
1 0 3 2 0 0 7 2 2
0 0 0 0 0 0 0 0 0
38 57 98 72 129 69 1624 1158 1110
0 0 0 0 0 0 0 0 0
1599 1008 1235 1837 3247 1526 2328 1517 1236
0 0 0 0 0 0 0 0 0
0 0 0 0 0 0 0 0 0
7 7 3 1 12 17 25 7 26
635 338 145 393 397 158 858 1617 2399
1233 1787 1194 2652 3738 2941 2195 1267 2246
129 98 171 370 1006 692 623 308 65
957 485 387 899 1236 785 852 1073 1250
0 4 4 2 0 0 20 12 12
285 169 184 243 397 220 359 412 399
163 169 181 171 192 147 762 717 715
492 325 30 544 627 1447 197 603 1792
553 225 154 483 577 226 638 965 1144
64 41 49 147 154 12 119 59 23
0 0 0 0 0 0 2 0 1
0 0 0 5 4 0 0 0 0
114 119 91 306 533 165 304 209 118
94 47 25 89 92 30 128 169 220
0 0 0 2 0 1 0 0 0
55 54 38 39 53 10 45 70 75
0 0 0 0 0 0 0 0 0
233 183 180 123 188 120 150 220 194
199 166 265 264 269 294 325 232 184
368 270 385 346 506 321 305 234 204
28 43 48 32 49 22 79 73 52
0 0 0 0 0 0 0 0 0
0 0 0 2 0 0 0 0 0
217 178 195 134 260 109 434 266 235
2 1 0 0 0 0 0 0 0
0 0 0 0 0 0 0 0 0
156 205 181 293 387 437 301 253 294
262 175 190 200 315 183 261 306 335
0 0 0 0 0 0 0 0 0
0 0 0 4 3 0 0 0 0
3 2 0 0 2 5 0 2 2
0 2 0 2 13 0 0 2 2
561 592 682 497 634 349 941 928 990
1394 922 1080 990 1230 709 1306 1541 1691
5876 2376 1241 2621 3640 1855 3803 6026 8746
196 139 134 131 185 157 183 167 185
1038 736 938 620 722 429 2057 1454 925
38 62 59 42 49 33 254 237 217
77 72 48 88 73 65 105 115 134
0 0 0 0 0 0 0 0 0
0 0 0 0 0 0 0 0 0
0 0 0 0 0 0 0 0 0
0 0 2 0 0 0 0 0 0
0 0 0 0 0 0 0 0 0
0 2 0 0 1 3 0 0 0
0 0 0 1 3 0 0 2 0
0 0 0 0 0 0 0 0 0
5 1 5 4 4 3 5 1 0
7 10 2 71 188 1 73 68 19
383 175 128 264 503 213 200 245 271
3433 2502 1935 2262 3066 2550 1118 1202 1297
15 13 8 4 4 2 7 7 16
261 191 78 202 448 277 122 151 244
426 664 220 308 455 1235 1128 1793 6084
0 0 0 0 0 0 0 0 0
107 101 96 180 149 114 381 162 179
4 0 1 0 5 5 5 3 8
19 30 40 42 52 20 38 34 42
9 7 6 2 21 16 2 16 20
126 123 107 161 182 157 179 197 286
9939 11811 10173 4716 5322 5554 14285 12308 15064
110 83 95 114 155 106 85 89 114
319 295 605 26 75 94 54 23 1
2 0 3 2 2 0 4 2 0
0 0 0 0 0 0 0 0 0
2 0 0 0 0 0 0 0 0
0 0 0 0 0 0 0 0 0
299 164 134 259 313 168 777 917 1123
696 397 323 626 765 833 295 458 483
107 87 115 46 62 54 242 279 348
2145 1499 1328 1897 3138 1498 2779 2611 2988
0 0 0 0 0 0 0 0 0
22 28 13 38 78 72 122 115 171
0 0 0 0 0 0 0 0 0
6 1 4 6 35 1 17 8 0
722 564 1300 730 2044 1379 1170 618 104
0 0 0 0 0 0 0 0 0
5485 5447 7059 3421 4636 2310 5669 4654 4356
6436 6527 5657 2843 3388 1255 11060 9255 8438
442 265 564 107 328 170 186 151 77
129 122 79 140 210 104 162 178 219
1 0 1 0 0 0 0 1 0
0 0 0 0 0 1 0 1 0
238 152 89 238 307 158 135 94 105
0 0 0 1 3 4 2 2 2
0 0 0 0 0 0 0 0 0
22 12 4 27 57 19 62 52 58
199 143 81 88 91 84 270 270 618
7 4 4 9 4 11 6 3 24
507 281 193 343 454 273 612 743 1040
2082 965 1008 1721 2244 1437 857 1184 1341
0 0 0 0 0 0 0 0 0
0 0 0 0 0 0 0 0 0
4 2 0 0 0 2 0 0 0
978 1072 949 774 767 730 1654 1506 1316
3290 3071 2560 2855 3517 2474 3755 3775 5053
262 213 198 350 510 253 312 316 380
137 136 155 69 95 38 182 141 145
245 282 305 114 141 77 401 407 384
75 62 31 21 42 26 79 115 143
0 1 0 0 0 0 0 0 0
2 0 0 0 0 2 0 2 0
0 0 0 0 0 0 0 0 0
76 98 66 51 43 37 600 731 1022
654 487 322 557 717 213 3973 4058 5854
104 68 99 12 25 7 18 27 55
1115 544 403 1378 2059 1103 1209 1390 1471
250 201 234 204 334 222 453 364 372
266 261 350 194 297 184 338 320 349
0 0 0 0 0 0 0 0 0
0 0 0 0 0 0 0 0 0
76 69 34 97 111 143 152 178 164
59 92 79 34 45 32 100 119 93
325 423 735 152 337 228 350 198 112
1371 1445 1718 1201 1462 1254 2341 1745 1759
2531 3502 7557 720 1884 1609 1166 726 116
122 178 235 130 135 49 316 307 281
9 9 9 7 17 6 96 78 90
2730 2752 3845 4825 7022 3275 5159 4377 5732
11 4 0 12 13 11 52 83 136
18 14 18 9 15 10 191 178 190
0 1 2 2 0 2 0 2 0
57 80 152 66 57 37 152 156 131
0 0 0 0 0 0 0 0 1
5 7 0 0 0 1 1 5 7
0 0 0 3 4 2 2 3 2
0 0 0 1 2 0 0 0 0
0 0 0 0 0 0 0 0 0
0 0 0 0 0 0 0 0 0
2 1 3 0 0 1 1 0 0
2 2 6 0 1 0 0 0 1
0 0 0 0 0 0 0 0 0
18 27 40 9 31 7 41 46 24
227 162 169 276 362 172 275 234 323
0 0 0 0 1 0 1 6 0
1683 1441 2473 1174 1542 1314 971 824 943
5 6 7 10 30 15 16 18 12
298 370 275 474 586 518 550 396 656
663 487 762 546 614 255 295 316 362
283 237 324 243 342 231 219 257 260
498 562 802 289 360 249 460 418 513
0 0 0 0 0 0 0 0 0
1322 830 1244 1667 2408 1417 1006 889 855
120 62 50 95 184 83 314 276 426
272 207 252 222 360 202 251 255 276
0 0 0 0 0 0 0 0 0
2 2 0 0 3 0 1 0 2
0 0 0 0 2 0 2 0 0
0 0 0 0 0 0 0 0 0
0 4 0 0 0 0 0 0 0
1 7 10 0 1 1 1 1 0
1 1 1 0 0 0 0 0 0
0 0 0 0 0 0 0 2 0
32 33 40 32 34 26 63 36 45
22 37 48 18 17 8 34 25 66
3 2 2 1 3 0 3 2 5
0 0 0 0 0 0 0 0 0
4 13 9 19 35 11 10 14 15
0 1 0 2 1 0 2 3 1
1 0 0 2 0 2 15 4 8
13 11 3 6 11 10 20 38 27
593 590 431 601 737 403 1127 1038 1236
734 376 360 665 881 557 394 525 533
482 530 441 576 781 614 381 336 297
0 0 0 0 0 0 2 0 0
0 0 0 0 0 0 0 0 0
0 0 0 0 0 0 0 0 0
1326 685 368 1283 1556 1147 590 715 1448
93 43 8 100 131 60 62 125 350
73 50 53 24 61 37 33 29 30
305 107 104 348 468 264 433 505 554
107 52 51 129 194 65 230 208 229
171 236 177 363 366 482 306 253 421
811 356 338 841 1216 979 581 719 879
21 17 14 19 72 67 51 51 69
5 2 2 2 3 5 6 5 7
4 2 1 3 1 5 3 3 7
0 0 0 0 2 0 0 0 0
1 1 0 0 3 0 1 5 4
0 0 0 0 0 0 0 0 0
735 1014 1100 377 418 301 2006 1786 1932
380 322 570 125 199 117 251 237 291
4 6 6 2 1 4 15 12 21
340 291 308 399 529 285 1041 1017 1022
3 9 6 22 34 18 11 1 2
68 51 20 57 77 56 83 83 71
0 0 0 0 0 0 0 0 0
62 20 7 55 68 35 36 81 105
311 189 147 309 441 229 414 474 548
1797 3913 4257 3252 5117 2526 5412 2540 2509
6 25 9 10 18 24 51 38 27
15 20 23 45 71 15 29 23 26
449 321 254 411 543 411 286 272 410
132 107 74 112 144 92 266 329 358
78 107 81 124 136 81 171 133 136
13 4 3 5 3 2 5 5 2
2399 2202 3188 787 1055 176 2483 2396 1418
0 0 0 0 0 0 0 1 1
9297 5949 6034 2908 4819 3700 4107 4668 6612
158 207 79 143 183 305 280 358 603
17 4 7 11 10 0 26 29 17
1137 742 828 1148 1761 1154 1201 1086 1100
3158 3510 3691 1831 2079 1675 9387 8864 9263
19 13 4 26 30 10 43 91 62
0 0 0 0 0 0 0 0 0
108 58 10 29 34 9 14 13 7
10 1 3 3 0 0 0 1 0
76 31 35 25 60 30 50 75 65
2227 1457 1245 1867 1837 1496 666 506 417
324 157 70 241 304 166 273 489 630
6 7 2 5 2 2 4 4 5
426 362 290 359 632 398 734 676 724
27 16 11 8 5 10 1 3 11
76 59 54 50 65 40 93 79 83
0 0 0 0 0 0 0 0 0
0 0 0 0 0 0 0 0 0
0 0 0 0 0 0 0 0 0
4 2 0 0 0 0 0 0 6
6 19 4 0 0 0 2 8 6
0 0 0 0 0 0 0 0 0
0 0 0 0 0 0 0 0 0
7 1 2 4 4 3 6 2 4
8 1 2 4 7 3 1 8 4
650 674 704 343 450 307 695 957 1069
896 985 1672 712 1017 783 1220 951 1027
440 535 676 408 510 417 516 480 456
0 0 0 1 1 0 0 2 0
36 50 22 95 234 129 535 371 174
66 46 19 30 19 18 2 5 8
798 394 276 1197 1598 793 1101 1123 692
130 123 80 132 202 131 182 210 203
750 571 546 723 970 670 1027 884 1019
0 0 0 0 0 0 0 0 0
22 9 5 26 28 5 38 56 14
0 0 0 0 0 0 0 0 0
1452 1130 1058 243 359 235 183 280 231
891 694 650 1614 1373 563 143 158 229
3 4 1 4 16 6 13 13 31
5 4 2 5 16 3 15 9 8
14 2 2 17 16 10 15 29 35
48 10 9 50 53 42 47 58 52
138 183 93 235 308 560 255 245 602
311 262 253 221 283 145 398 444 533
199 168 133 41 50 22 31 55 104
956 430 479 788 1169 832 757 981 1228
443 360 725 58 76 60 8 1 1
252 211 179 261 332 171 464 337 287
0 0 0 0 0 0 0 0 0
143 77 50 193 202 144 27 31 52
47 12 9 33 60 16 60 90 78
195 272 337 115 181 108 568 663 808
578 316 409 262 393 439 412 728 644
0 0 0 0 0 0 0 0 0
456 225 103 411 501 233 503 598 805
632 390 343 681 873 467 948 939 1206
897 736 1214 620 831 605 771 678 733
203 208 213 153 154 110 165 184 229
167 163 234 164 222 103 227 232 235
0 0 0 0 0 0 0 0 0
134 130 158 130 151 124 156 148 149
30 23 22 40 35 12 43 52 24
100 62 72 98 116 59 268 138 116
14 10 3 29 33 0 419 484 111
9 8 4 6 9 3 0 5 0
21 17 16 9 34 7 16 21 8
5 3 7 2 1 1 5 2 2
0 0 1 5 5 1 1 2 0
90 120 128 138 170 78 211 213 269
176 63 50 228 289 214 170 295 324
5 8 4 6 2 1 5 7 7
0 0 0 0 0 0 0 0 0
641 872 624 94 143 128 13 15 10
4556 5440 2298 1876 2612 1939 486 1056 2593
902 686 675 486 637 223 2983 3881 5006
596 381 434 646 862 586 629 600 633
13 18 17 23 24 13 29 34 40
551 318 197 349 513 360 471 534 788
0 0 0 0 0 0 0 0 0
271 123 80 306 444 205 465 776 319
1215 417 303 921 1260 789 1201 1755 2419
129 169 184 110 159 106 264 171 219
2 1 0 0 1 0 0 8 4
12340 3456 2145 1276 1457 981 637 1415 1240
1 0 0 0 0 0 0 1 1
52 12 7 6 2 5 9 22 29
3 1 0 0 1 0 6 9 12
0 0 0 0 0 0 0 0 0
95 48 50 170 249 61 107 106 71
314 177 116 327 413 180 356 430 423
3115 2513 4909 1752 2582 453 2940 1946 837
77 40 42 1232 1718 1175 252 250 464
280 137 75 331 592 342 246 231 245
0 1 0 0 0 0 0 0 0
64 165 310 63 58 53 183 124 77
1 11 26 0 0 0 0 0 1
0 0 0 0 0 0 0 0 0
0 0 0 0 0 0 0 0 0
0 0 0 0 0 0 0 0 0
0 0 0 0 0 0 0 0 0
0 0 0 0 0 0 0 0 0
0 0 0 0 0 0 0 0 0
45 71 80 9 13 12 11 14 2
0 0 0 0 2 0 0 0 0
78 33 15 184 197 53 95 116 82
173 124 120 112 149 127 166 226 223
0 6 0 3 2 4 1 4 3
162 198 211 164 228 150 384 303 373
761 541 546 764 838 649 1015 1225 1412
54 85 132 45 96 54 120 75 98
171 346 400 76 70 122 186 126 311
1197 706 539 1063 1537 1052 1378 1741 2052
1860 742 545 1504 1617 1241 941 1089 1512
0 0 0 0 0 0 0 0 0
0 0 0 0 0 0 0 0 0
0 0 0 0 0 0 0 0 0
251 316 165 108 191 78 104 100 71
0 0 0 0 0 0 0 0 0
175 130 61 183 259 91 200 317 397
0 0 0 0 0 0 2 0 1
722 513 430 713 909 689 880 1027 1104
0 0 1 0 0 0 5 2 4
0 0 0 0 0 0 0 0 0
7 13 15 5 7 3 32 29 19
555 543 616 510 625 800 470 618 488
14 21 15 8 19 16 19 15 18
18 16 11 9 4 9 91 89 101
165 100 132 112 201 114 132 154 210
38 39 25 24 22 8 12 22 17
0 0 0 0 0 0 0 6 0
181 115 74 134 155 155 282 404 473
459 519 687 232 320 187 518 395 505
280 273 305 221 244 188 394 315 334
202 122 87 138 163 88 161 239 298
33 20 16 10 27 16 39 30 18
1 1 1 3 9 0 32 25 8
4 0 2 33 59 8 216 213 44
72314 64331 82762 53653 70072 49787 7117 3600 2895
130 123 98 52 80 44 149 97 120
2 9 4 3 6 7 7 9 10
6943 4172 3255 1543 1845 1240 5040 6076 10040
763 335 328 310 402 279 1240 2365 2651
3 1 1 1 1 1 20 17 19
32 12 8 23 38 11 45 55 79
146 295 569 4 0 3 3 2 3
167 148 153 203 252 167 148 179 155
267 266 300 317 341 217 581 538 514
0 0 0 0 0 1 0 0 0
198 227 392 158 257 157 269 280 276
0 0 0 0 0 0 0 0 0
645 422 321 941 1707 1061 1016 953 669
96 144 266 14 21 16 11 6 1
39 11 4 47 70 63 165 150 46
0 0 0 4 2 3 32 50 40
1 0 0 0 1 0 0 0 5
1283 512 528 1813 2053 152 3148 2428 344
95 71 73 155 128 83 175 88 86
0 0 0 0 1 2 0 0 0
773 572 635 780 1201 604 1027 944 959
156 131 76 154 235 158 215 176 208
1509 1089 1066 658 926 569 1170 1337 1483
859 458 503 2004 2775 1228 2915 2219 1490
1948 872 916 3129 4715 2085 3283 2972 2464
0 0 0 0 0 0 0 0 0
1 7 7 4 2 5 7 9 14
237 220 129 336 381 392 502 312 629
580 471 384 596 639 485 946 1020 1122
0 0 0 0 0 0 1 0 0
308 227 193 388 358 162 239 221 172
252 266 176 254 307 209 628 519 706
507 440 506 197 257 143 384 316 399
3947 1068 1613 5086 7496 1024 2230 1582 292
15 32 20 48 162 21 89 145 42
110 96 177 91 172 89 131 101 97
212 198 139 331 469 259 684 600 290
714 619 270 709 1135 742 2462 2471 3793
1 2 0 0 0 0 0 0 0
62 45 52 77 93 111 60 53 112
409 440 857 361 518 296 635 585 469
12 2 3 24 35 0 14 24 36
0 0 0 0 0 0 0 0 0
0 0 0 0 0 0 0 0 0
0 0 1 2 1 2 2 0 0
293 536 735 205 302 251 747 489 425
671 574 860 526 821 564 673 577 470
1269 1437 2005 1 12 9 10 0 0
18 10 11 15 30 12 18 16 9
139 106 89 116 146 105 110 152 176
158 382 158 118 182 421 354 404 1140
26 18 12 28 25 16 30 73 62
660 589 1374 339 813 620 601 384 219
440 349 499 215 543 392 317 199 113
181 57 46 174 237 110 83 204 236
63 61 35 40 39 41 133 141 143
957 517 358 1078 1490 907 910 954 1068
94 49 36 237 328 226 130 140 139
410 409 368 493 668 232 1319 1165 1274
0 0 4 0 0 0 6 0 0
473 116 41 462 542 324 383 744 779
6 1 1 8 7 6 6 16 15
4 0 0 13 33 2 815 1474 477
458 330 459 258 343 192 399 411 490
0 0 0 0 0 0 0 0 0
63 53 31 77 118 74 190 224 262
0 0 0 0 0 0 2 2 0
0 0 0 0 0 0 0 0 0
0 0 0 0 0 0 0 0 0
7 3 22 1 8 6 3 2 0
18 11 13 11 31 4 6 1 3
0 0 0 0 0 0 0 0 0
396 353 573 86 124 61 126 168 173
414 347 255 432 486 296 885 874 928
448 332 248 576 639 356 679 723 856
301 331 413 283 327 218 646 425 463
0 0 0 0 0 0 0 0 0
0 0 0 0 0 0 0 0 0
313 261 298 413 650 325 453 351 367
1742 1761 1934 893 1332 624 3902 2728 2395
101 68 96 116 201 77 451 240 227
0 0 0 0 0 0 1 1 0
18 20 45 2 8 6 2 0 0
128 71 21 86 92 64 91 123 173
170 129 103 137 228 106 207 170 243
388 404 430 202 337 166 408 338 383
212 278 207 160 190 110 368 393 483
77 56 49 51 44 30 83 88 102
160 126 55 206 270 149 149 167 234
74 42 9 53 50 27 57 112 158
801 577 587 649 927 602 949 847 951
573 335 393 485 842 265 1209 1318 898
0 2 0 0 0 0 0 0 0
6 0 0 5 10 0 0 1 5
2 2 0 2 2 0 1 0 1
6 20 19 13 33 34 28 19 31
2 1 1 3 2 1 11 8 5
1356 587 266 947 1245 680 1319 1854 2491
356 366 282 396 491 315 326 262 234
0 2 2 0 0 0 2 2 2
549 1071 1519 314 408 337 2858 2273 2200
2374 1267 1229 1958 2857 1874 2668 3069 3614
0 0 0 0 0 0 0 0 0
84 62 25 101 110 59 118 147 129
7 17 2 21 23 88 91 52 72
0 0 0 0 0 0 0 0 0
0 0 0 0 0 0 0 0 0
0 0 0 0 0 0 0 0 0
692 411 179 832 997 1375 237 346 375
6 19 11 0 5 10 8 0 2
1133 834 1292 274 334 304 24 31 37
226 151 127 182 290 152 194 203 249
3279 3450 2640 2634 2979 2152 2849 2704 3860
31 22 16 19 9 27 20 25 25
216 145 162 493 561 905 66 58 60
1397 1164 980 2198 2619 1559 1207 1194 1305
63 51 51 38 77 47 32 46 47
1038 466 313 950 1161 739 330 618 829
485 105 32 374 333 231 64 195 322
2139 1106 875 1273 1459 759 1519 2039 2248
1190 743 968 583 1341 997 698 485 240
3 3 2 2 8 2 1 2 4
97 109 129 120 154 91 163 83 95
819 402 393 908 1408 587 283 170 191
1309 700 529 1507 1822 1290 704 681 641
1646 1965 3618 1061 2003 1422 1627 1181 894
54 40 40 27 92 44 58 47 84
385 226 241 334 499 290 335 314 345
466 283 154 802 1026 784 153 92 93
787 437 289 1057 1498 525 65 57 36
174 131 85 150 255 106 242 205 185
104 77 73 150 234 133 90 88 62
942 1043 707 458 683 494 3350 3388 3986
255 296 345 23 49 19 44 63 97
4866 3930 3374 3605 4587 2930 4923 4533 6176
154 108 28 255 494 615 505 414 534
2 0 0 0 0 1 2 0 0
72 43 13 104 179 289 110 168 245
76 48 12 134 291 323 207 183 300
416 431 410 434 562 391 1117 903 946
66 39 12 66 124 188 103 134 230
0 0 0 0 0 0 2 1 0
108 85 131 4 8 8 6 2 27
421 483 385 392 289 261 428 387 585
295 190 183 251 319 235 709 771 860
1338 1848 1805 750 1017 739 3150 2326 2478
238 244 155 134 174 73 219 303 319
2 5 5 12 19 7 18 15 30
141 98 85 128 127 93 320 348 391
495 340 743 291 591 362 537 342 266
100 126 132 105 98 132 385 359 344
67 17 2 62 91 18 54 92 130
0 0 0 0 0 0 1 3 2
856 558 285 1386 1823 1359 1635 2145 3419
56 53 44 98 155 48 118 141 103
0 0 0 0 0 0 0 0 0
0 0 0 0 0 0 0 0 0
137 62 53 59 42 53 201 189 242
2734 2372 1821 2731 3080 2444 2209 2093 1973
1539 1268 1889 1495 2394 1312 1912 1647 1247
253 114 84 115 179 139 128 211 271
0 0 0 0 1 1 0 0 0
1993 967 1001 2092 2172 2118 1114 1103 1564
84 41 44 50 79 30 141 171 234
1809 1139 954 1106 1329 1309 701 678 980
3485 3820 3538 2296 2632 2055 12268 11757 11702
62 62 24 59 74 109 530 553 811
2 3 4 2 11 3 3 2 5
85 78 19 705 752 383 84 39 38
2089 1427 624 9798 8949 7742 656 256 320
48 74 32 78 107 122 190 125 136
223 127 92 23 23 27 20 21 11
0 0 0 0 0 0 0 0 0
7 6 7 4 1 0 4 6 24
16 8 12 11 13 6 7 12 11
54 15 20 51 76 41 45 29 17
843 818 554 794 627 685 3032 3259 2697
16 41 25 76 69 75 23 20 22
317 203 108 579 544 682 138 219 192
51 55 22 156 146 201 77 77 72
182 131 106 248 165 351 266 314 431
0 0 0 0 0 0 0 0 0
116 80 57 112 80 75 39 85 88
4473 3346 2612 2493 3934 1896 3440 3530 3674
514 288 318 402 686 356 421 432 507
116 106 76 160 170 126 256 202 237
4710 4866 8601 1816 2969 2395 5678 4479 4595
72 28 11 73 107 34 121 140 109
4 2 2 8 1 8 12 7 24
3 1 0 0 0 2 0 1 2
1736 2055 3544 824 1340 1144 2242 1645 1681
114 148 123 122 137 123 445 379 414
96 63 37 90 92 76 223 229 281
3539 3835 4023 3822 4339 2361 6326 4665 4611
42 5 7 40 39 13 30 46 56
0 0 0 0 0 0 0 0 0
0 0 0 0 0 0 0 0 0
0 0 0 0 0 0 0 0 2
113 78 69 89 86 57 212 160 191
143 158 140 111 122 79 409 406 624
16 8 18 25 33 19 17 23 28
99 72 125 108 167 76 84 133 138
134 58 36 204 259 156 134 147 222
4 13 12 36 160 10 47 45 19
221 233 347 143 192 128 514 366 382
244 252 181 322 409 247 827 783 1034
1 4 2 0 1 2 4 3 6
370 242 126 209 261 158 202 366 515
2465 2057 1541 2283 2331 2141 3537 3035 3254
448 527 516 95 133 159 97 114 129
108 66 70 86 118 66 375 375 384
141 168 285 82 160 142 298 323 229
802 470 509 470 537 143 432 376 275
17 20 13 22 21 17 57 24 13
53 47 37 44 79 50 87 63 76
438 414 386 446 636 455 848 623 806
41 26 12 25 23 31 361 420 623
3 4 8 13 26 20 49 28 34
82 50 109 139 290 208 290 177 97
0 2 2 0 0 0 2 0 0
506 130 85 510 578 665 186 150 246
93 33 58 61 80 30 128 146 184
160 129 117 176 285 149 309 384 249
2 4 4 0 2 0 15 21 13
5 2 0 13 28 3 16 23 2
11 6 24 2 1 4 11 6 7
689 1328 1596 570 662 567 2223 1760 1728
14 6 4 6 8 2 19 7 6
4 5 7 1 0 6 1 3 4
197 276 429 192 241 169 232 189 211
457 422 394 1201 1559 1559 149 118 72
246 192 141 297 337 344 99 105 89
47 34 68 40 64 51 35 32 31
2778 1797 1025 2684 3801 2303 1929 2382 3049
5 17 11 7 9 8 157 176 249
117 82 56 47 80 44 266 289 303
2 0 1 1 0 0 2 0 2
213 600 242 309 591 858 1247 950 2214
193 115 77 154 194 127 103 143 193
811 373 123 749 1150 507 983 1468 1610
174 162 100 196 273 266 446 604 839
351 433 636 319 414 237 646 587 590
1413 1295 920 1136 1441 1065 3339 3428 3838
197 125 115 189 297 121 347 349 392
115 102 153 120 158 95 273 226 214
1698 903 892 1295 1755 959 1353 1541 1918
360 128 57 181 243 89 493 838 857
374 309 325 336 487 394 501 440 502
9 9 3 7 18 6 20 23 29
9 3 8 2 19 3 20 13 28
787 661 1048 217 376 228 370 470 453
5582 4035 9314 5776 14334 10658 7303 4430 864
0 0 0 0 0 0 0 0 0
0 0 0 0 0 0 0 0 0
726 352 296 595 773 414 857 1052 1362
470 256 178 117 139 50 4809 5419 5105
164 160 144 222 247 87 182 189 171
1922 825 926 1587 2317 1443 1324 1571 1987
71 46 40 84 91 60 153 123 61
441 330 507 289 408 227 842 634 628
0 0 0 0 2 0 6 13 33
72 103 188 27 71 21 72 64 70
22 43 35 21 37 12 135 153 130
543 312 144 498 654 371 673 885 1121
2 4 2 4 2 2 7 2 8
240 224 345 124 220 75 240 265 346
347 262 362 248 433 184 505 462 367
47 24 50 18 25 21 283 487 434
455 327 306 471 613 162 1063 1066 974
26 7 2 25 33 6 48 58 64
363 417 386 622 887 648 1575 1034 1074
812 900 979 15 27 21 14 40 28
113 66 70 121 120 68 203 172 145
81 34 29 82 86 30 64 77 86
2011 1258 868 1863 2788 1635 2158 2180 2744
379 240 248 259 372 246 417 435 534
204 211 253 70 130 48 588 767 1037
299 244 254 300 420 239 187 246 217
655 541 517 528 605 537 694 679 850
421 307 218 317 434 249 598 645 706
0 1 2 2 2 0 5 0 0
277 143 168 336 540 293 351 340 319
160 61 13 147 271 122 128 171 188
231 158 119 205 292 164 226 198 189
93 69 41 102 129 88 87 137 123
56 14 3 54 63 18 3 34 66
380 96 20 290 357 212 84 263 322
1230 568 383 882 1407 852 720 1054 1123
553 288 156 479 610 346 537 769 996
189 132 192 203 304 176 258 215 167
1568 393 201 1642 2408 866 719 1057 1317
175 11 2 159 163 78 17 105 110
110 91 58 112 176 111 178 215 222
154 110 117 166 258 70 166 157 147
108 148 155 127 169 105 225 208 191
0 0 0 0 0 0 0 0 0
0 2 0 0 0 0 0 0 0
474 300 172 478 671 383 183 261 350
6186 1739 1191 4968 6440 4059 2387 4514 5777
84 16 3 59 50 24 141 227 145
39 23 12 8 8 0 12 11 15
9 12 11 0 0 1 9 4 5
75 37 69 43 54 21 48 73 56
1230 1403 2568 1145 2171 1415 1407 893 510
14 16 39 10 23 10 13 6 7
20 12 38 24 42 12 88 41 21
29 26 44 32 51 12 39 37 27
13 6 10 27 64 5 54 46 20
24 3 4 19 38 5 36 22 25
0 0 0 0 0 0 5 8 0
235 196 210 101 206 115 486 408 551
665 653 1148 68 124 114 100 50 16
0 0 0 0 0 1 0 1 0
0 1 2 0 0 0 0 2 0
446 154 143 444 618 219 1260 1549 1883
801 711 1143 315 387 418 550 413 583
90 73 52 79 153 87 131 173 244
495 406 414 408 625 381 549 597 630
1588 928 439 2777 3505 2904 1524 1640 1294
198 149 177 233 305 194 162 160 100
0 0 0 0 0 0 0 0 0
5473 5785 4478 3250 4463 3047 7311 8718 9625
298 148 142 117 213 108 746 889 1128
670 449 292 702 1275 425 2357 2532 1730
792 911 1103 803 1011 705 1066 928 880
53 20 10 35 37 27 27 48 72
325 105 80 212 322 227 211 408 487
313 170 116 205 319 175 254 388 494
0 0 0 0 0 0 0 0 0
128 66 79 148 247 62 155 193 201
12 2 4 13 14 9 125 89 162
460 215 86 365 491 223 191 292 281
2 3 2 0 10 4 21 4 17
474 142 6 647 690 284 220 539 982
1240 968 782 1350 2196 890 2347 1890 2443
105 125 116 138 147 90 130 104 117
634 331 259 1081 1901 948 954 848 579
35930 31940 42481 21330 32411 19203 59064 56503 56667
17 13 13 50 88 41 119 93 62
523 425 379 322 475 256 614 583 607
667 573 336 495 1244 555 2306 1033 740
448 226 108 384 524 252 592 912 1046
0 0 0 0 0 0 0 1 0
0 0 0 0 0 0 0 0 0
0 0 0 0 0 0 0 0 0
12 6 4 5 20 8 16 16 16
2 1 3 2 1 0 6 3 0
430 401 808 252 448 238 384 252 170
124 162 210 139 93 77 933 782 853
161 178 155 47 52 51 356 530 627
284 623 658 169 216 150 1921 1595 2265
268 331 376 135 188 102 477 394 423
24 49 27 39 58 12 99 80 21
38 25 30 52 47 20 14 12 4
728 140 105 410 266 164 178 347 728
2 0 0 0 2 0 1 1 4
36 58 24 54 79 66 162 169 190
7 5 7 8 19 2 63 17 9
54 117 60 125 146 225 193 133 121
438 832 1095 2 7 0 76 71 29
0 0 0 0 0 0 0 0 0
0 2 0 0 0 0 9 9 1
40 32 11 61 168 36 179 215 109
10 8 2 8 11 2 14 33 25
154 157 192 74 84 47 179 196 217
1 0 0 1 2 2 0 1 0
34 48 53 55 103 24 89 56 42
21 3 2 22 25 0 23 13 5
20 7 17 23 44 5 91 25 1
192 121 121 269 396 46 366 290 135
16 6 11 9 25 1 21 14 10
30 20 13 77 70 24 113 86 43
12 7 3 5 15 4 8 10 10
1 2 2 0 0 1 6 1 0
42 34 33 97 144 87 328 179 105
511 419 509 340 910 648 393 265 56
0 0 0 0 0 0 16 19 48
633 729 1189 179 192 170 313 276 314
186 215 297 149 294 188 254 205 256
3572 2953 1870 3092 5405 2684 5170 5425 9436
21 22 16 22 14 19 129 112 149
104 93 87 56 72 71 96 101 184
3048 2538 4577 746 886 841 1394 1831 2435
277 210 141 267 277 158 219 300 262
93 66 41 85 64 44 506 660 605
659 784 852 678 1002 1272 706 563 865
73 57 45 142 260 29 3385 3246 3564
259 229 231 255 351 234 469 474 552
0 0 0 0 0 0 1 0 0
57 59 37 21 32 12 382 495 387
0 0 0 0 0 0 0 0 0
238 159 259 172 244 139 234 205 241
78 90 108 109 184 62 160 96 91
2 1 6 1223 2182 187 43 74 37
1137 806 977 992 1714 1406 861 776 641
805 585 606 584 957 609 585 522 462
392 274 183 357 459 352 595 727 867
12 8 21 26 42 10 46 39 18
5 5 6 14 16 16 37 9 6
0 0 2 0 0 0 3 0 0
11 8 4 24 29 20 60 60 41
111 80 73 107 206 92 255 270 408
138 127 63 99 109 88 333 444 557
424 331 389 353 401 291 793 750 895
239 267 140 145 121 462 223 291 385
0 0 0 0 0 0 0 0 0
0 0 0 0 0 0 0 0 0
0 2 1 0 0 0 1 1 0
0 0 0 0 0 0 0 1 0
13 9 11 6 6 0 15 11 30
2 0 0 0 2 0 3 2 4
2 0 0 0 2 0 0 2 0
121 102 141 111 172 103 188 179 201
1098 1032 959 1435 1581 304 1497 1207 907
130 159 166 109 153 77 308 256 271
0 0 0 0 0 0 0 0 0
29 20 7 889 1219 926 25 37 37
200 149 103 181 255 144 271 317 333
52 34 3 24 17 31 99 150 114
156 167 219 31 66 27 69 51 45
339 193 127 625 874 685 224 221 325
217 202 307 204 155 183 164 85 26
1445 581 484 1206 1205 317 1230 1373 915
0 3 0 0 0 0 1 0 0
0 0 0 0 0 0 0 0 0
0 0 0 0 0 0 0 0 0
1 0 0 0 0 0 0 0 0
384 354 280 459 660 669 529 430 508
672 410 400 464 680 598 392 430 449
548 134 101 509 767 332 289 577 701
0 0 0 0 0 0 0 0 0
0 0 2 0 0 0 0 0 0
2611 2715 2951 2527 3180 1620 4306 3566 3110
51 55 26 218 249 161 157 86 45
165 200 130 244 341 247 125 61 55
422 197 142 261 379 211 212 348 336
23 15 14 10 8 6 3 0 1
0 0 0 0 0 0 0 0 0
277 333 638 413 924 715 575 364 77
4 3 0 1 3 2 6 12 8
593 360 385 504 573 415 399 518 552
88 62 84 61 65 43 35 37 18
3091 3751 5136 3660 4867 3233 4252 2639 2369
0 0 0 2 1 0 0 0 0
1234 571 357 1459 1864 983 676 796 563
1 0 1 0 1 0 1 0 0
772 244 103 3209 3759 1346 1030 1278 1036
70 74 87 46 83 40 298 276 321
413 268 358 320 527 392 400 347 297
43 40 43 44 54 32 109 118 146
118 148 210 84 122 63 228 180 162
130 81 95 137 144 63 138 132 154
0 0 0 0 0 0 0 0 0
0 0 0 0 0 0 0 0 0
296 192 119 425 421 260 436 595 685
1291 1838 1692 2998 3628 1007 5719 4090 5529
41 64 42 12 15 25 18 20 23
0 0 1 0 0 0 0 0 0
0 0 3 0 0 1 1 0 0
1 1 0 0 2 0 0 0 0
552 456 579 286 505 340 431 421 528
0 0 0 0 0 0 0 0 0
11 8 4 41 45 48 26 35 40
2 3 8 0 3 2 8 3 1
98 128 61 122 152 149 443 577 683
1 1 0 0 0 0 0 0 0
37 13 22 13 10 7 119 162 190
458 358 495 554 776 482 706 695 654
12 2 2 247 252 31 6 4 6
0 0 0 4 0 0 0 0 0
0 0 0 0 0 0 0 0 0
24 13 8 0 1 0 39 37 89
881 675 780 623 804 412 1911 1442 1702
343 326 218 579 682 499 539 465 496
144 128 127 141 185 84 271 220 248
3 4 0 8 6 2 11 14 15
2364 1368 699 4045 6484 5816 1590 1689 1118
0 0 0 4 2 6 2 2 2
2 0 0 0 4 3 2 2 0
8 15 29 21 22 26 144 88 30
1923 2500 4258 1571 3037 2660 2159 1858 2836
1040 1332 907 284 303 296 1424 1625 1905
151 159 250 146 156 101 344 309 267
1188 790 800 946 1429 923 913 1029 999
39 57 60 48 80 70 51 27 48
3720 3428 6773 1485 2688 2070 3013 1873 1757
636 702 613 373 389 244 302 273 299
25 12 22 9 15 14 2 9 7
3549 2493 1964 2283 2702 1705 1346 1383 1316
293 169 112 799 1165 741 566 513 515
52 51 20 36 49 19 47 27 50
0 0 0 0 0 0 0 0 0
0 0 0 0 0 0 0 0 0
544 353 222 216 222 130 1706 2063 2800
692 810 1496 649 981 675 924 684 641
1000 409 223 796 1024 491 555 876 1148
106 122 166 74 105 106 191 167 167
34 33 29 64 96 74 38 53 51
170 155 133 370 406 310 179 186 90
46 56 33 61 87 41 254 216 221
11 27 9 201 292 63 63 92 36
38 23 4 36 65 28 23 53 73
1408 867 726 1104 1816 1128 1537 1750 2053
361 424 335 91 161 114 310 282 220
558 378 283 268 416 167 590 680 946
9 2 5 9 10 7 55 72 102
2 3 0 6 11 8 123 245 230
18 16 5 39 127 65 1422 3137 2641
685 140 176 810 514 286 171 323 205
1445 922 837 573 743 510 1119 1115 1262
433 356 360 516 660 563 665 592 617
12 15 6 6 12 10 69 61 65
144 141 128 148 232 120 422 445 415
3 1 5 4 0 0 15 4 1
9 9 1 0 2 0 22 9 11
436 279 147 328 368 227 471 651 774
612 561 451 610 896 789 1012 994 1097
735 458 287 813 959 541 937 1165 1304
225 139 83 385 496 411 455 307 286
88 94 83 115 135 69 207 200 200
34 12 10 40 53 13 42 85 69
263 114 63 264 370 84 318 258 207
173 58 187 153 319 2 213 44 4
357 267 358 230 333 187 270 257 179
91 110 42 152 239 203 727 702 898
212 234 281 229 235 153 154 256 169
1217 1368 1850 863 1125 1012 603 453 376
99 69 60 57 95 101 65 62 85
310 182 147 163 179 152 2020 2453 2310
633 419 1039 303 558 664 342 300 270
23 28 26 21 34 40 17 17 18
486 253 224 248 402 392 120 187 191
5 0 3 9 19 16 7 32 26
30 19 16 13 13 18 19 29 22
162 125 95 169 220 116 187 182 239
0 0 0 0 0 0 0 0 0
0 0 0 0 0 0 0 0 0
27 41 5 36 53 23 227 117 126
1 1 1 6 9 2 8 10 4
406 826 225 459 904 388 1102 1362 2382
141 120 59 158 215 149 321 362 518
10 11 15 8 13 4 106 145 250
74 82 163 24 60 17 64 32 15
317 243 411 524 643 462 242 240 166
500 228 67 496 580 315 187 401 494
25 44 21 140 168 253 150 164 100
327 291 278 159 236 293 349 427 472
13 9 11 6 3 5 428 331 286
597 410 371 642 854 679 349 344 285
20 19 14 15 49 20 69 59 58
139 148 173 113 148 58 172 181 192
31 28 44 17 24 22 22 20 31
1328 1144 1518 837 1057 728 1210 929 1066
241 295 153 242 314 269 153 113 194
1269 1366 1579 947 1144 860 2110 1835 1805
179 138 149 222 370 65 587 446 136
33 25 11 39 72 9 91 65 29
53 30 7 62 89 17 74 100 41
3 1 0 3 2 0 2 0 1
0 2 0 3 4 0 5 5 10
0 0 0 0 0 0 5 1 0
823 724 543 610 805 524 980 1011 1243
718 383 390 558 1103 907 482 537 384
51 28 14 27 71 29 127 133 161
323 255 358 356 554 393 158 123 95
958 1061 1439 348 425 309 1548 1483 1721
158 128 156 156 202 173 216 200 236
8 6 14 1 4 1 9 7 9
297 208 186 131 195 144 437 383 495
33 14 8 2720 3206 2769 169 178 119
96 97 66 289 451 151 351 346 290
18 31 38 14 50 14 87 99 68
194 289 309 123 148 102 381 328 300
331 251 191 290 389 224 341 535 604
119 78 24 140 143 97 123 151 164
53 56 26 97 153 64 103 78 84
586 318 207 1170 1824 1048 1410 958 645
338 316 317 434 571 314 481 415 578
898 605 539 757 1091 516 1278 1096 1256
2 1 0 1 0 3 5 2 2
0 0 0 0 0 0 2 0 0
21 9 5 31 67 24 81 39 70
27 22 7 24 64 35 49 24 51
0 0 0 0 0 0 0 0 0
0 0 0 0 0 0 0 0 0
2 2 0 0 0 0 0 0 0
64 43 55 152 189 41 202 143 98
84 31 24 75 101 72 16 15 13
350 339 268 350 411 201 283 321 337
1284 797 593 1168 1470 795 1264 1735 2132
362 215 223 472 666 346 1108 1017 1222
21 7 9 14 30 14 36 25 44
523 382 175 275 411 245 314 452 518
21 21 13 8 24 15 22 23 35
286 135 114 386 485 72 1045 976 605
67 28 20 68 117 25 246 253 133
0 0 0 0 0 0 0 0 0
76 29 37 83 156 63 247 238 189
114 89 84 69 67 22 122 163 204
220 152 48 49 63 108 177 225 530
178 79 42 269 426 157 205 274 253
717 450 304 867 1294 646 703 678 833
141 47 24 29 99 14 64 81 36
95 98 103 79 81 64 230 259 202
28 27 40 28 31 31 58 40 42
4 2 2 27 33 25 25 17 5
328 313 324 213 402 185 341 432 426
5760 3847 7198 6145 16517 11525 7941 4717 934
582 667 587 808 802 513 1642 1718 2175
83 80 74 72 143 44 113 146 114
127 120 79 116 208 107 141 216 256
2 0 3 1 3 1 83 92 27
39 14 15 89 146 31 50 68 50
166 132 175 155 178 102 207 207 168
91 48 13 103 163 31 103 220 196
72 57 41 46 75 40 79 85 73
3 0 3 7 13 12 6 1 0
501 573 860 172 257 249 119 115 73
215 329 347 325 529 411 330 115 97
919 464 465 664 915 342 657 780 853
342 206 278 6288 6917 13388 44 43 75
399 194 283 384 549 401 561 608 758
193 176 139 119 136 88 197 225 348
533 299 249 434 663 317 481 388 339
61 46 36 67 137 59 55 72 67
597 381 301 2429 2459 549 303 242 161
1668 1850 2340 2212 3154 2032 3559 1824 1578
766 574 423 616 813 471 1034 1153 1221
104 85 68 37 57 26 194 218 212
486 457 692 362 515 413 379 292 203
357 208 170 416 640 332 690 769 774
775 653 700 478 912 527 511 592 538
87 92 93 128 155 127 376 379 332
88 110 4 1369 1896 5862 28 55 289
523 540 1133 193 334 184 379 352 414
152 119 111 112 139 79 119 151 164
6 13 5 2 1 10 14 6 9
837 850 1025 447 563 302 931 1018 1014
347 284 292 148 164 149 57 97 64
357 403 298 415 528 355 684 661 821
7 13 6 10 28 19 27 16 30
25 10 2 27 62 32 27 48 50
37 16 13 76 65 82 191 187 163
140 85 100 99 174 86 142 155 156
0 0 0 0 0 0 0 0 0
247 188 264 207 256 162 368 304 314
[truncated: 562,051 more chars]
